# Supplementary material for: Crystal structure and supra­molecular features of a bis-urea-functionalized pillar[5]arene
Source: Acta Crystallogr E Crystallogr Commun. 2023 Oct 19;79(Pt 11):1044–8. doi: 10.1107/S2056989023009003 (PMC10626966; doi:10.1107/S2056989023009003)
Supplement: Supplementary file 1 [file e-79-01044-sup1.cif]

##############################################################################
#                                                                            #
# This CIF contains the data in a paper accepted for publication in          #
# Acta Crystallographica Section E. It conforms to the requirements of       #
# Notes for Authors for Acta Crystallographica Section E, and has been       #
# peer reviewed under the auspices of the IUCr Commission on Journals.       #
#                                                                            #
# Full details of the Crystallographic Information File format               #
# are given in the paper "The Crystallographic Information File (CIF):       #
# a New Standard Archive File for Crystallography" by S. R. Hall, F. H.      #
# Allen and I. D. Brown [Acta Cryst. (1991), A47, 655-685].                  #
#                                                                            #
# The current version of the core CIF dictionary is obtainable from          #
# ftp://ftp.iucr.org/pub/cif_core.dic.                                       #
#                                                                            #
# Software is freely available for graphical display of the structure(s)     #
# in this CIF. For information consult the CIF software page                 #
# http://www.iucr.org/resources/cif/software.                                #
#                                                                            #
# This file may be used for bona fide research purposes within the           #
# scientific community so long as proper attribution is given to the journal # 
# article from which it was obtained.                                        #
#                                                                            #
##############################################################################
data_I
_audit_creation_method     'SHELXL-2019/3'
_journal_date_recd_electronic     2023-07-31
_journal_date_accepted     2023-10-13
_journal_name_full     'Acta Crystallographica, Section E'
_journal_year     2023
_journal_volume     79
_journal_issue     11
_journal_page_first     0
_journal_page_last     0
_journal_paper_category     GO
_journal_paper_doi     10.1107/S2056989023009003
_journal_coeditor_code     JQ2032
_publ_contact_author_name     'Talal F. Al-Azemi'
_publ_contact_author_address
;
Department of Chemistry, Kuwait University, PO Box 5969, Safat 13060,
Kuwait
;
_publ_contact_author_email     't.alazemi@ku.edu.kw'
_publ_contact_author_fax     ?
_publ_contact_author_phone     ?
_publ_section_title
;
Crystal structure and supramolecular features of bis-urea-functionalized
pillar[5]arene
;
loop_
    _publ_author_name
    _publ_author_footnote
    _publ_author_address
    'Vinodh, Mickey' .
;
Department of Chemistry, Kuwait University, PO Box 5969, Safat 13060,
Kuwait
;
    'Alipour, Fatemeh H.' .
;
Department of Chemistry, Kuwait University, PO Box 5969, Safat 13060,
Kuwait
;
    'Al-Azemi, Talal F.' .
;
Department of Chemistry, Kuwait University, PO Box 5969, Safat 13060,
Kuwait
;
_publ_section_synopsis
;
The crystal structure and supramolecular features are reported of a dimeric
bis-urea-functionalized pillar[5]arene macrocycle, which functions as a
receptor system to the DMF guest molecule.
;
_chemical_name_systematic
;
Bis-urea derivative based on A1/A2-functionalized
pillar[5]arene dimethylformamide monosolvate
;
_chemical_name_common     ?
_chemical_formula_moiety     'C63 H70 N4 O12, C3 H7 N1 O1'
_chemical_formula_sum     'C66 H77 N5 O13'
_chemical_formula_iupac     'C63 H70 N4 O12, C3 H7 N1 O1'
_chemical_formula_weight     1148.32
_chemical_melting_point     ?
_space_group_crystal_system     monoclinic
_space_group_name_H-M_alt     'P 21/c'
_space_group_name_Hall     '-P 2ybc'
loop_
    _space_group_symop_operation_xyz
    'x, y, z'
    '-x, y+1/2, -z+1/2'
    '-x, -y, -z'
    'x, -y-1/2, z-1/2'
_cell_length_a     14.7726(9)
_cell_length_b     16.2952(11)
_cell_length_c     26.1406(15)
_cell_angle_alpha     90
_cell_angle_beta     98.791(7)
_cell_angle_gamma     90
_cell_volume     6218.7(7)
_cell_formula_units_Z     4
_cell_measurement_reflns_used     22911
_cell_measurement_theta_min     3.0
_cell_measurement_theta_max     25.0
_cell_measurement_temperature     150(2)
_exptl_crystal_description     'Block'
_exptl_crystal_colour     'Colorless'
_exptl_crystal_size_max     0.200
_exptl_crystal_size_mid     0.180
_exptl_crystal_size_min     0.110
_exptl_crystal_density_diffrn     1.227
_exptl_crystal_density_meas     ?
_exptl_crystal_density_method     ?
_exptl_crystal_F_000     2448
_exptl_absorpt_coefficient_mu     0.085
_exptl_absorpt_correction_type     multi-scan
_exptl_absorpt_process_details
;
(ABSCOR; Higashi, 1995)
;
_exptl_absorpt_correction_T_min     0.652
_exptl_absorpt_correction_T_max     0.984
_diffrn_ambient_temperature     150(2)
_diffrn_radiation_type     'Mo K\a'
_diffrn_radiation_wavelength     0.71075
_diffrn_measurement_device_type     'Rigaku R-AXIS RAPID'
_diffrn_measurement_method     \w
_diffrn_detector_area_resol_mean     10.000
_diffrn_reflns_number     48935
_diffrn_reflns_av_R_equivalents     0.0714
_diffrn_reflns_av_unetI/netI     0.0570
_diffrn_reflns_theta_min     3.026
_diffrn_reflns_theta_max     25.027
_diffrn_reflns_theta_full     25.027
_diffrn_measured_fraction_theta_max     0.990
_diffrn_measured_fraction_theta_full     0.990
_diffrn_reflns_limit_h_min     -17
_diffrn_reflns_limit_h_max     17
_diffrn_reflns_limit_k_min     -19
_diffrn_reflns_limit_k_max     19
_diffrn_reflns_limit_l_min     -27
_diffrn_reflns_limit_l_max     31
_refine_special_details
;
The single crystal data collection were made on Rigaku Rapid II diffractometer
by Mo-K\a radiation at 150K. The data were processed by 'Crystalclear'
software package. The structures were then solved by direct methods by
'CrystalStructure' crystallographic software package and the refinement was
performed using SHELXL-2019/2.
;
_reflns_number_total     10890
_reflns_number_gt     5143
_reflns_threshold_expression     'I > 2\s(I)'
_refine_ls_structure_factor_coef     Fsqd
_refine_ls_matrix_type     full
_refine_ls_R_factor_all     0.1302
_refine_ls_R_factor_gt     0.0525
_refine_ls_wR_factor_gt     0.1267
_refine_ls_wR_factor_ref     0.1569
_refine_ls_goodness_of_fit_ref     0.931
_refine_ls_restrained_S_all     0.931
_refine_ls_number_reflns     10890
_refine_ls_number_parameters     961
_refine_ls_number_restraints     886
_refine_ls_hydrogen_treatment     constr
_refine_ls_weighting_scheme     calc
_refine_ls_weighting_details
                      'w=1/[\s^2^(Fo^2^)+(0.0817P)^2^] where P=(Fo^2^+2Fc^2^)/3'
_atom_sites_solution_hydrogens     geom
_atom_sites_solution_primary     ?
_atom_sites_solution_secondary     ?
_refine_ls_shift/su_max     0.000
_refine_ls_shift/su_mean     0.000
_refine_diff_density_max     0.188
_refine_diff_density_min     -0.197
_refine_ls_extinction_method     none
_refine_ls_extinction_coef     .
loop_
    _atom_type_symbol
    _atom_type_description
    _atom_type_scat_dispersion_real
    _atom_type_scat_dispersion_imag
    _atom_type_scat_source
    'C' 'C' 0.0033 0.0016
                         'International Tables Vol C Tables 4.2.6.8 and 6.1.1.4'
    'H' 'H' 0.0000 0.0000
                         'International Tables Vol C Tables 4.2.6.8 and 6.1.1.4'
    'O' 'O' 0.0106 0.0060
                         'International Tables Vol C Tables 4.2.6.8 and 6.1.1.4'
    'N' 'N' 0.0061 0.0033
                         'International Tables Vol C Tables 4.2.6.8 and 6.1.1.4'
_computing_data_collection
;
CrystalClear 2.1 b46 (Rigaku, 2016)
;
_computing_cell_refinement     'CrystalClear 2.1 b46'
_computing_data_reduction     'CrystalClear 2.1 b46'
_computing_structure_solution
;
CrystalStructure 4.2 (Rigaku, 2017)
;
_computing_structure_refinement
;
<i>SHELXL2019/2</i> (Sheldrick, 2015)
;
_computing_molecular_graphics
;
Mercury (Macrae <i>et al.</i>,  2020)
;
_computing_publication_material     ?
loop_
    _atom_site_type_symbol
    _atom_site_label
    _atom_site_fract_x
    _atom_site_fract_y
    _atom_site_fract_z
    _atom_site_U_iso_or_equiv
    _atom_site_adp_type
    _atom_site_calc_flag
    _atom_site_occupancy
    _atom_site_disorder_assembly
    _atom_site_disorder_group
    O O1 0.62562(11) 0.41032(11) 0.50482(6) 0.0734(5) Uani d 1 . .
    O O3 0.64175(12) 0.68117(12) 0.63257(7) 0.0786(5) Uani d 1 . .
    O O5 0.92184(14) 0.26904(13) 0.48061(7) 0.0948(6) Uani d 1 . .
    O O6 0.89860(13) 0.57968(13) 0.56136(7) 0.0863(6) Uani d 1 . .
    O O7 0.91160(15) 0.13445(14) 0.67409(8) 0.1000(7) Uani d 1 . .
    O O8 1.15962(15) 0.37805(17) 0.65071(9) 0.1176(8) Uani d 1 . .
    O O9 0.68083(17) 0.21549(17) 0.79044(10) 0.1156(8) Uani d 1 . .
    O O10 1.02487(16) 0.35280(19) 0.80979(8) 0.1112(7) Uani d 1 . .
    O O11 0.44862(17) 0.41066(17) 0.68237(9) 0.1215(8) Uani d 1 . .
    O O12 0.76036(16) 0.52578(16) 0.80306(9) 0.1159(8) Uani d 1 . .
    O O13 0.74097(16) 0.25255(15) 0.56713(8) 0.1081(8) Uani d 1 . .
    N N5 0.75554(15) 0.33315(16) 0.63726(9) 0.0810(7) Uani d 1 . .
    C C1 0.57978(16) 0.55146(17) 0.60873(9) 0.0639(7) Uani d 1 . .
    C C2 0.57428(16) 0.48341(16) 0.57642(10) 0.0661(7) Uani d 1 . .
    H H2A 0.532823 0.441913 0.580616 0.079 Uiso calc 1 . .
    C C3 0.62917(17) 0.47575(16) 0.53798(9) 0.0612(6) Uani d 1 . .
    C C4 0.69112(16) 0.53707(16) 0.53078(9) 0.0603(6) Uani d 1 . .
    C C5 0.69554(17) 0.60533(16) 0.56272(9) 0.0660(7) Uani d 1 . .
    H H5 0.736165 0.647381 0.558242 0.079 Uiso calc 1 . .
    C C6 0.64089(17) 0.61253(16) 0.60121(9) 0.0634(7) Uani d 1 . .
    C C7 0.75205(17) 0.53017(17) 0.48923(9) 0.0693(7) Uani d 1 . .
    H H7A 0.716470 0.508280 0.457944 0.083 Uiso calc 1 . .
    H H7B 0.772919 0.584520 0.481368 0.083 Uiso calc 1 . .
    C C8 0.83418(17) 0.47580(17) 0.50520(9) 0.0616(7) Uani d 1 . .
    C C9 0.84070(18) 0.39889(17) 0.48388(9) 0.0665(7) Uani d 1 . .
    H H9 0.794481 0.381279 0.458008 0.080 Uiso calc 1 . .
    C C10 0.91391(19) 0.34721(18) 0.49985(9) 0.0660(7) Uani d 1 . .
    C C11 0.98303(17) 0.37151(18) 0.53847(9) 0.0655(7) Uani d 1 . .
    C C12 0.97783(18) 0.44915(19) 0.55917(9) 0.0680(7) Uani d 1 . .
    H H12 1.024485 0.466879 0.584758 0.082 Uiso calc 1 . .
    C C13 0.90563(19) 0.50083(18) 0.54299(9) 0.0656(7) Uani d 1 . .
    C C14 1.06115(18) 0.31531(19) 0.55950(9) 0.0799(8) Uani d 1 . .
    H H14A 1.118560 0.344909 0.561543 0.096 Uiso calc 1 . .
    H H14B 1.063027 0.269416 0.536053 0.096 Uiso calc 1 . .
    C C15 1.05064(17) 0.28325(18) 0.61285(10) 0.0693(7) Uani d 1 . .
    C C16 0.98837(18) 0.22190(18) 0.61825(10) 0.0727(7) Uani d 1 . .
    H H16 0.956062 0.197826 0.588719 0.087 Uiso calc 1 . .
    C C17 0.97263(18) 0.19516(18) 0.66647(11) 0.0728(7) Uani d 1 . .
    C C18 1.02084(19) 0.22880(19) 0.71111(10) 0.0732(8) Uani d 1 . .
    C C19 1.08329(19) 0.2895(2) 0.70569(11) 0.0814(8) Uani d 1 . .
    H H19 1.116930 0.312451 0.735214 0.098 Uiso calc 1 . .
    C C20 1.09758(18) 0.31759(19) 0.65755(11) 0.0776(8) Uani d 1 . .
    C C21 1.0057(2) 0.1993(2) 0.76424(10) 0.0915(9) Uani d 1 . .
    H H21A 0.993785 0.140727 0.762725 0.110 Uiso calc 1 . .
    H H21B 1.061201 0.208284 0.788635 0.110 Uiso calc 1 . .
    C C22 0.9268(2) 0.2423(2) 0.78379(10) 0.0813(9) Uani d 1 . .
    C C23 0.8408(2) 0.2063(2) 0.77991(11) 0.0893(9) Uani d 1 . .
    H H23 0.832105 0.153360 0.766719 0.107 Uiso calc 1 . .
    C C24 0.7680(3) 0.2478(2) 0.79535(11) 0.0866(9) Uani d 1 . .
    C C25 0.7789(2) 0.3260(2) 0.81507(10) 0.0811(8) Uani d 1 . .
    C C26 0.8647(2) 0.3610(2) 0.82018(10) 0.0871(9) Uani d 1 . .
    H H26 0.873685 0.413270 0.834303 0.105 Uiso calc 1 . .
    C C27 0.9374(2) 0.3198(2) 0.80469(10) 0.0851(9) Uani d 1 . .
    C C28 0.6985(2) 0.3736(2) 0.83055(10) 0.0942(10) Uani d 1 . .
    H H28A 0.656090 0.335489 0.842674 0.113 Uiso calc 1 . .
    H H28B 0.720914 0.410320 0.858906 0.113 Uiso calc 1 . .
    C C29 0.6482(2) 0.4234(2) 0.78584(10) 0.0780(8) Uani d 1 . .
    C C30 0.5692(2) 0.3955(2) 0.75650(12) 0.0846(9) Uani d 1 . .
    H H30 0.543575 0.346554 0.765620 0.102 Uiso calc 1 . .
    C C31 0.5268(2) 0.4382(2) 0.71374(12) 0.0811(8) Uani d 1 . .
    C C32 0.56182(19) 0.51127(19) 0.69913(10) 0.0731(8) Uani d 1 . .
    C C33 0.6401(2) 0.5410(2) 0.72939(12) 0.0821(8) Uani d 1 . .
    H H33 0.664376 0.590944 0.720923 0.099 Uiso calc 1 . .
    C C34 0.6826(2) 0.4982(2) 0.77175(12) 0.0835(9) Uani d 1 . .
    C C35 0.51981(18) 0.55673(19) 0.65097(10) 0.0807(8) Uani d 1 . .
    H H35A 0.511337 0.613877 0.659482 0.097 Uiso calc 1 . .
    H H35B 0.460079 0.533619 0.638298 0.097 Uiso calc 1 . .
    C C36 0.54778(18) 0.35731(17) 0.50083(11) 0.0768(8) Uani d 1 . .
    H H36A 0.546859 0.329834 0.533660 0.092 Uiso calc 0.549(9) A 1
    H H36B 0.492174 0.389519 0.492993 0.092 Uiso calc 0.549(9) A 1
    H H36C 0.491123 0.388230 0.493938 0.092 Uiso calc 0.451(9) A 2
    H H36D 0.548120 0.325478 0.532211 0.092 Uiso calc 0.451(9) A 2
    C C38A 0.6146(11) 0.1591(14) 0.4628(5) 0.0720(19) Uani d 0.549(9) A 1
    O O2A 0.5517(11) 0.1335(13) 0.4324(6) 0.097(3) Uani d 0.549(9) A 1
    C C37A 0.5507(13) 0.2980(14) 0.4614(6) 0.076(2) Uani d 0.549(9) A 1
    H H37A 0.553962 0.327252 0.429441 0.091 Uiso calc 0.549(9) A 1
    H H37B 0.492864 0.268707 0.456790 0.091 Uiso calc 0.549(9) A 1
    N N1A 0.6231(11) 0.2377(11) 0.4679(4) 0.071(2) Uani d 0.549(9) A 1
    H H1A 0.677988 0.256062 0.476067 0.086 Uiso calc 0.549(9) A 1
    N N2A 0.6760(8) 0.1091(8) 0.4760(3) 0.0854(18) Uani d 0.549(9) A 1
    H H2A1 0.726736 0.128459 0.491963 0.103 Uiso calc 0.549(9) A 1
    C C39A 0.6727(6) 0.0255(6) 0.4680(4) 0.110(2) Uani d 0.549(9) A 1
    H H39A 0.671104 0.014088 0.431415 0.133 Uiso calc 0.549(9) A 1
    H H39B 0.617232 0.003560 0.478351 0.133 Uiso calc 0.549(9) A 1
    C C40A 0.7612(7) -0.0185(7) 0.5009(4) 0.1066(16) Uani d 0.549(9) A 1
    C C41A 0.7884(7) -0.0694(7) 0.5421(4) 0.1199(18) Uani d 0.549(9) A 1
    H H41A 0.750734 -0.075098 0.567290 0.144 Uiso calc 0.549(9) A 1
    C C42A 0.8678(8) -0.1116(7) 0.5474(4) 0.129(2) Uani d 0.549(9) A 1
    H H42A 0.884325 -0.146034 0.575608 0.155 Uiso calc 0.549(9) A 1
    C C43A 0.9218(7) -0.1032(7) 0.5116(5) 0.128(2) Uani d 0.549(9) A 1
    H H43A 0.976352 -0.132549 0.514978 0.153 Uiso calc 0.549(9) A 1
    C C44A 0.8988(7) -0.0517(7) 0.4692(4) 0.137(2) Uani d 0.549(9) A 1
    H H44A 0.936229 -0.047514 0.443779 0.164 Uiso calc 0.549(9) A 1
    C C45A 0.8189(7) -0.0069(7) 0.4660(4) 0.125(2) Uani d 0.549(9) A 1
    H H45A 0.804667 0.031552 0.439746 0.150 Uiso calc 0.549(9) A 1
    O O2B 0.5485(12) 0.1386(16) 0.4186(7) 0.083(3) Uani d 0.451(9) A 2
    C C38B 0.6085(15) 0.1585(18) 0.4526(6) 0.075(2) Uani d 0.451(9) A 2
    C C37B 0.5607(16) 0.2987(17) 0.4522(8) 0.078(3) Uani d 0.451(9) A 2
    H H37C 0.503243 0.274214 0.436518 0.094 Uiso calc 0.451(9) A 2
    H H37D 0.587969 0.327971 0.426071 0.094 Uiso calc 0.451(9) A 2
    N N1B 0.6252(14) 0.2360(13) 0.4800(6) 0.080(2) Uani d 0.451(9) A 2
    H H1B 0.664819 0.244481 0.507159 0.095 Uiso calc 0.451(9) A 2
    N N2B 0.6821(10) 0.1073(10) 0.4948(4) 0.093(2) Uani d 0.451(9) A 2
    H H2B 0.725341 0.131486 0.515076 0.112 Uiso calc 0.451(9) A 2
    C C39B 0.6696(7) 0.0226(7) 0.4956(5) 0.108(2) Uani d 0.451(9) A 2
    H H39C 0.626055 0.005815 0.465855 0.130 Uiso calc 0.451(9) A 2
    H H39D 0.645533 0.006836 0.526695 0.130 Uiso calc 0.451(9) A 2
    C C40B 0.7600(7) -0.0189(8) 0.4944(4) 0.1065(18) Uani d 0.451(9) A 2
    C C41B 0.7598(6) -0.0549(7) 0.5426(4) 0.115(2) Uani d 0.451(9) A 2
    H H41B 0.710659 -0.046639 0.560350 0.138 Uiso calc 0.451(9) A 2
    C C42B 0.8332(7) -0.1034(6) 0.5642(3) 0.124(2) Uani d 0.451(9) A 2
    H H42B 0.833168 -0.127548 0.596458 0.149 Uiso calc 0.451(9) A 2
    C C43B 0.9068(6) -0.1158(6) 0.5377(5) 0.126(2) Uani d 0.451(9) A 2
    H H43B 0.955877 -0.148252 0.552160 0.151 Uiso calc 0.451(9) A 2
    C C44B 0.9069(6) -0.0797(7) 0.4895(5) 0.130(2) Uani d 0.451(9) A 2
    H H44B 0.956076 -0.088048 0.471752 0.157 Uiso calc 0.451(9) A 2
    C C45B 0.8335(8) -0.0313(7) 0.4679(3) 0.121(2) Uani d 0.451(9) A 2
    H H45B 0.833567 -0.007138 0.435642 0.146 Uiso calc 0.451(9) A 2
    C C46 0.7154(2) 0.73728(19) 0.63378(12) 0.0901(9) Uani d 1 . .
    H H46A 0.717782 0.755680 0.598722 0.108 Uiso calc 0.525(6) B 1
    H H46B 0.772107 0.708492 0.645800 0.108 Uiso calc 0.525(6) B 1
    H H46C 0.716224 0.762694 0.600299 0.108 Uiso calc 0.475(6) B 2
    H H46D 0.774003 0.711325 0.645381 0.108 Uiso calc 0.475(6) B 2
    O O4A 0.7106(11) 0.9714(15) 0.6819(8) 0.108(4) Uani d 0.525(6) B 1
    C C48A 0.6429(11) 0.9419(16) 0.6576(9) 0.084(2) Uani d 0.525(6) B 1
    C C47A 0.7103(10) 0.8110(11) 0.6673(7) 0.087(3) Uani d 0.525(6) B 1
    H H47A 0.700703 0.794037 0.701595 0.105 Uiso calc 0.525(6) B 1
    H H47B 0.767259 0.841464 0.670413 0.105 Uiso calc 0.525(6) B 1
    N N3A 0.6335(13) 0.8633(11) 0.6436(5) 0.084(2) Uani d 0.525(6) B 1
    H H3A 0.587273 0.844836 0.622787 0.100 Uiso calc 0.525(6) B 1
    N N4A 0.5565(11) 0.9843(13) 0.6390(5) 0.090(2) Uani d 0.525(6) B 1
    H H4A 0.514585 0.959867 0.617957 0.108 Uiso calc 0.525(6) B 1
    C C49A 0.5415(5) 1.0667(4) 0.6559(3) 0.1006(17) Uani d 0.525(6) B 1
    H H49A 0.599252 1.096144 0.660775 0.121 Uiso calc 0.525(6) B 1
    H H49B 0.519401 1.064660 0.688912 0.121 Uiso calc 0.525(6) B 1
    C C50A 0.4724(5) 1.1128(5) 0.6169(3) 0.1028(18) Uani d 0.525(6) B 1
    C C51A 0.4855(4) 1.1273(5) 0.5661(3) 0.127(2) Uani d 0.525(6) B 1
    H H51A 0.538237 1.108486 0.554517 0.153 Uiso calc 0.525(6) B 1
    C C52A 0.4197(5) 1.1699(5) 0.5326(2) 0.138(2) Uani d 0.525(6) B 1
    H H52A 0.428396 1.179572 0.498663 0.166 Uiso calc 0.525(6) B 1
    C C53A 0.3408(5) 1.1979(5) 0.5499(3) 0.140(2) Uani d 0.525(6) B 1
    H H53A 0.296765 1.226434 0.527532 0.168 Uiso calc 0.525(6) B 1
    C C54A 0.3277(4) 1.1834(5) 0.6007(3) 0.131(2) Uani d 0.525(6) B 1
    H H54A 0.274974 1.202208 0.612255 0.157 Uiso calc 0.525(6) B 1
    C C55A 0.3935(5) 1.1408(5) 0.6341(2) 0.124(2) Uani d 0.525(6) B 1
    H H55A 0.384814 1.131122 0.668110 0.149 Uiso calc 0.525(6) B 1
    O O4B 0.6891(12) 0.9712(16) 0.6886(8) 0.102(4) Uani d 0.475(6) B 2
    C C48B 0.6277(13) 0.9417(17) 0.6589(10) 0.080(2) Uani d 0.475(6) B 2
    C C47B 0.6902(11) 0.7989(12) 0.6736(7) 0.087(3) Uani d 0.475(6) B 2
    H H47C 0.669108 0.768609 0.701451 0.105 Uiso calc 0.475(6) B 2
    H H47D 0.745209 0.828264 0.688229 0.105 Uiso calc 0.475(6) B 2
    N N3B 0.6230(15) 0.8563(12) 0.6544(6) 0.081(2) Uani d 0.475(6) B 2
    H H3B 0.572833 0.836662 0.637991 0.097 Uiso calc 0.475(6) B 2
    N N4B 0.5715(12) 0.9870(14) 0.6288(6) 0.091(2) Uani d 0.475(6) B 2
    H H4B 0.527426 0.963550 0.608803 0.109 Uiso calc 0.475(6) B 2
    C C49B 0.5786(6) 1.0744(5) 0.6271(4) 0.1059(19) Uani d 0.475(6) B 2
    H H49C 0.622152 1.088971 0.604343 0.127 Uiso calc 0.475(6) B 2
    H H49D 0.602335 1.094390 0.661430 0.127 Uiso calc 0.475(6) B 2
    C C50B 0.4904(7) 1.1158(8) 0.6087(4) 0.1045(18) Uani d 0.475(6) B 2
    C C51B 0.4736(7) 1.1659(6) 0.5671(4) 0.116(2) Uani d 0.475(6) B 2
    H H51B 0.521468 1.173736 0.548265 0.140 Uiso calc 0.475(6) B 2
    C C52B 0.3946(8) 1.2055(7) 0.5499(4) 0.127(2) Uani d 0.475(6) B 2
    H H52B 0.389372 1.238008 0.520346 0.152 Uiso calc 0.475(6) B 2
    C C53B 0.3263(9) 1.1979(8) 0.5751(5) 0.135(2) Uani d 0.475(6) B 2
    H H53B 0.272619 1.227287 0.565003 0.161 Uiso calc 0.475(6) B 2
    C C54B 0.3335(9) 1.1457(8) 0.6172(4) 0.135(2) Uani d 0.475(6) B 2
    H H54B 0.282623 1.135820 0.633331 0.162 Uiso calc 0.475(6) B 2
    C C55B 0.4189(8) 1.1070(7) 0.6360(4) 0.122(2) Uani d 0.475(6) B 2
    H H55B 0.425805 1.076300 0.666334 0.146 Uiso calc 0.475(6) B 2
    C C56 0.8593(2) 0.2434(2) 0.43776(13) 0.1086(11) Uani d 1 . .
    H H56A 0.874983 0.189156 0.427819 0.130 Uiso calc 1 . .
    H H56B 0.861423 0.280506 0.409431 0.130 Uiso calc 1 . .
    H H56C 0.798617 0.243064 0.446685 0.130 Uiso calc 1 . .
    C C57 0.9618(2) 0.6051(2) 0.60406(12) 0.1104(11) Uani d 1 . .
    H H57A 0.948198 0.660376 0.613092 0.132 Uiso calc 1 . .
    H H57B 1.022619 0.602836 0.595385 0.132 Uiso calc 1 . .
    H H57C 0.957892 0.569530 0.632907 0.132 Uiso calc 1 . .
    C C58 0.8575(2) 0.0987(2) 0.63023(15) 0.1204(13) Uani d 1 . .
    H H58A 0.815701 0.059906 0.641414 0.144 Uiso calc 1 . .
    H H58B 0.896623 0.071097 0.609604 0.144 Uiso calc 1 . .
    H H58C 0.823631 0.140839 0.609981 0.144 Uiso calc 1 . .
    C C59 1.1860(3) 0.4329(3) 0.69066(18) 0.182(2) Uani d 1 . .
    H H59A 1.132545 0.454135 0.702913 0.218 Uiso calc 1 . .
    H H59B 1.219473 0.477358 0.678326 0.218 Uiso calc 1 . .
    H H59C 1.224118 0.405403 0.718449 0.218 Uiso calc 1 . .
    C C60 0.6671(3) 0.1327(3) 0.77892(18) 0.1529(17) Uani d 1 . .
    H H60A 0.699176 0.100228 0.806554 0.184 Uiso calc 1 . .
    H H60B 0.689870 0.120232 0.747321 0.184 Uiso calc 1 . .
    H H60C 0.602850 0.120512 0.774942 0.184 Uiso calc 1 . .
    C C61 1.0326(3) 0.4372(3) 0.8090(2) 0.1614(19) Uani d 1 . .
    H H61A 1.095417 0.451999 0.808573 0.194 Uiso calc 1 . .
    H H61B 1.012638 0.459789 0.839314 0.194 Uiso calc 1 . .
    H H61C 0.995287 0.458465 0.778638 0.194 Uiso calc 1 . .
    C C62 0.4123(3) 0.3358(3) 0.6924(2) 0.189(2) Uani d 1 . .
    H H62A 0.362091 0.323138 0.665727 0.227 Uiso calc 1 . .
    H H62B 0.390905 0.337763 0.725264 0.227 Uiso calc 1 . .
    H H62C 0.458584 0.294267 0.693258 0.227 Uiso calc 1 . .
    C C63 0.8047(3) 0.5954(3) 0.78706(18) 0.1627(19) Uani d 1 . .
    H H63A 0.763236 0.641179 0.783829 0.195 Uiso calc 1 . .
    H H63B 0.823807 0.584728 0.754220 0.195 Uiso calc 1 . .
    H H63C 0.857272 0.608002 0.812217 0.195 Uiso calc 1 . .
    C C64 0.6843(3) 0.2918(3) 0.65897(15) 0.1474(16) Uani d 1 . .
    H H64A 0.650013 0.257569 0.633068 0.177 Uiso calc 1 . .
    H H64B 0.644259 0.331635 0.670708 0.177 Uiso calc 1 . .
    H H64C 0.711158 0.258541 0.687644 0.177 Uiso calc 1 . .
    C C65 0.8021(3) 0.4008(3) 0.66514(13) 0.1316(14) Uani d 1 . .
    H H65A 0.759391 0.444566 0.667369 0.158 Uiso calc 1 . .
    H H65B 0.850303 0.419692 0.647325 0.158 Uiso calc 1 . .
    H H65C 0.827572 0.383174 0.699372 0.158 Uiso calc 1 . .
    C C66 0.7751(2) 0.3092(2) 0.59272(11) 0.0829(9) Uani d 1 . .
    H H66 0.819847 0.338843 0.579294 0.099 Uiso calc 1 . .
loop_
    _atom_site_aniso_label
    _atom_site_aniso_U_11
    _atom_site_aniso_U_22
    _atom_site_aniso_U_33
    _atom_site_aniso_U_12
    _atom_site_aniso_U_13
    _atom_site_aniso_U_23
    O1 0.0728(12) 0.0564(12) 0.0902(12) -0.0020(10) 0.0095(9) -0.0117(10)
    O3 0.0809(12) 0.0637(14) 0.0912(12) 0.0038(11) 0.0134(9) -0.0192(10)
    O5 0.1073(15) 0.0850(17) 0.0872(13) 0.0167(12) -0.0007(11) -0.0277(12)
    O6 0.0845(13) 0.0796(16) 0.0961(13) -0.0122(11) 0.0182(10) -0.0272(12)
    O7 0.1071(16) 0.0854(17) 0.1028(15) -0.0224(14) 0.0012(12) 0.0122(12)
    O8 0.1035(16) 0.134(2) 0.1101(16) -0.0527(16) 0.0006(13) -0.0014(15)
    O9 0.1125(19) 0.097(2) 0.1443(19) -0.0131(16) 0.0409(14) 0.0048(15)
    O10 0.0924(17) 0.125(2) 0.1089(16) -0.0047(16) -0.0061(12) -0.0237(15)
    O11 0.1072(17) 0.112(2) 0.1376(19) -0.0312(16) -0.0078(15) 0.0056(16)
    O12 0.1061(17) 0.109(2) 0.1220(17) -0.0249(15) -0.0149(14) 0.0053(14)
    O13 0.1306(19) 0.0932(19) 0.0878(14) 0.0077(14) -0.0241(13) -0.0129(13)
    N5 0.0830(16) 0.094(2) 0.0665(14) 0.0043(14) 0.0121(12) 0.0049(13)
    C1 0.0585(15) 0.0600(19) 0.0726(16) 0.0112(14) 0.0082(12) 0.0016(14)
    C2 0.0585(15) 0.0569(19) 0.0819(17) 0.0047(13) 0.0077(13) 0.0061(14)
    C3 0.0646(16) 0.0464(18) 0.0697(16) 0.0083(14) 0.0011(12) -0.0029(13)
    C4 0.0658(16) 0.0461(17) 0.0670(15) 0.0062(14) 0.0039(12) 0.0018(13)
    C5 0.0678(16) 0.0528(18) 0.0760(16) 0.0026(13) 0.0069(13) 0.0041(14)
    C6 0.0643(16) 0.0532(19) 0.0702(16) 0.0089(14) 0.0024(13) -0.0053(13)
    C7 0.0819(18) 0.0620(19) 0.0654(15) -0.0013(15) 0.0156(13) 0.0032(13)
    C8 0.0686(16) 0.066(2) 0.0519(13) -0.0036(15) 0.0159(12) -0.0018(13)
    C9 0.0747(18) 0.072(2) 0.0534(14) -0.0020(16) 0.0098(12) -0.0107(14)
    C10 0.0786(18) 0.064(2) 0.0574(15) 0.0018(16) 0.0154(13) -0.0085(14)
    C11 0.0630(16) 0.081(2) 0.0547(14) 0.0018(15) 0.0160(12) -0.0013(14)
    C12 0.0653(17) 0.083(2) 0.0568(15) -0.0124(16) 0.0141(12) -0.0117(15)
    C13 0.0723(18) 0.064(2) 0.0650(15) -0.0089(16) 0.0243(14) -0.0111(14)
    C14 0.0689(17) 0.099(2) 0.0733(17) 0.0080(17) 0.0156(13) -0.0006(16)
    C15 0.0577(16) 0.078(2) 0.0706(17) 0.0058(15) 0.0028(13) 0.0011(14)
    C16 0.0725(18) 0.071(2) 0.0689(17) 0.0034(16) -0.0063(13) -0.0033(14)
    C17 0.0642(17) 0.063(2) 0.087(2) 0.0017(15) -0.0024(14) 0.0076(15)
    C18 0.0694(18) 0.074(2) 0.0723(18) 0.0104(16) -0.0012(14) 0.0105(15)
    C19 0.0767(19) 0.089(2) 0.0717(18) 0.0022(18) -0.0116(14) -0.0010(16)
    C20 0.0625(17) 0.083(2) 0.083(2) -0.0093(16) -0.0012(14) -0.0014(16)
    C21 0.098(2) 0.097(3) 0.0741(18) 0.020(2) -0.0046(16) 0.0201(16)
    C22 0.096(2) 0.086(3) 0.0582(16) 0.011(2) 0.0009(15) 0.0175(16)
    C23 0.106(3) 0.078(2) 0.084(2) 0.003(2) 0.0143(18) 0.0148(16)
    C24 0.099(3) 0.085(3) 0.0765(19) -0.004(2) 0.0163(17) 0.0161(18)
    C25 0.100(2) 0.089(3) 0.0554(15) 0.007(2) 0.0126(15) 0.0134(16)
    C26 0.103(2) 0.097(3) 0.0582(16) -0.003(2) 0.0017(15) 0.0004(15)
    C27 0.086(2) 0.103(3) 0.0621(17) 0.004(2) -0.0031(15) 0.0037(17)
    C28 0.110(2) 0.107(3) 0.0696(18) 0.000(2) 0.0252(17) 0.0061(17)
    C29 0.085(2) 0.082(2) 0.0719(18) -0.0001(18) 0.0287(16) -0.0066(16)
    C30 0.086(2) 0.085(2) 0.088(2) -0.0121(19) 0.0284(17) 0.0017(18)
    C31 0.0705(19) 0.086(3) 0.088(2) -0.0102(18) 0.0167(16) -0.0110(18)
    C32 0.0691(18) 0.074(2) 0.0799(18) 0.0019(16) 0.0241(15) -0.0043(16)
    C33 0.0755(19) 0.080(2) 0.093(2) -0.0063(17) 0.0188(16) 0.0029(17)
    C34 0.077(2) 0.090(3) 0.084(2) -0.0061(19) 0.0125(16) -0.0091(18)
    C35 0.0725(17) 0.082(2) 0.0904(19) 0.0143(16) 0.0227(15) -0.0012(16)
    C36 0.0721(17) 0.0569(19) 0.0954(19) 0.0053(15) -0.0062(14) -0.0084(15)
    C38A 0.075(3) 0.057(3) 0.077(4) 0.009(3) -0.013(3) -0.010(4)
    O2A 0.098(4) 0.069(4) 0.109(7) 0.000(3) -0.027(5) -0.026(6)
    C37A 0.075(4) 0.061(3) 0.085(5) 0.011(3) -0.011(4) -0.008(4)
    N1A 0.065(3) 0.066(3) 0.074(4) 0.007(2) -0.023(3) -0.013(4)
    N2A 0.095(3) 0.062(3) 0.094(4) 0.019(2) -0.003(4) 0.009(4)
    C39A 0.121(3) 0.085(3) 0.120(4) 0.010(3) 0.002(4) -0.001(4)
    C40A 0.113(3) 0.082(3) 0.124(3) 0.033(3) 0.014(3) 0.013(3)
    C41A 0.123(4) 0.095(4) 0.140(4) 0.039(3) 0.013(3) 0.013(3)
    C42A 0.124(5) 0.106(4) 0.152(4) 0.043(4) 0.004(4) 0.009(4)
    C43A 0.122(4) 0.108(4) 0.145(5) 0.057(3) -0.002(3) 0.011(4)
    C44A 0.131(4) 0.117(5) 0.157(5) 0.056(4) 0.008(4) 0.015(4)
    C45A 0.122(4) 0.106(5) 0.145(4) 0.042(3) 0.017(3) 0.017(3)
    O2B 0.074(5) 0.079(6) 0.092(7) 0.000(4) -0.005(4) -0.028(5)
    C38B 0.079(4) 0.062(3) 0.082(5) 0.008(3) 0.010(4) -0.004(4)
    C37B 0.078(5) 0.062(4) 0.087(5) 0.012(4) -0.012(4) -0.013(4)
    N1B 0.080(3) 0.066(3) 0.084(6) 0.015(3) -0.013(4) -0.011(4)
    N2B 0.105(3) 0.062(3) 0.107(5) 0.002(3) 0.000(4) -0.007(5)
    C39B 0.118(4) 0.082(4) 0.121(5) 0.016(3) 0.008(4) 0.015(4)
    C40B 0.113(3) 0.084(3) 0.122(4) 0.029(3) 0.016(3) 0.010(3)
    C41B 0.116(5) 0.096(4) 0.132(4) 0.032(4) 0.016(4) 0.012(4)
    C42B 0.120(5) 0.102(5) 0.145(5) 0.028(4) 0.005(4) 0.014(4)
    C43B 0.117(5) 0.107(4) 0.150(5) 0.044(4) 0.006(4) 0.015(4)
    C44B 0.129(4) 0.110(5) 0.150(5) 0.047(4) 0.011(4) 0.019(4)
    C45B 0.121(4) 0.103(5) 0.140(4) 0.046(4) 0.017(3) 0.015(4)
    C46 0.0774(19) 0.077(2) 0.111(2) 0.0006(17) -0.0009(16) -0.0283(17)
    O4A 0.087(6) 0.086(5) 0.141(7) -0.024(5) -0.013(5) -0.009(5)
    C48A 0.087(5) 0.067(3) 0.097(4) -0.008(4) 0.010(4) -0.014(3)
    C47A 0.079(5) 0.077(5) 0.103(5) -0.002(4) 0.002(4) -0.021(4)
    N3A 0.076(4) 0.071(4) 0.099(5) -0.003(3) -0.002(4) -0.016(4)
    N4A 0.091(4) 0.066(3) 0.109(4) -0.010(3) 0.004(3) -0.015(4)
    C49A 0.111(4) 0.070(3) 0.120(4) -0.005(3) 0.015(3) -0.014(3)
    C50A 0.109(4) 0.071(3) 0.130(4) -0.014(3) 0.020(3) 0.005(3)
    C51A 0.127(4) 0.110(5) 0.148(4) -0.007(4) 0.029(3) 0.023(4)
    C52A 0.148(5) 0.125(5) 0.144(4) -0.005(4) 0.030(4) 0.031(4)
    C53A 0.156(4) 0.117(4) 0.148(4) 0.005(4) 0.027(4) 0.028(4)
    C54A 0.150(4) 0.104(4) 0.139(4) 0.021(4) 0.026(4) 0.031(4)
    C55A 0.136(4) 0.096(4) 0.139(4) 0.021(4) 0.017(3) 0.014(3)
    O4B 0.098(7) 0.080(5) 0.119(6) -0.014(6) -0.017(6) -0.033(5)
    C48B 0.078(4) 0.064(3) 0.095(4) -0.016(4) 0.006(4) -0.016(3)
    C47B 0.081(5) 0.075(5) 0.101(5) -0.006(4) 0.000(4) -0.025(4)
    N3B 0.077(4) 0.066(3) 0.098(5) -0.003(3) 0.009(4) -0.019(4)
    N4B 0.093(5) 0.066(3) 0.109(5) -0.014(4) 0.000(4) -0.013(4)
    C49B 0.112(4) 0.069(3) 0.133(4) -0.015(3) 0.005(3) 0.000(4)
    C50B 0.113(3) 0.072(3) 0.128(4) -0.014(3) 0.016(3) 0.005(3)
    C51B 0.118(4) 0.091(5) 0.141(4) -0.004(4) 0.024(3) 0.016(4)
    C52B 0.129(4) 0.105(4) 0.148(4) 0.006(4) 0.029(4) 0.025(4)
    C53B 0.149(4) 0.111(4) 0.146(5) 0.015(4) 0.031(4) 0.019(4)
    C54B 0.147(4) 0.111(5) 0.153(5) 0.000(4) 0.041(4) 0.016(4)
    C55B 0.139(4) 0.090(4) 0.139(4) 0.004(4) 0.032(3) 0.011(3)
    C56 0.108(2) 0.101(3) 0.115(2) 0.000(2) 0.010(2) -0.046(2)
    C57 0.122(3) 0.108(3) 0.103(2) -0.026(2) 0.020(2) -0.045(2)
    C58 0.111(3) 0.087(3) 0.148(3) -0.029(2) -0.028(2) 0.026(2)
    C59 0.211(5) 0.168(5) 0.158(4) -0.114(4) -0.001(3) -0.024(4)
    C60 0.151(4) 0.118(4) 0.199(5) -0.038(3) 0.058(3) -0.011(3)
    C61 0.112(3) 0.134(5) 0.236(5) -0.029(3) 0.021(3) -0.060(4)
    C62 0.151(4) 0.156(5) 0.241(6) -0.075(4) -0.027(4) 0.034(4)
    C63 0.133(3) 0.154(5) 0.187(4) -0.068(3) -0.021(3) 0.030(3)
    C64 0.151(3) 0.177(5) 0.128(3) -0.022(3) 0.065(3) 0.020(3)
    C65 0.160(3) 0.136(4) 0.095(2) -0.009(3) 0.007(2) -0.028(2)
    C66 0.083(2) 0.102(3) 0.0623(18) 0.0095(19) 0.0071(15) 0.0061(17)
_geom_special_details
;
 All esds (except the esd in the dihedral angle between two l.s. planes)
 are estimated using the full covariance matrix.  The cell esds are taken
 into account individually in the estimation of esds in distances, angles
 and torsion angles; correlations between esds in cell parameters are only
 used when they are defined by crystal symmetry.  An approximate (isotropic)
 treatment of cell esds is used for estimating esds involving l.s. planes.
;
loop_
    _geom_bond_atom_site_label_1
    _geom_bond_atom_site_label_2
    _geom_bond_site_symmetry_2
    _geom_bond_distance
    _geom_bond_publ_flag
    O1 C3 . 1.370(3) ?
    O1 C36 . 1.429(3) ?
    O3 C6 . 1.386(3) ?
    O3 C46 . 1.417(3) ?
    O5 C10 . 1.381(3) ?
    O5 C56 . 1.402(3) ?
    O6 C13 . 1.381(3) ?
    O6 C57 . 1.404(3) ?
    O7 C17 . 1.373(3) ?
    O7 C58 . 1.419(4) ?
    O8 C20 . 1.376(3) ?
    O8 C59 . 1.385(4) ?
    O9 C24 . 1.379(4) ?
    O9 C60 . 1.390(4) ?
    O10 C61 . 1.380(5) ?
    O10 C27 . 1.386(4) ?
    O11 C62 . 1.374(4) ?
    O11 C31 . 1.385(3) ?
    O12 C34 . 1.380(3) ?
    O12 C63 . 1.406(4) ?
    O13 C66 . 1.204(3) ?
    N5 C66 . 1.301(3) ?
    N5 C65 . 1.437(4) ?
    N5 C64 . 1.437(4) ?
    C1 C6 . 1.378(3) ?
    C1 C2 . 1.389(3) ?
    C1 C35 . 1.520(3) ?
    C2 C3 . 1.390(3) ?
    C2 H2A . 0.9300 ?
    C3 C4 . 1.387(3) ?
    C4 C5 . 1.386(3) ?
    C4 C7 . 1.517(3) ?
    C5 C6 . 1.388(3) ?
    C5 H5 . 0.9300 ?
    C7 C8 . 1.509(3) ?
    C7 H7A . 0.9700 ?
    C7 H7B . 0.9700 ?
    C8 C9 . 1.381(3) ?
    C8 C13 . 1.392(3) ?
    C9 C10 . 1.384(3) ?
    C9 H9 . 0.9300 ?
    C10 C11 . 1.380(3) ?
    C11 C12 . 1.383(4) ?
    C11 C14 . 1.510(3) ?
    C12 C13 . 1.374(4) ?
    C12 H12 . 0.9300 ?
    C14 C15 . 1.519(3) ?
    C14 H14A . 0.9700 ?
    C14 H14B . 0.9700 ?
    C15 C16 . 1.380(4) ?
    C15 C20 . 1.383(4) ?
    C16 C17 . 1.386(4) ?
    C16 H16 . 0.9300 ?
    C17 C18 . 1.384(4) ?
    C18 C19 . 1.375(4) ?
    C18 C21 . 1.518(4) ?
    C19 C20 . 1.385(4) ?
    C19 H19 . 0.9300 ?
    C21 C22 . 1.514(4) ?
    C21 H21A . 0.9700 ?
    C21 H21B . 0.9700 ?
    C22 C27 . 1.376(4) ?
    C22 C23 . 1.389(4) ?
    C23 C24 . 1.383(4) ?
    C23 H23 . 0.9300 ?
    C24 C25 . 1.374(4) ?
    C25 C26 . 1.378(4) ?
    C25 C28 . 1.524(4) ?
    C26 C27 . 1.379(4) ?
    C26 H26 . 0.9300 ?
    C28 C29 . 1.520(4) ?
    C28 H28A . 0.9700 ?
    C28 H28B . 0.9700 ?
    C29 C30 . 1.372(4) ?
    C29 C34 . 1.392(4) ?
    C30 C31 . 1.383(4) ?
    C30 H30 . 0.9300 ?
    C31 C32 . 1.376(4) ?
    C32 C33 . 1.385(4) ?
    C32 C35 . 1.510(4) ?
    C33 C34 . 1.376(4) ?
    C33 H33 . 0.9300 ?
    C35 H35A . 0.9700 ?
    C35 H35B . 0.9700 ?
    C36 C37A . 1.418(18) ?
    C36 C37B . 1.62(2) ?
    C36 H36A . 0.9700 ?
    C36 H36B . 0.9700 ?
    C36 H36C . 0.9700 ?
    C36 H36D . 0.9700 ?
    C38A O2A . 1.2011(10) ?
    C38A N2A . 1.23(3) ?
    C38A N1A . 1.29(3) ?
    C37A N1A . 1.44(3) ?
    C37A H37A . 0.9700 ?
    C37A H37B . 0.9700 ?
    N1A H1A . 0.8600 ?
    N2A C39A . 1.378(13) ?
    N2A H2A1 . 0.8600 ?
    C39A C40A . 1.619(12) ?
    C39A H39A . 0.9700 ?
    C39A H39B . 0.9700 ?
    C40A C45A . 1.354(7) ?
    C40A C41A . 1.369(10) ?
    C41A C42A . 1.348(11) ?
    C41A H41A . 0.9300 ?
    C42A C43A . 1.325(12) ?
    C42A H42A . 0.9300 ?
    C43A C44A . 1.391(11) ?
    C43A H43A . 0.9300 ?
    C44A C45A . 1.379(11) ?
    C44A H44A . 0.9300 ?
    C45A H45A . 0.9300 ?
    O2B C38B . 1.2008(11) ?
    C38B N1B . 1.45(4) ?
    C38B N2B . 1.65(3) ?
    C37B N1B . 1.51(4) ?
    C37B H37C . 0.9700 ?
    C37B H37D . 0.9700 ?
    N1B H1B . 0.8600 ?
    N2B C39B . 1.394(16) ?
    N2B H2B . 0.8600 ?
    C39B C40B . 1.500(13) ?
    C39B H39C . 0.9700 ?
    C39B H39D . 0.9700 ?
    C40B C41B . 1.3900 ?
    C40B C45B . 1.3900 ?
    C41B C42B . 1.3900 ?
    C41B H41B . 0.9300 ?
    C42B C43B . 1.3900 ?
    C42B H42B . 0.9300 ?
    C43B C44B . 1.3900 ?
    C43B H43B . 0.9300 ?
    C44B C45B . 1.3900 ?
    C44B H44B . 0.9300 ?
    C45B H45B . 0.9300 ?
    C46 C47A . 1.495(18) ?
    C46 C47B . 1.53(2) ?
    C46 H46A . 0.9700 ?
    C46 H46B . 0.9700 ?
    C46 H46C . 0.9700 ?
    C46 H46D . 0.9700 ?
    O4A C48A . 1.2008(11) ?
    C48A N3A . 1.33(3) ?
    C48A N4A . 1.47(3) ?
    C47A N3A . 1.48(2) ?
    C47A H47A . 0.9700 ?
    C47A H47B . 0.9700 ?
    N3A H3A . 0.8600 ?
    N4A C49A . 1.44(2) ?
    N4A H4A . 0.8600 ?
    C49A C50A . 1.526(8) ?
    C49A H49A . 0.9700 ?
    C49A H49B . 0.9700 ?
    C50A C51A . 1.3900 ?
    C50A C55A . 1.3900 ?
    C51A C52A . 1.3900 ?
    C51A H51A . 0.9300 ?
    C52A C53A . 1.3900 ?
    C52A H52A . 0.9300 ?
    C53A C54A . 1.3900 ?
    C53A H53A . 0.9300 ?
    C54A C55A . 1.3900 ?
    C54A H54A . 0.9300 ?
    C55A H55A . 0.9300 ?
    O4B C48B . 1.2008(11) ?
    C48B N4B . 1.29(3) ?
    C48B N3B . 1.40(3) ?
    C47B N3B . 1.40(2) ?
    C47B H47C . 0.9700 ?
    C47B H47D . 0.9700 ?
    N3B H3B . 0.8600 ?
    N4B C49B . 1.43(2) ?
    N4B H4B . 0.8600 ?
    C49B C50B . 1.481(11) ?
    C49B H49C . 0.9700 ?
    C49B H49D . 0.9700 ?
    C50B C51B . 1.352(13) ?
    C50B C55B . 1.370(8) ?
    C51B C52B . 1.349(12) ?
    C51B H51B . 0.9300 ?
    C52B C53B . 1.293(14) ?
    C52B H52B . 0.9300 ?
    C53B C54B . 1.380(14) ?
    C53B H53B . 0.9300 ?
    C54B C55B . 1.429(14) ?
    C54B H54B . 0.9300 ?
    C55B H55B . 0.9300 ?
    C56 H56A . 0.9600 ?
    C56 H56B . 0.9600 ?
    C56 H56C . 0.9600 ?
    C57 H57A . 0.9600 ?
    C57 H57B . 0.9600 ?
    C57 H57C . 0.9600 ?
    C58 H58A . 0.9600 ?
    C58 H58B . 0.9600 ?
    C58 H58C . 0.9600 ?
    C59 H59A . 0.9600 ?
    C59 H59B . 0.9600 ?
    C59 H59C . 0.9600 ?
    C60 H60A . 0.9600 ?
    C60 H60B . 0.9600 ?
    C60 H60C . 0.9600 ?
    C61 H61A . 0.9600 ?
    C61 H61B . 0.9600 ?
    C61 H61C . 0.9600 ?
    C62 H62A . 0.9600 ?
    C62 H62B . 0.9600 ?
    C62 H62C . 0.9600 ?
    C63 H63A . 0.9600 ?
    C63 H63B . 0.9600 ?
    C63 H63C . 0.9600 ?
    C64 H64A . 0.9600 ?
    C64 H64B . 0.9600 ?
    C64 H64C . 0.9600 ?
    C65 H65A . 0.9600 ?
    C65 H65B . 0.9600 ?
    C65 H65C . 0.9600 ?
    C66 H66 . 0.9300 ?
loop_
    _geom_angle_atom_site_label_1
    _geom_angle_atom_site_label_2
    _geom_angle_atom_site_label_3
    _geom_angle_site_symmetry_1
    _geom_angle_site_symmetry_3
    _geom_angle
    _geom_angle_publ_flag
    C3 O1 C36 . . 118.0(2) ?
    C6 O3 C46 . . 118.1(2) ?
    C10 O5 C56 . . 118.9(2) ?
    C13 O6 C57 . . 118.3(2) ?
    C17 O7 C58 . . 118.7(2) ?
    C20 O8 C59 . . 118.7(3) ?
    C24 O9 C60 . . 119.6(3) ?
    C61 O10 C27 . . 117.6(3) ?
    C62 O11 C31 . . 119.3(3) ?
    C34 O12 C63 . . 118.0(3) ?
    C66 N5 C65 . . 122.0(3) ?
    C66 N5 C64 . . 119.2(3) ?
    C65 N5 C64 . . 118.8(3) ?
    C6 C1 C2 . . 117.9(2) ?
    C6 C1 C35 . . 122.0(2) ?
    C2 C1 C35 . . 120.0(2) ?
    C1 C2 C3 . . 121.7(2) ?
    C1 C2 H2A . . 119.2 ?
    C3 C2 H2A . . 119.2 ?
    O1 C3 C4 . . 115.9(2) ?
    O1 C3 C2 . . 123.9(2) ?
    C4 C3 C2 . . 120.2(2) ?
    C5 C4 C3 . . 117.9(2) ?
    C5 C4 C7 . . 120.8(2) ?
    C3 C4 C7 . . 121.3(2) ?
    C4 C5 C6 . . 121.7(2) ?
    C4 C5 H5 . . 119.2 ?
    C6 C5 H5 . . 119.2 ?
    C1 C6 O3 . . 116.4(2) ?
    C1 C6 C5 . . 120.6(2) ?
    O3 C6 C5 . . 122.9(2) ?
    C8 C7 C4 . . 112.67(19) ?
    C8 C7 H7A . . 109.1 ?
    C4 C7 H7A . . 109.1 ?
    C8 C7 H7B . . 109.1 ?
    C4 C7 H7B . . 109.1 ?
    H7A C7 H7B . . 107.8 ?
    C9 C8 C13 . . 117.4(2) ?
    C9 C8 C7 . . 121.6(2) ?
    C13 C8 C7 . . 121.0(2) ?
    C8 C9 C10 . . 122.0(2) ?
    C8 C9 H9 . . 119.0 ?
    C10 C9 H9 . . 119.0 ?
    C11 C10 O5 . . 115.9(3) ?
    C11 C10 C9 . . 120.2(2) ?
    O5 C10 C9 . . 123.9(2) ?
    C10 C11 C12 . . 118.0(3) ?
    C10 C11 C14 . . 122.1(3) ?
    C12 C11 C14 . . 119.8(2) ?
    C13 C12 C11 . . 121.8(2) ?
    C13 C12 H12 . . 119.1 ?
    C11 C12 H12 . . 119.1 ?
    C12 C13 O6 . . 124.0(2) ?
    C12 C13 C8 . . 120.5(3) ?
    O6 C13 C8 . . 115.5(3) ?
    C11 C14 C15 . . 111.3(2) ?
    C11 C14 H14A . . 109.4 ?
    C15 C14 H14A . . 109.4 ?
    C11 C14 H14B . . 109.4 ?
    C15 C14 H14B . . 109.4 ?
    H14A C14 H14B . . 108.0 ?
    C16 C15 C20 . . 117.6(2) ?
    C16 C15 C14 . . 120.4(2) ?
    C20 C15 C14 . . 121.9(3) ?
    C15 C16 C17 . . 121.8(3) ?
    C15 C16 H16 . . 119.1 ?
    C17 C16 H16 . . 119.1 ?
    O7 C17 C18 . . 115.3(3) ?
    O7 C17 C16 . . 124.3(3) ?
    C18 C17 C16 . . 120.4(3) ?
    C19 C18 C17 . . 117.7(3) ?
    C19 C18 C21 . . 121.2(3) ?
    C17 C18 C21 . . 121.1(3) ?
    C18 C19 C20 . . 121.9(3) ?
    C18 C19 H19 . . 119.0 ?
    C20 C19 H19 . . 119.0 ?
    O8 C20 C15 . . 116.0(3) ?
    O8 C20 C19 . . 123.5(3) ?
    C15 C20 C19 . . 120.5(3) ?
    C22 C21 C18 . . 113.0(2) ?
    C22 C21 H21A . . 109.0 ?
    C18 C21 H21A . . 109.0 ?
    C22 C21 H21B . . 109.0 ?
    C18 C21 H21B . . 109.0 ?
    H21A C21 H21B . . 107.8 ?
    C27 C22 C23 . . 117.7(3) ?
    C27 C22 C21 . . 120.8(3) ?
    C23 C22 C21 . . 121.5(3) ?
    C24 C23 C22 . . 121.0(3) ?
    C24 C23 H23 . . 119.5 ?
    C22 C23 H23 . . 119.5 ?
    C25 C24 O9 . . 116.3(3) ?
    C25 C24 C23 . . 120.8(3) ?
    O9 C24 C23 . . 122.9(3) ?
    C24 C25 C26 . . 118.2(3) ?
    C24 C25 C28 . . 121.4(3) ?
    C26 C25 C28 . . 120.4(3) ?
    C25 C26 C27 . . 121.1(3) ?
    C25 C26 H26 . . 119.4 ?
    C27 C26 H26 . . 119.4 ?
    C22 C27 C26 . . 121.1(3) ?
    C22 C27 O10 . . 116.3(3) ?
    C26 C27 O10 . . 122.7(3) ?
    C29 C28 C25 . . 112.1(2) ?
    C29 C28 H28A . . 109.2 ?
    C25 C28 H28A . . 109.2 ?
    C29 C28 H28B . . 109.2 ?
    C25 C28 H28B . . 109.2 ?
    H28A C28 H28B . . 107.9 ?
    C30 C29 C34 . . 117.1(3) ?
    C30 C29 C28 . . 121.8(3) ?
    C34 C29 C28 . . 121.0(3) ?
    C29 C30 C31 . . 121.8(3) ?
    C29 C30 H30 . . 119.1 ?
    C31 C30 H30 . . 119.1 ?
    C32 C31 C30 . . 121.1(3) ?
    C32 C31 O11 . . 115.5(3) ?
    C30 C31 O11 . . 123.4(3) ?
    C31 C32 C33 . . 117.4(3) ?
    C31 C32 C35 . . 122.1(3) ?
    C33 C32 C35 . . 120.4(3) ?
    C34 C33 C32 . . 121.4(3) ?
    C34 C33 H33 . . 119.3 ?
    C32 C33 H33 . . 119.3 ?
    C33 C34 O12 . . 123.3(3) ?
    C33 C34 C29 . . 121.1(3) ?
    O12 C34 C29 . . 115.6(3) ?
    C32 C35 C1 . . 111.5(2) ?
    C32 C35 H35A . . 109.3 ?
    C1 C35 H35A . . 109.3 ?
    C32 C35 H35B . . 109.3 ?
    C1 C35 H35B . . 109.3 ?
    H35A C35 H35B . . 108.0 ?
    C37A C36 O1 . . 110.6(8) ?
    O1 C36 C37B . . 102.9(9) ?
    C37A C36 H36A . . 109.5 ?
    O1 C36 H36A . . 109.5 ?
    C37A C36 H36B . . 109.5 ?
    O1 C36 H36B . . 109.5 ?
    H36A C36 H36B . . 108.1 ?
    O1 C36 H36C . . 111.2 ?
    C37B C36 H36C . . 111.2 ?
    O1 C36 H36D . . 111.2 ?
    C37B C36 H36D . . 111.2 ?
    H36C C36 H36D . . 109.1 ?
    O2A C38A N2A . . 114.7(19) ?
    O2A C38A N1A . . 117.8(18) ?
    N2A C38A N1A . . 124.9(16) ?
    C36 C37A N1A . . 118.9(14) ?
    C36 C37A H37A . . 107.6 ?
    N1A C37A H37A . . 107.6 ?
    C36 C37A H37B . . 107.6 ?
    N1A C37A H37B . . 107.6 ?
    H37A C37A H37B . . 107.0 ?
    C38A N1A C37A . . 127.2(18) ?
    C38A N1A H1A . . 116.4 ?
    C37A N1A H1A . . 116.4 ?
    C38A N2A C39A . . 127.2(14) ?
    C38A N2A H2A1 . . 116.4 ?
    C39A N2A H2A1 . . 116.4 ?
    N2A C39A C40A . . 110.5(8) ?
    N2A C39A H39A . . 109.6 ?
    C40A C39A H39A . . 109.6 ?
    N2A C39A H39B . . 109.6 ?
    C40A C39A H39B . . 109.6 ?
    H39A C39A H39B . . 108.1 ?
    C45A C40A C41A . . 118.3(7) ?
    C45A C40A C39A . . 96.9(9) ?
    C41A C40A C39A . . 143.4(9) ?
    C42A C41A C40A . . 122.4(8) ?
    C42A C41A H41A . . 118.8 ?
    C40A C41A H41A . . 118.8 ?
    C43A C42A C41A . . 118.9(9) ?
    C43A C42A H42A . . 120.6 ?
    C41A C42A H42A . . 120.6 ?
    C42A C43A C44A . . 121.6(9) ?
    C42A C43A H43A . . 119.2 ?
    C44A C43A H43A . . 119.2 ?
    C45A C44A C43A . . 118.0(9) ?
    C45A C44A H44A . . 121.0 ?
    C43A C44A H44A . . 121.0 ?
    C40A C45A C44A . . 120.5(8) ?
    C40A C45A H45A . . 119.8 ?
    C44A C45A H45A . . 119.8 ?
    O2B C38B N1B . . 130(3) ?
    O2B C38B N2B . . 134(2) ?
    N1B C38B N2B . . 93.7(13) ?
    N1B C37B C36 . . 99.4(15) ?
    N1B C37B H37C . . 111.9 ?
    C36 C37B H37C . . 111.9 ?
    N1B C37B H37D . . 111.9 ?
    C36 C37B H37D . . 111.9 ?
    H37C C37B H37D . . 109.6 ?
    C38B N1B C37B . . 107.8(19) ?
    C38B N1B H1B . . 126.1 ?
    C37B N1B H1B . . 126.1 ?
    C39B N2B C38B . . 115.8(14) ?
    C39B N2B H2B . . 122.1 ?
    C38B N2B H2B . . 122.1 ?
    N2B C39B C40B . . 109.0(11) ?
    N2B C39B H39C . . 109.9 ?
    C40B C39B H39C . . 109.9 ?
    N2B C39B H39D . . 109.9 ?
    C40B C39B H39D . . 109.9 ?
    H39C C39B H39D . . 108.3 ?
    C41B C40B C45B . . 120.0 ?
    C41B C40B C39B . . 92.7(9) ?
    C45B C40B C39B . . 147.3(9) ?
    C42B C41B C40B . . 120.0 ?
    C42B C41B H41B . . 120.0 ?
    C40B C41B H41B . . 120.0 ?
    C43B C42B C41B . . 120.0 ?
    C43B C42B H42B . . 120.0 ?
    C41B C42B H42B . . 120.0 ?
    C42B C43B C44B . . 120.0 ?
    C42B C43B H43B . . 120.0 ?
    C44B C43B H43B . . 120.0 ?
    C43B C44B C45B . . 120.0 ?
    C43B C44B H44B . . 120.0 ?
    C45B C44B H44B . . 120.0 ?
    C44B C45B C40B . . 120.0 ?
    C44B C45B H45B . . 120.0 ?
    C40B C45B H45B . . 120.0 ?
    O3 C46 C47A . . 115.1(6) ?
    O3 C46 C47B . . 100.0(6) ?
    O3 C46 H46A . . 108.5 ?
    C47A C46 H46A . . 108.5 ?
    O3 C46 H46B . . 108.5 ?
    C47A C46 H46B . . 108.5 ?
    H46A C46 H46B . . 107.5 ?
    O3 C46 H46C . . 111.8 ?
    C47B C46 H46C . . 111.8 ?
    O3 C46 H46D . . 111.8 ?
    C47B C46 H46D . . 111.8 ?
    H46C C46 H46D . . 109.5 ?
    O4A C48A N3A . . 125(2) ?
    O4A C48A N4A . . 127(2) ?
    N3A C48A N4A . . 108.3(15) ?
    N3A C47A C46 . . 108.8(11) ?
    N3A C47A H47A . . 109.9 ?
    C46 C47A H47A . . 109.9 ?
    N3A C47A H47B . . 109.9 ?
    C46 C47A H47B . . 109.9 ?
    H47A C47A H47B . . 108.3 ?
    C48A N3A C47A . . 113.5(15) ?
    C48A N3A H3A . . 123.2 ?
    C47A N3A H3A . . 123.2 ?
    C49A N4A C48A . . 120.3(16) ?
    C49A N4A H4A . . 119.9 ?
    C48A N4A H4A . . 119.9 ?
    N4A C49A C50A . . 111.9(8) ?
    N4A C49A H49A . . 109.2 ?
    C50A C49A H49A . . 109.2 ?
    N4A C49A H49B . . 109.2 ?
    C50A C49A H49B . . 109.2 ?
    H49A C49A H49B . . 107.9 ?
    C51A C50A C55A . . 120.0 ?
    C51A C50A C49A . . 123.1(6) ?
    C55A C50A C49A . . 116.9(6) ?
    C50A C51A C52A . . 120.0 ?
    C50A C51A H51A . . 120.0 ?
    C52A C51A H51A . . 120.0 ?
    C51A C52A C53A . . 120.0 ?
    C51A C52A H52A . . 120.0 ?
    C53A C52A H52A . . 120.0 ?
    C54A C53A C52A . . 120.0 ?
    C54A C53A H53A . . 120.0 ?
    C52A C53A H53A . . 120.0 ?
    C55A C54A C53A . . 120.0 ?
    C55A C54A H54A . . 120.0 ?
    C53A C54A H54A . . 120.0 ?
    C54A C55A C50A . . 120.0 ?
    C54A C55A H55A . . 120.0 ?
    C50A C55A H55A . . 120.0 ?
    O4B C48B N4B . . 121(3) ?
    O4B C48B N3B . . 118(2) ?
    N4B C48B N3B . . 120.1(18) ?
    N3B C47B C46 . . 115.3(12) ?
    N3B C47B H47C . . 108.4 ?
    C46 C47B H47C . . 108.4 ?
    N3B C47B H47D . . 108.4 ?
    C46 C47B H47D . . 108.4 ?
    H47C C47B H47D . . 107.5 ?
    C48B N3B C47B . . 127.8(16) ?
    C48B N3B H3B . . 116.1 ?
    C47B N3B H3B . . 116.1 ?
    C48B N4B C49B . . 123.2(19) ?
    C48B N4B H4B . . 118.4 ?
    C49B N4B H4B . . 118.4 ?
    N4B C49B C50B . . 113.6(10) ?
    N4B C49B H49C . . 108.8 ?
    C50B C49B H49C . . 108.8 ?
    N4B C49B H49D . . 108.8 ?
    C50B C49B H49D . . 108.8 ?
    H49C C49B H49D . . 107.7 ?
    C51B C50B C55B . . 114.9(10) ?
    C51B C50B C49B . . 125.5(9) ?
    C55B C50B C49B . . 119.6(10) ?
    C52B C51B C50B . . 126.9(10) ?
    C52B C51B H51B . . 116.6 ?
    C50B C51B H51B . . 116.6 ?
    C53B C52B C51B . . 119.1(11) ?
    C53B C52B H52B . . 120.4 ?
    C51B C52B H52B . . 120.4 ?
    C52B C53B C54B . . 119.7(12) ?
    C52B C53B H53B . . 120.2 ?
    C54B C53B H53B . . 120.2 ?
    C53B C54B C55B . . 120.1(12) ?
    C53B C54B H54B . . 119.9 ?
    C55B C54B H54B . . 119.9 ?
    C50B C55B C54B . . 119.0(10) ?
    C50B C55B H55B . . 120.5 ?
    C54B C55B H55B . . 120.5 ?
    O5 C56 H56A . . 109.5 ?
    O5 C56 H56B . . 109.5 ?
    H56A C56 H56B . . 109.5 ?
    O5 C56 H56C . . 109.5 ?
    H56A C56 H56C . . 109.5 ?
    H56B C56 H56C . . 109.5 ?
    O6 C57 H57A . . 109.5 ?
    O6 C57 H57B . . 109.5 ?
    H57A C57 H57B . . 109.5 ?
    O6 C57 H57C . . 109.5 ?
    H57A C57 H57C . . 109.5 ?
    H57B C57 H57C . . 109.5 ?
    O7 C58 H58A . . 109.5 ?
    O7 C58 H58B . . 109.5 ?
    H58A C58 H58B . . 109.5 ?
    O7 C58 H58C . . 109.5 ?
    H58A C58 H58C . . 109.5 ?
    H58B C58 H58C . . 109.5 ?
    O8 C59 H59A . . 109.5 ?
    O8 C59 H59B . . 109.5 ?
    H59A C59 H59B . . 109.5 ?
    O8 C59 H59C . . 109.5 ?
    H59A C59 H59C . . 109.5 ?
    H59B C59 H59C . . 109.5 ?
    O9 C60 H60A . . 109.5 ?
    O9 C60 H60B . . 109.5 ?
    H60A C60 H60B . . 109.5 ?
    O9 C60 H60C . . 109.5 ?
    H60A C60 H60C . . 109.5 ?
    H60B C60 H60C . . 109.5 ?
    O10 C61 H61A . . 109.5 ?
    O10 C61 H61B . . 109.5 ?
    H61A C61 H61B . . 109.5 ?
    O10 C61 H61C . . 109.5 ?
    H61A C61 H61C . . 109.5 ?
    H61B C61 H61C . . 109.5 ?
    O11 C62 H62A . . 109.5 ?
    O11 C62 H62B . . 109.5 ?
    H62A C62 H62B . . 109.5 ?
    O11 C62 H62C . . 109.5 ?
    H62A C62 H62C . . 109.5 ?
    H62B C62 H62C . . 109.5 ?
    O12 C63 H63A . . 109.5 ?
    O12 C63 H63B . . 109.5 ?
    H63A C63 H63B . . 109.5 ?
    O12 C63 H63C . . 109.5 ?
    H63A C63 H63C . . 109.5 ?
    H63B C63 H63C . . 109.5 ?
    N5 C64 H64A . . 109.5 ?
    N5 C64 H64B . . 109.5 ?
    H64A C64 H64B . . 109.5 ?
    N5 C64 H64C . . 109.5 ?
    H64A C64 H64C . . 109.5 ?
    H64B C64 H64C . . 109.5 ?
    N5 C65 H65A . . 109.5 ?
    N5 C65 H65B . . 109.5 ?
    H65A C65 H65B . . 109.5 ?
    N5 C65 H65C . . 109.5 ?
    H65A C65 H65C . . 109.5 ?
    H65B C65 H65C . . 109.5 ?
    O13 C66 N5 . . 126.6(3) ?
    O13 C66 H66 . . 116.7 ?
    N5 C66 H66 . . 116.7 ?
loop_
    _geom_torsion_atom_site_label_1
    _geom_torsion_atom_site_label_2
    _geom_torsion_atom_site_label_3
    _geom_torsion_atom_site_label_4
    _geom_torsion_site_symmetry_1
    _geom_torsion_site_symmetry_2
    _geom_torsion_site_symmetry_3
    _geom_torsion_site_symmetry_4
    _geom_torsion
    _geom_torsion_publ_flag
    C6 C1 C2 C3 . . . . 0.9(4) ?
    C35 C1 C2 C3 . . . . -178.8(2) ?
    C36 O1 C3 C4 . . . . -163.3(2) ?
    C36 O1 C3 C2 . . . . 15.7(3) ?
    C1 C2 C3 O1 . . . . -179.3(2) ?
    C1 C2 C3 C4 . . . . -0.4(4) ?
    O1 C3 C4 C5 . . . . 178.6(2) ?
    C2 C3 C4 C5 . . . . -0.4(3) ?
    O1 C3 C4 C7 . . . . -1.2(3) ?
    C2 C3 C4 C7 . . . . 179.8(2) ?
    C3 C4 C5 C6 . . . . 0.7(4) ?
    C7 C4 C5 C6 . . . . -179.5(2) ?
    C2 C1 C6 O3 . . . . 177.2(2) ?
    C35 C1 C6 O3 . . . . -3.1(3) ?
    C2 C1 C6 C5 . . . . -0.6(4) ?
    C35 C1 C6 C5 . . . . 179.1(2) ?
    C46 O3 C6 C1 . . . . 167.2(2) ?
    C46 O3 C6 C5 . . . . -15.1(4) ?
    C4 C5 C6 C1 . . . . -0.2(4) ?
    C4 C5 C6 O3 . . . . -177.9(2) ?
    C5 C4 C7 C8 . . . . 100.6(3) ?
    C3 C4 C7 C8 . . . . -79.7(3) ?
    C4 C7 C8 C9 . . . . 107.8(3) ?
    C4 C7 C8 C13 . . . . -70.8(3) ?
    C13 C8 C9 C10 . . . . 1.4(3) ?
    C7 C8 C9 C10 . . . . -177.2(2) ?
    C56 O5 C10 C11 . . . . -173.5(2) ?
    C56 O5 C10 C9 . . . . 8.8(4) ?
    C8 C9 C10 C11 . . . . 0.6(4) ?
    C8 C9 C10 O5 . . . . 178.1(2) ?
    O5 C10 C11 C12 . . . . -179.6(2) ?
    C9 C10 C11 C12 . . . . -1.9(4) ?
    O5 C10 C11 C14 . . . . -1.7(3) ?
    C9 C10 C11 C14 . . . . 176.1(2) ?
    C10 C11 C12 C13 . . . . 1.3(3) ?
    C14 C11 C12 C13 . . . . -176.8(2) ?
    C11 C12 C13 O6 . . . . -178.1(2) ?
    C11 C12 C13 C8 . . . . 0.7(4) ?
    C57 O6 C13 C12 . . . . -9.3(4) ?
    C57 O6 C13 C8 . . . . 171.9(2) ?
    C9 C8 C13 C12 . . . . -2.1(3) ?
    C7 C8 C13 C12 . . . . 176.6(2) ?
    C9 C8 C13 O6 . . . . 176.8(2) ?
    C7 C8 C13 O6 . . . . -4.5(3) ?
    C10 C11 C14 C15 . . . . -105.6(3) ?
    C12 C11 C14 C15 . . . . 72.4(3) ?
    C11 C14 C15 C16 . . . . 76.2(3) ?
    C11 C14 C15 C20 . . . . -99.3(3) ?
    C20 C15 C16 C17 . . . . 0.1(4) ?
    C14 C15 C16 C17 . . . . -175.5(2) ?
    C58 O7 C17 C18 . . . . 178.1(3) ?
    C58 O7 C17 C16 . . . . -3.0(4) ?
    C15 C16 C17 O7 . . . . -180.0(3) ?
    C15 C16 C17 C18 . . . . -1.2(4) ?
    O7 C17 C18 C19 . . . . 179.6(2) ?
    C16 C17 C18 C19 . . . . 0.7(4) ?
    O7 C17 C18 C21 . . . . 0.0(4) ?
    C16 C17 C18 C21 . . . . -179.0(3) ?
    C17 C18 C19 C20 . . . . 0.8(4) ?
    C21 C18 C19 C20 . . . . -179.6(3) ?
    C59 O8 C20 C15 . . . . 158.8(3) ?
    C59 O8 C20 C19 . . . . -23.1(5) ?
    C16 C15 C20 O8 . . . . 179.5(3) ?
    C14 C15 C20 O8 . . . . -4.9(4) ?
    C16 C15 C20 C19 . . . . 1.4(4) ?
    C14 C15 C20 C19 . . . . 176.9(3) ?
    C18 C19 C20 O8 . . . . -179.8(3) ?
    C18 C19 C20 C15 . . . . -1.8(5) ?
    C19 C18 C21 C22 . . . . 94.6(3) ?
    C17 C18 C21 C22 . . . . -85.8(4) ?
    C18 C21 C22 C27 . . . . -78.9(3) ?
    C18 C21 C22 C23 . . . . 99.1(3) ?
    C27 C22 C23 C24 . . . . 1.6(4) ?
    C21 C22 C23 C24 . . . . -176.5(2) ?
    C60 O9 C24 C25 . . . . -169.5(3) ?
    C60 O9 C24 C23 . . . . 12.6(5) ?
    C22 C23 C24 C25 . . . . -0.1(4) ?
    C22 C23 C24 O9 . . . . 177.6(2) ?
    O9 C24 C25 C26 . . . . -179.4(2) ?
    C23 C24 C25 C26 . . . . -1.5(4) ?
    O9 C24 C25 C28 . . . . 0.0(4) ?
    C23 C24 C25 C28 . . . . 177.9(2) ?
    C24 C25 C26 C27 . . . . 1.7(4) ?
    C28 C25 C26 C27 . . . . -177.7(2) ?
    C23 C22 C27 C26 . . . . -1.4(4) ?
    C21 C22 C27 C26 . . . . 176.7(2) ?
    C23 C22 C27 O10 . . . . 177.7(2) ?
    C21 C22 C27 O10 . . . . -4.2(4) ?
    C25 C26 C27 C22 . . . . -0.2(4) ?
    C25 C26 C27 O10 . . . . -179.3(2) ?
    C61 O10 C27 C22 . . . . 153.1(3) ?
    C61 O10 C27 C26 . . . . -27.8(4) ?
    C24 C25 C28 C29 . . . . -89.6(3) ?
    C26 C25 C28 C29 . . . . 89.8(3) ?
    C25 C28 C29 C30 . . . . 98.3(3) ?
    C25 C28 C29 C34 . . . . -79.2(4) ?
    C34 C29 C30 C31 . . . . 2.0(4) ?
    C28 C29 C30 C31 . . . . -175.7(3) ?
    C29 C30 C31 C32 . . . . -0.6(4) ?
    C29 C30 C31 O11 . . . . 178.0(3) ?
    C62 O11 C31 C32 . . . . 176.1(4) ?
    C62 O11 C31 C30 . . . . -2.6(5) ?
    C30 C31 C32 C33 . . . . -1.2(4) ?
    O11 C31 C32 C33 . . . . -179.9(2) ?
    C30 C31 C32 C35 . . . . 176.6(3) ?
    O11 C31 C32 C35 . . . . -2.2(4) ?
    C31 C32 C33 C34 . . . . 1.6(4) ?
    C35 C32 C33 C34 . . . . -176.2(3) ?
    C32 C33 C34 O12 . . . . -179.7(3) ?
    C32 C33 C34 C29 . . . . -0.2(4) ?
    C63 O12 C34 C33 . . . . -8.4(5) ?
    C63 O12 C34 C29 . . . . 172.1(3) ?
    C30 C29 C34 C33 . . . . -1.5(4) ?
    C28 C29 C34 C33 . . . . 176.1(3) ?
    C30 C29 C34 O12 . . . . 177.9(2) ?
    C28 C29 C34 O12 . . . . -4.4(4) ?
    C31 C32 C35 C1 . . . . -108.0(3) ?
    C33 C32 C35 C1 . . . . 69.7(3) ?
    C6 C1 C35 C32 . . . . -96.1(3) ?
    C2 C1 C35 C32 . . . . 83.6(3) ?
    C3 O1 C36 C37A . . . . 174.3(8) ?
    C3 O1 C36 C37B . . . . 171.0(9) ?
    O1 C36 C37A N1A . . . . 65.5(19) ?
    O2A C38A N1A C37A . . . . 31(3) ?
    N2A C38A N1A C37A . . . . -168.7(14) ?
    C36 C37A N1A C38A . . . . 129.7(18) ?
    O2A C38A N2A C39A . . . . -13(2) ?
    N1A C38A N2A C39A . . . . -174.8(14) ?
    C38A N2A C39A C40A . . . . -169.2(16) ?
    N2A C39A C40A C45A . . . . -84.5(9) ?
    N2A C39A C40A C41A . . . . 111.0(15) ?
    C45A C40A C41A C42A . . . . -3.8(13) ?
    C39A C40A C41A C42A . . . . 158.7(16) ?
    C40A C41A C42A C43A . . . . 0.4(14) ?
    C41A C42A C43A C44A . . . . 0.5(16) ?
    C42A C43A C44A C45A . . . . 2.1(15) ?
    C41A C40A C45A C44A . . . . 6.4(13) ?
    C39A C40A C45A C44A . . . . -163.2(10) ?
    C43A C44A C45A C40A . . . . -5.6(13) ?
    O1 C36 C37B N1B . . . . 83.8(16) ?
    O2B C38B N1B C37B . . . . -10(4) ?
    N2B C38B N1B C37B . . . . -176.1(16) ?
    C36 C37B N1B C38B . . . . 150.1(17) ?
    O2B C38B N2B C39B . . . . -7(3) ?
    N1B C38B N2B C39B . . . . 158.9(13) ?
    C38B N2B C39B C40B . . . . 131.9(15) ?
    N2B C39B C40B C41B . . . . 117.4(8) ?
    N2B C39B C40B C45B . . . . -60(2) ?
    C45B C40B C41B C42B . . . . 0.0 ?
    C39B C40B C41B C42B . . . . -178.7(11) ?
    C40B C41B C42B C43B . . . . 0.0 ?
    C41B C42B C43B C44B . . . . 0.0 ?
    C42B C43B C44B C45B . . . . 0.0 ?
    C43B C44B C45B C40B . . . . 0.0 ?
    C41B C40B C45B C44B . . . . 0.0 ?
    C39B C40B C45B C44B . . . . 178(2) ?
    C6 O3 C46 C47A . . . . 178.3(7) ?
    C6 O3 C46 C47B . . . . -178.0(8) ?
    O3 C46 C47A N3A . . . . -68.7(10) ?
    O4A C48A N3A C47A . . . . 9(3) ?
    N4A C48A N3A C47A . . . . -170.5(15) ?
    C46 C47A N3A C48A . . . . -155.8(13) ?
    O4A C48A N4A C49A . . . . -9(3) ?
    N3A C48A N4A C49A . . . . 169.7(11) ?
    C48A N4A C49A C50A . . . . 154.7(16) ?
    N4A C49A C50A C51A . . . . -60.2(10) ?
    N4A C49A C50A C55A . . . . 119.9(9) ?
    C55A C50A C51A C52A . . . . 0.0 ?
    C49A C50A C51A C52A . . . . -179.9(8) ?
    C50A C51A C52A C53A . . . . 0.0 ?
    C51A C52A C53A C54A . . . . 0.0 ?
    C52A C53A C54A C55A . . . . 0.0 ?
    C53A C54A C55A C50A . . . . 0.0 ?
    C51A C50A C55A C54A . . . . 0.0 ?
    C49A C50A C55A C54A . . . . 179.9(8) ?
    O3 C46 C47B N3B . . . . -80.3(11) ?
    O4B C48B N3B C47B . . . . -12(3) ?
    N4B C48B N3B C47B . . . . 162(2) ?
    C46 C47B N3B C48B . . . . -127.3(17) ?
    O4B C48B N4B C49B . . . . 2(4) ?
    N3B C48B N4B C49B . . . . -172.7(13) ?
    C48B N4B C49B C50B . . . . -155(2) ?
    N4B C49B C50B C51B . . . . -121.5(13) ?
    N4B C49B C50B C55B . . . . 61.1(15) ?
    C55B C50B C51B C52B . . . . -1.3(16) ?
    C49B C50B C51B C52B . . . . -178.8(11) ?
    C50B C51B C52B C53B . . . . 1.2(17) ?
    C51B C52B C53B C54B . . . . -3.7(17) ?
    C52B C53B C54B C55B . . . . 6.4(17) ?
    C51B C50B C55B C54B . . . . 3.8(15) ?
    C49B C50B C55B C54B . . . . -178.5(9) ?
    C53B C54B C55B C50B . . . . -6.5(16) ?
    C65 N5 C66 O13 . . . . 178.6(3) ?
    C64 N5 C66 O13 . . . . -2.5(5) ?
_shelx_space_group_comment
;
The symmetry employed for this shelxl refinement is uniquely defined
by the following loop, which should always be used as a source of
symmetry information in preference to the above space-group names.
They are only intended as comments.
;
_shelx_estimated_absorpt_T_min     0.983
_shelx_estimated_absorpt_T_max     0.991
_shelx_hkl_file
;
   0   0   5   -0.59    1.18
   0   0   610367.13  493.97
   0   0   7   -0.17    2.37
   0   0   7    1.66    1.49
   0   0   8 2191.52   48.73
   0   0   8 2206.70   47.95
   0   0   9   -1.35    1.64
   0   0   9    2.42    2.47
   0   0   9    1.21    1.53
   0   0  10  113.90    3.22
   0   0  10  107.70    2.99
   0   0  10  107.97    2.89
   0   0  11   -1.19    1.64
   0   0  11   -0.22    1.65
   0   0  11   -0.09    1.65
   0   0  12  450.66    9.56
   0   0  12  416.60    8.07
   0   0  12  438.50    8.04
   0   0  13   -1.07    1.96
   0   0  13   -0.94    1.84
   0   0  13   -0.49    2.03
   0   0  14  288.62    6.39
   0   0  14  302.33    7.47
   0   0  14  287.34    6.21
   0   0  15    1.58    2.02
   0   0  15    0.76    1.87
   0   0  15    2.60    2.32
   0   0  16   59.37    3.02
   0   0  16   64.29    2.96
   0   0  16   64.66    3.24
   0   0  17    1.46    2.35
   0   0  17   -1.95    2.19
   0   0  17    0.19    2.64
   0   0  18  114.28    4.20
   0   0  18  114.09    4.16
   0   0  18  111.82    4.46
   0   0  19    0.38    2.49
   0   0  19    1.68    3.53
   0   0  19    4.03    3.06
   0   0  20   13.94    2.85
   0   0  20   15.75    2.67
   0   0  20   16.83    3.52
   0   0  21   -2.26    3.99
   0   0  21   -0.99    3.71
   0   0  21   -0.79    3.34
   0   0  22   -2.19    2.68
   0   0  22    1.73    2.44
   0   0  22    1.19    3.28
   0   0  23    3.15    2.68
   0   0  23    3.22    3.95
   0   0  23   -1.37    3.49
   0   0  24    1.32    2.66
   0   0  24    1.47    2.60
   0   0  24   -1.60    3.66
   0   0  25   -1.49    2.58
   0   0  25    2.51    2.47
   0   0  25    0.02    3.88
   0   0  26    0.01    3.66
   0   0  26    2.64    3.63
   0   0  26   -0.43    6.00
   0   0  27   -0.38    2.45
   0   0  27   -0.55    2.33
   0   0  27    2.77    3.83
   0   0  28    2.03    2.07
   0   0  28    8.39    2.29
   0   0  28   16.24    4.11
   0   0  29    1.75    4.08
   0   0  30    5.55    4.88
   0   1   4   85.82    2.34
   0   1  -4   83.88    2.05
   0  -1   4   86.74    2.90
   0  -1  -4   84.94    2.35
   0  -1  -4   84.31    1.76
   0   1   5  248.14    5.57
   0   1  -5  245.95    4.12
   0   1   5  239.82    4.36
   0  -1  -5  244.12    4.42
   0  -1   5  251.13    5.00
   0  -1  -5  245.93    3.67
   0   1   6 4322.73  124.92
   0   1  -6 4301.52  122.67
   0   1   6 4305.59  117.04
   0  -1  -6 4269.74  122.46
   0  -1   6 4328.92  121.86
   0  -1  -6 4236.64  113.55
   0   1   7  103.62    3.09
   0   1  -7  103.30    3.58
   0   1   7  104.25    2.64
   0  -1  -7   99.89    3.04
   0  -1   7  104.60    3.63
   0   1   8   52.05    3.52
   0   1   8   52.20    2.17
   0  -1   8   52.13    2.18
   0  -1  -8   51.34    2.53
   0   1   9  277.70    6.81
   0   1   9  290.12    5.21
   0  -1   9  276.93    5.36
   0   1  10  609.66   12.41
   0   1  10  615.36   11.53
   0  -1  10  577.89   10.48
   0   1  11    9.43    3.13
   0   1  11   14.06    2.87
   0  -1  11   10.68    1.85
   0   1  12   40.03    2.71
   0   1  12   38.42    2.41
   0  -1  12   34.10    2.23
   0   1  13  277.13    5.95
   0   1  13  281.99    6.42
   0  -1  13  269.20    5.93
   0  -1  13  266.47    6.38
   0   1  14   20.45    2.44
   0   1  14   18.66    2.51
   0  -1  14   17.18    3.09
   0  -1  14   16.59    2.46
   0   1  15   16.67    2.43
   0   1  15   15.75    2.43
   0   1  15   14.82    2.54
   0  -1  15   14.30    2.28
   0  -1  15   13.57    2.38
   0   1  16   11.95    3.43
   0   1  16   17.09    4.01
   0   1  16   16.35    2.65
   0  -1  16   18.11    3.39
   0  -1  16   15.86    2.57
   0  -1  16   12.77    2.32
   0   1  17    2.73    2.35
   0   1  17    3.07    2.55
   0   1  17    2.82    2.65
   0  -1  17    2.04    2.29
   0  -1  17   -1.62    2.50
   0  -1  17    0.40    2.22
   0   1  18   27.09    2.76
   0   1  18   27.82    3.08
   0   1  18   24.60    3.09
   0  -1  18   27.72    2.74
   0  -1  18   27.46    3.15
   0  -1  18   29.68    4.11
   0   1  19  135.76    4.84
   0   1  19  142.32    6.54
   0   1  19  146.39    5.34
   0  -1  19  128.87    5.83
   0  -1  19  142.65    5.21
   0  -1  19  139.00    5.03
   0   1  20   33.87    3.16
   0   1  20   34.48    3.43
   0   1  20   38.94    3.75
   0  -1  20   31.39    3.03
   0  -1  20   41.52    5.62
   0  -1  20   32.03    3.18
   0   1  21   20.49    4.00
   0   1  21   17.66    3.26
   0   1  21   18.05    5.26
   0  -1  21   10.87    2.66
   0  -1  21   19.29    3.47
   0  -1  21   14.89    2.91
   0   1  22    4.53    2.56
   0   1  22    4.07    3.12
   0   1  22    4.80    3.40
   0  -1  22    6.67    2.61
   0  -1  22    1.00    3.41
   0  -1  22    5.33    2.76
   0   1  23    4.07    3.81
   0   1  23    1.41    3.03
   0   1  23    0.19    3.39
   0  -1  23    3.15    2.50
   0  -1  23   -1.62    3.56
   0  -1  23    5.11    4.16
   0   1  24    4.29    2.58
   0   1  24   -0.29    4.65
   0   1  24    3.15    3.74
   0  -1  24    3.54    3.85
   0  -1  24   -0.08    3.67
   0  -1  24    3.85    2.89
   0   1  25    0.23    2.59
   0   1  25   -1.47    3.04
   0   1  25   -2.14    3.74
   0  -1  25    0.75    2.48
   0  -1  25   -1.35    3.86
   0  -1  25    0.41    4.09
   0   1  26    7.42    3.84
   0   1  26    3.84    4.41
   0   1  26    8.47    4.22
   0  -1  26    3.04    2.42
   0  -1  26   10.16    4.22
   0  -1  26    2.85    2.59
   0   1  27    1.44    2.30
   0   1  27    1.73    2.64
   0   1  27    3.74    4.13
   0  -1  27    2.88    2.27
   0  -1  27   -0.69    3.80
   0  -1  27    4.10    2.38
   0   1  28    0.56    2.11
   0   1  28    1.43    2.16
   0   1  28   10.69    6.49
   0  -1  28   -0.71    3.00
   0  -1  28   -1.35    3.93
   0  -1  28    1.71    3.11
   0   1  29    4.05    4.76
   0  -1  29    5.72    4.10
   0   1  30    6.56    4.99
   0  -1  30    2.29    6.60
   0   2   3  730.18   15.32
   0   2  -3  737.55   13.44
   0   2   3  776.48   12.38
   0  -2  -3  748.45   13.88
   0  -2   3  753.42   15.40
   0  -2  -3  723.65   10.56
   0   2   4 1535.71   33.89
   0   2  -4 1537.03   30.62
   0   2   4 1552.78   27.26
   0  -2  -4 1477.31   31.86
   0  -2   4 1513.81   32.23
   0  -2  -4 1521.01   25.94
   0   2   5  481.91    9.75
   0   2  -5  487.97   10.09
   0   2   5  485.78    7.57
   0  -2  -5  471.54    9.06
   0  -2   5  480.13   10.78
   0  -2  -5  480.68    7.11
   0   2   6  940.98   19.00
   0   2  -6  951.80   17.72
   0   2   6  980.09   16.29
   0  -2  -6  958.17   18.35
   0  -2   6  970.82   18.75
   0  -2  -6  970.26   15.44
   0   2   7 7551.05  317.10
   0   2  -7 7578.91  305.44
   0   2   7 7514.43  291.44
   0  -2  -7 7750.78  315.96
   0  -2   7 7513.83  307.80
   0  -2  -7 7393.44  280.72
   0   2   8  162.91    6.22
   0   2  -8  165.54    4.96
   0   2   8  166.27    3.70
   0  -2  -8  158.10    5.26
   0  -2   8  170.55    4.42
   0  -2  -8  164.34    3.40
   0   2   9  291.68    6.83
   0   2  -9  301.07    6.14
   0   2   9  312.27    5.76
   0  -2  -9  306.13    6.43
   0  -2   9  291.43    7.39
   0  -2  -9  298.72    5.20
   0   2  10    1.74    2.34
   0   2 -10    4.32    1.90
   0   2  10    3.50    1.84
   0  -2 -10    4.37    2.18
   0  -2  10    5.10    2.02
   0  -2 -10    3.48    1.61
   0   2  11  387.83    8.75
   0   2 -11  378.31    7.81
   0   2  11  368.55    7.15
   0  -2 -11  385.63    8.37
   0  -2  11  376.90    7.98
   0   2  12   88.06    3.87
   0   2  12  101.29    3.38
   0  -2  12   93.32    3.55
   0  -2 -12   91.38    3.98
   0   2  13  132.70    4.74
   0   2  13  141.93    4.13
   0  -2  13  137.31    4.33
   0   2  14   30.91    3.01
   0   2  14   33.49    2.63
   0  -2  14   30.75    2.70
   0   2  15    2.12    2.77
   0   2  15    3.88    2.34
   0  -2  15    4.43    2.41
   0   2  16   16.52    4.42
   0   2  16   14.90    2.81
   0  -2  16   13.64    2.75
   0   2  17   10.98    3.23
   0   2  17   28.55    3.17
   0  -2  17   27.95    4.11
   0   2  18    1.09    2.87
   0   2  18    4.90    3.22
   0  -2  18    0.79    2.72
   0  -2  18   -2.19    2.83
   0   2  19   61.07    3.90
   0   2  19   61.19    4.35
   0   2  19   61.21    4.13
   0  -2  19   64.60    4.03
   0  -2  19   61.69    3.63
   0   2  20   22.50    4.51
   0   2  20   29.66    5.30
   0   2  20   22.16    3.64
   0  -2  20   23.20    2.98
   0  -2  20   19.91    3.62
   0  -2  20   19.92    3.16
   0   2  21   -0.41    2.81
   0   2  21   -3.38    4.97
   0   2  21    2.89    3.51
   0  -2  21    5.10    3.81
   0  -2  21    4.20    3.36
   0  -2  21    5.64    4.62
   0   2  22   19.35    3.16
   0   2  22   16.56    3.70
   0   2  22   22.40    5.69
   0  -2  22   17.59    2.87
   0  -2  22   22.01    3.79
   0  -2  22   23.55    3.32
   0   2  23   -2.91    4.32
   0   2  23   -0.13    3.36
   0   2  23   -6.52    5.96
   0  -2  23   -1.62    2.48
   0  -2  23   -2.35    3.48
   0  -2  23   -0.85    2.92
   0   2  24    1.89    2.74
   0   2  24    2.63    3.51
   0   2  24    1.12    4.12
   0  -2  24    1.15    2.55
   0  -2  24   -0.94    3.62
   0  -2  24    0.23    2.99
   0   2  25    3.06    2.69
   0   2  25    0.35    3.35
   0   2  25   -0.19    4.11
   0  -2  25    3.40    3.60
   0  -2  25    1.17    3.81
   0  -2  25    1.92    2.82
   0   2  26   22.17    4.23
   0   2  26   19.27    5.29
   0   2  26   19.59    4.60
   0  -2  26   14.84    2.59
   0  -2  26   20.64    4.50
   0  -2  26   17.07    3.09
   0   2  27    2.69    2.30
   0   2  27    2.90    3.05
   0   2  27    1.77    4.37
   0  -2  27    2.06    2.19
   0  -2  27   -2.42    3.87
   0  -2  27   -2.06    3.68
   0   2  28    2.12    2.10
   0   2  28   -0.05    2.70
   0   2  28   -2.91    4.54
   0  -2  28    1.45    1.90
   0  -2  28    0.47    5.80
   0  -2  28    0.64    2.16
   0   2  29    1.88    4.88
   0  -2  29    2.01    4.07
   0   2  30    2.82    4.97
   0  -2  30    2.68    4.27
   0   3   0   -1.43    3.14
   0  -3   0    1.63    3.40
   0   3  -1   72.71    4.18
   0   3   1   81.04    4.16
   0  -3  -1   82.51    4.31
   0  -3   1   77.94    4.34
   0   3   2  240.66    6.72
   0   3  -2  235.55    6.46
   0  -3   2  236.16    6.72
   0  -3  -2  239.74    6.67
   0  -3  -2  226.81    4.10
   0   3   3   24.50    3.68
   0   3  -3   26.81    3.45
   0   3   3   30.38    1.95
   0  -3  -3   27.71    3.52
   0  -3   3   25.86    3.91
   0  -3  -3   30.03    1.80
   0   3   4 1876.01   46.04
   0   3  -4 1910.27   45.22
   0   3   4 2000.43   40.67
   0  -3  -4 1957.81   46.39
   0  -3   4 1931.98   46.08
   0  -3  -4 1867.30   36.44
   0   3   5   84.14    4.59
   0   3  -5   90.75    4.17
   0   3   5   88.62    2.82
   0  -3  -5   96.43    4.47
   0  -3   5   99.69    4.64
   0  -3  -5   90.70    2.63
   0   3   6  141.52    5.31
   0   3  -6  144.76    6.03
   0   3   6  143.00    3.61
   0  -3  -6  147.94    4.98
   0  -3   6  142.88    5.09
   0  -3  -6  144.23    3.22
   0   3   7  313.86    8.40
   0   3  -7  323.96    7.25
   0   3   7  350.08    7.55
   0  -3  -7  328.04    7.86
   0  -3   7  330.07    9.70
   0  -3  -7  321.97    5.53
   0   3   8  146.76    5.33
   0   3  -8  147.18    4.26
   0   3   8  148.70    3.71
   0  -3  -8  143.89    4.64
   0  -3   8  146.38    4.81
   0  -3  -8  139.81    3.22
   0   3   9 1493.94   36.04
   0   3  -9 1505.66   33.14
   0   3   9 1485.26   31.29
   0  -3  -9 1511.02   34.06
   0  -3   9 1548.53   35.19
   0  -3  -9 1497.55   28.59
   0   3  10  380.56    9.57
   0   3 -10  388.69    8.28
   0   3  10  398.84    7.69
   0  -3 -10  375.96    8.54
   0  -3  10  399.44   10.91
   0  -3 -10  380.13    6.72
   0   3  11  497.82   11.96
   0   3 -11  486.03   10.07
   0   3  11  495.93    9.67
   0  -3 -11  480.17   10.56
   0  -3  11  480.28   10.86
   0  -3 -11  495.06    8.69
   0   3  12   68.89    4.27
   0   3 -12   65.66    3.29
   0   3  12   69.88    3.18
   0  -3 -12   66.17    3.53
   0  -3  12   69.41    3.75
   0  -3 -12   65.50    2.66
   0   3  13  280.08    7.96
   0   3 -13  280.69    6.81
   0   3  13  273.15    7.64
   0  -3 -13  272.12    8.27
   0  -3  13  283.52    7.42
   0  -3 -13  279.83    5.76
   0   3  14    2.00    3.08
   0   3 -14    6.08    2.47
   0   3  14    1.92    2.48
   0  -3 -14    3.89    2.84
   0  -3  14    3.97    2.86
   0   3  15   27.49    3.87
   0   3  15   31.98    2.97
   0  -3  15   28.04    3.53
   0  -3 -15   29.97    3.63
   0   3  16  109.04    5.37
   0   3  16  115.45    4.45
   0  -3  16  121.21    4.93
   0   3  17   21.16    3.89
   0   3  17   26.47    3.28
   0  -3  17   22.52    3.29
   0   3  18    2.45    3.54
   0   3  18    2.83    3.13
   0  -3  18    3.03    4.77
   0   3  19   24.31    4.33
   0   3  19   36.24    3.89
   0  -3  19   32.01    5.62
   0   3  20   22.00    6.03
   0   3  20   27.40    3.73
   0  -3  20   24.62    3.71
   0   3  21   18.04    3.93
   0   3  21   13.63    4.02
   0  -3  21   20.82    3.81
   0  -3  21   12.73    5.00
   0   3  22   17.18    3.54
   0   3  22   11.28    4.12
   0   3  22   13.83    3.81
   0  -3  22    9.82    5.39
   0  -3  22   16.81    3.11
   0   3  23    1.30    4.61
   0   3  23   -2.71    3.89
   0   3  23    1.75    3.71
   0  -3  23    2.75    2.65
   0  -3  23   -0.34    3.65
   0  -3  23   -0.34    3.26
   0   3  24    7.80    3.36
   0   3  24   15.44    4.15
   0   3  24   11.35    6.11
   0  -3  24   11.36    2.80
   0  -3  24   13.38    3.98
   0  -3  24    7.98    3.64
   0   3  25    1.12    3.20
   0   3  25    4.66    3.91
   0   3  25    5.48    6.69
   0  -3  25    2.21    3.68
   0  -3  25   10.50    4.04
   0  -3  25    9.40    4.89
   0   3  26    6.51    2.86
   0   3  26    2.39    5.42
   0   3  26    1.69    4.60
   0  -3  26    3.41    3.35
   0  -3  26    4.26    5.66
   0  -3  26    9.22    2.89
   0   3  27    3.60    3.83
   0   3  27    0.59    3.51
   0   3  27    8.52    4.58
   0  -3  27    3.46    3.27
   0  -3  27    6.80    3.78
   0  -3  27    8.61    3.95
   0   3  28   -3.04    4.39
   0   3  28   -0.40    2.27
   0   3  28    0.25    4.79
   0  -3  28    5.56    3.90
   0   3  29    1.84    4.84
   0  -3  29   -0.96    4.05
   0   3  30    2.38    5.05
   0  -3  30   -1.76    6.34
   0   4   0  632.16   15.53
   0  -4   0  666.66   16.28
   0   4   1   14.10    4.39
   0   4  -1   12.35    4.35
   0  -4   1   11.13    6.86
   0  -4  -1   15.86    4.43
   0   4   2   65.58    4.85
   0   4  -2   61.73    7.65
   0  -4   2   66.38    5.34
   0  -4  -2   61.53    5.05
   0  -4  -2   59.36    2.65
   0   4   3  561.85   14.13
   0   4  -3  550.84   13.93
   0  -4   3  567.55   14.30
   0  -4  -3  573.70   13.96
   0  -4  -3  568.68   11.02
   0   4   4 1743.94   44.96
   0   4  -4 1740.61   43.62
   0   4   4 1826.46   40.08
   0  -4  -4 1797.36   44.93
   0  -4   4 1796.60   48.42
   0  -4  -4 1745.45   35.34
   0   4   5  764.33   18.35
   0   4  -5  727.54   16.85
   0   4   5  750.37   13.75
   0  -4  -5  791.84   18.15
   0  -4   5  744.84   17.57
   0  -4  -5  728.32   13.57
   0   4   6  592.09   14.65
   0   4  -6  596.39   13.72
   0   4   6  613.86   11.17
   0  -4  -6  597.21   14.20
   0  -4   6  596.51   16.46
   0  -4  -6  589.35    9.97
   0   4   7   22.38    4.06
   0   4  -7   23.21    3.27
   0   4   7   24.83    2.27
   0  -4  -7   17.44    3.49
   0  -4   7   23.84    3.72
   0  -4  -7   20.08    1.87
   0   4   8   39.31    4.27
   0   4  -8   36.26    3.40
   0   4   8   36.97    2.55
   0  -4  -8   36.67    3.60
   0  -4   8   38.88    4.05
   0  -4  -8   35.92    2.07
   0   4   9   46.98    4.29
   0   4  -9   42.84    3.51
   0   4   9   49.20    2.75
   0  -4  -9   48.96    5.48
   0  -4   9   43.83    3.93
   0  -4  -9   46.72    2.21
   0   4  10  182.20    6.91
   0   4 -10  190.47    5.69
   0   4  10  194.26    5.03
   0  -4 -10  193.01    6.13
   0  -4  10  198.14    6.56
   0  -4 -10  186.38    4.18
   0   4  11    7.10    3.80
   0   4 -11    3.34    2.81
   0   4  11    5.79    2.42
   0  -4 -11    5.99    3.11
   0  -4  11    8.26    3.24
   0  -4 -11    6.05    1.99
   0   4  12 1164.98   30.06
   0   4 -12 1222.56   27.58
   0   4  12 1211.55   25.69
   0  -4 -12 1150.05   27.10
   0  -4  12 1172.18   28.71
   0  -4 -12 1147.43   22.35
   0   4  13   38.48    4.38
   0   4 -13   36.25    3.25
   0   4  13   44.38    3.30
   0  -4 -13   32.88    3.54
   0  -4  13   34.32    4.02
   0  -4 -13   36.48    2.56
   0   4  14   90.04    5.33
   0   4 -14   89.49    4.11
   0   4  14   92.90    4.17
   0  -4 -14   84.06    5.81
   0  -4  14   92.85    7.00
   0  -4 -14   89.00    3.35
   0   4  15   30.27    4.50
   0   4 -15   26.01    4.67
   0   4  15   24.55    4.76
   0  -4 -15   33.80    3.65
   0  -4  15   36.85    5.83
   0  -4 -15   27.81    2.72
   0   4  16   64.08    5.13
   0   4 -16   63.17    3.82
   0   4  16   65.70    4.02
   0  -4 -16   64.70    4.43
   0  -4  16   61.31    6.41
   0   4  17   -0.69    4.15
   0   4 -17    0.45    2.98
   0   4  17    5.16    3.19
   0  -4 -17    4.71    3.72
   0  -4  17    3.63    3.62
   0   4  18   12.21    4.42
   0   4  18   16.73    3.63
   0  -4  18   20.58    3.88
   0  -4 -18   19.04    4.05
   0   4  19   31.18    4.92
   0   4  19   39.72    4.12
   0  -4  19   34.32    4.41
   0   4  20   17.46    6.69
   0   4  20   15.85    3.86
   0  -4  20   10.05    3.96
   0   4  21   19.54    4.58
   0   4  21   24.37    4.17
   0  -4  21   18.23    4.04
   0   4  22   12.26    4.62
   0   4  22   24.14    4.13
   0  -4  22   18.84    6.27
   0   4  23    7.07    4.01
   0   4  23    1.07    4.53
   0  -4  23    7.24    3.74
   0  -4  23    3.85    3.47
   0   4  24    4.82    4.05
   0   4  24    0.69    6.74
   0  -4  24    6.25    3.78
   0  -4  24    3.52    3.16
   0   4  25   26.11    4.05
   0   4  25   24.15    4.91
   0   4  25   28.42    4.82
   0  -4  25   19.45    3.29
   0  -4  25   26.47    4.61
   0  -4  25   22.65    6.10
   0   4  26    4.66    3.24
   0   4  26    0.67    4.14
   0   4  26    3.93    4.43
   0  -4  26    4.12    3.88
   0  -4  26    4.78    3.73
   0  -4  26    1.06    3.34
   0   4  27    1.47    2.96
   0   4  27    1.94    5.65
   0   4  27   -6.43    7.14
   0  -4  27    1.46    3.52
   0  -4  27   -0.42    3.86
   0  -4  27   -0.07    4.43
   0   4  28    1.04    3.87
   0   4  28   -1.64    3.91
   0   4  28    3.56    7.88
   0  -4  28   -0.11    5.93
   0   4  29   -3.82    5.02
   0  -4  29    1.71    4.28
   0   4  30   -4.69    5.59
   0  -4  30    5.50    4.29
   0   5   0   -0.73    4.70
   0  -5   0    5.43    4.79
   0   5  -1  190.69    8.10
   0   5   1  197.57   10.83
   0  -5  -1  207.29    7.87
   0  -5   1  203.83    7.98
   0   5  -2  108.90    6.00
   0   5   2  112.10    6.51
   0  -5  -2  104.11    6.16
   0  -5   2  110.78    6.28
   0   5   3   73.15    8.21
   0   5  -3   67.29    5.14
   0  -5   3   68.54    5.36
   0  -5  -3   61.38    5.64
   0  -5  -3   67.99    2.75
   0   5   4   25.83    4.80
   0   5  -4   20.28    4.57
   0  -5   4   21.93    4.65
   0  -5  -4   21.94    4.67
   0  -5  -4   25.87    2.30
   0   5   5   23.43    4.78
   0   5  -5   22.06    4.31
   0   5   5   30.06    2.52
   0  -5  -5   31.31    4.46
   0  -5   5   29.66    4.67
   0  -5  -5   23.44    2.22
   0   5   6   59.08    5.09
   0   5  -6   55.10    4.71
   0   5   6   57.69    2.92
   0  -5  -6   51.18    7.08
   0  -5   6   61.01    7.26
   0  -5  -6   50.88    2.41
   0   5   7    9.64    4.34
   0   5  -7   11.17    3.83
   0   5   7    9.52    2.38
   0  -5  -7   10.69    3.91
   0  -5   7   10.09    4.19
   0  -5  -7   11.41    1.93
   0   5   8  149.66    6.80
   0   5  -8  154.20    5.97
   0   5   8  147.06    4.31
   0  -5  -8  148.92    6.02
   0  -5   8  154.10    6.61
   0  -5  -8  143.57    3.71
   0   5   9   95.82    5.78
   0   5  -9  106.35    5.16
   0   5   9  106.29    3.98
   0  -5  -9  102.40    7.31
   0  -5   9  107.34    7.77
   0  -5  -9  101.12    4.29
   0   5  10  450.38   13.17
   0   5 -10  476.13   11.90
   0   5  10  481.37   10.50
   0  -5 -10  487.72   12.53
   0  -5  10  453.29   12.58
   0  -5 -10  468.69    8.84
   0   5  11  710.13   19.46
   0   5 -11  712.85   19.12
   0   5  11  754.54   16.08
   0  -5 -11  725.80   17.99
   0  -5  11  741.29   18.97
   0  -5 -11  706.88   13.39
   0   5  12   37.53    4.97
   0   5 -12   42.90    5.57
   0   5  12   43.11    3.36
   0  -5 -12   41.74    4.22
   0  -5  12   44.47    4.51
   0  -5 -12   40.43    2.60
   0   5  13   13.30    4.47
   0   5 -13   10.65    3.29
   0   5  13   11.82    2.96
   0  -5 -13   10.12    3.49
   0  -5  13    9.17    4.00
   0  -5 -13    9.10    2.27
   0   5  14   33.54    4.90
   0   5 -14   35.87    3.65
   0   5  14   34.04    3.50
   0  -5 -14   31.53    3.83
   0  -5  14   31.56    4.38
   0  -5 -14   30.44    2.63
   0   5  15    3.33    4.28
   0   5 -15   -0.94    3.14
   0   5  15    0.42    3.27
   0  -5 -15    0.72    3.46
   0  -5  15    5.48    3.95
   0  -5 -15    1.50    2.46
   0   5  16   -5.75    4.32
   0   5 -16   -3.40    3.25
   0   5  16   -8.72    4.82
   0  -5 -16    4.30    5.23
   0  -5  16    5.69    4.03
   0  -5 -16   -0.01    2.45
   0   5  17   55.10    5.68
   0   5 -17   55.44    5.80
   0   5  17   52.39    4.38
   0  -5 -17   50.87    4.60
   0  -5  17   55.25    5.03
   0  -5 -17   54.83    3.39
   0   5  18   59.19    6.15
   0   5 -18   64.14    4.50
   0   5  18   58.20    4.86
   0  -5 -18   61.13    5.45
   0  -5  18   64.67    5.22
   0   5  19    6.65    4.99
   0   5 -19    7.03    3.45
   0   5  19    5.15    3.86
   0  -5 -19    3.17    4.23
   0  -5  19    6.38    4.32
   0   5  20    5.90    4.85
   0   5  20    4.72    3.78
   0  -5  20   -1.55    4.24
   0  -5 -20    4.32    4.38
   0   5  21    7.61    7.54
   0   5  21    5.85    3.87
   0  -5  21   -0.08    4.39
   0   5  22    8.22    5.21
   0   5  22    4.53    4.14
   0  -5  22    4.79    6.40
   0   5  23   10.00    5.23
   0   5  23   14.44    4.47
   0  -5  23    8.89    4.54
   0   5  24   -1.06    5.22
   0   5  24    3.56    4.32
   0  -5  24    2.13    4.22
   0   5  25   12.73    4.59
   0   5  25    6.59    7.50
   0  -5  25   10.01    6.03
   0  -5  25    5.82    3.65
   0   5  26   -1.22    4.83
   0   5  26    2.27    4.74
   0  -5  26    3.19    3.74
   0  -5  26    3.04    3.18
   0   5  27    0.46    3.41
   0   5  27    3.28    4.13
   0   5  27    9.21    5.00
   0  -5  27    0.69    2.62
   0  -5  27    0.49    3.90
   0  -5  27    2.93    3.32
   0   5  28   -0.23    3.15
   0   5  28    6.38    5.22
   0  -5  28    5.15    4.10
   0   5  29    5.84    5.27
   0  -5  29    1.09    4.21
   0   6   0   50.84    5.78
   0  -6   0   47.64    5.59
   0   6  -1   78.45    5.98
   0   6   1   77.31    6.30
   0  -6  -1   75.09    6.24
   0  -6   1   69.07    6.20
   0   6  -2   18.92    5.05
   0   6   2   22.37    5.27
   0  -6  -2   12.37    4.86
   0  -6   2   14.46    5.15
   0   6   3  113.84    6.87
   0   6  -3  111.34    6.46
   0  -6   3  118.66    6.82
   0  -6  -3  119.52    6.75
   0  -6  -3  105.25    3.52
   0   6  -4   71.52    5.74
   0   6   4   68.47    8.50
   0  -6  -4   74.51    5.75
   0  -6   4   71.24    5.83
   0  -6  -4   61.33    3.99
   0   6   5  104.20    6.74
   0   6  -5  110.78    6.44
   0  -6   5  106.72    9.53
   0  -6  -5  115.91    9.18
   0  -6  -5  106.44    3.51
   0   6   6  181.82    8.52
   0   6  -6  202.58    7.93
   0   6   6  202.96    5.59
   0  -6  -6  212.11    8.14
   0  -6   6  202.53    8.39
   0  -6  -6  201.48    4.72
   0   6   7   45.87    5.53
   0   6  -7   44.84    4.88
   0   6   7   48.17    3.20
   0  -6  -7   46.11    5.12
   0  -6   7   46.93    5.35
   0  -6  -7   49.00    2.67
   0   6   8   37.00    5.23
   0   6  -8   30.92    4.69
   0   6   8   36.62    3.22
   0  -6  -8   40.95    5.05
   0  -6   8   38.63    5.06
   0  -6  -8   35.01    2.52
   0   6   9  432.74   13.73
   0   6  -9  450.10   12.62
   0   6   9  456.58   10.39
   0  -6  -9  458.22   12.93
   0  -6   9  446.16   13.24
   0  -6  -9  427.15    9.68
   0   6  10   42.56    5.65
   0   6 -10   50.10    4.58
   0   6  10   57.88    5.00
   0  -6 -10   57.51    7.21
   0  -6  10   48.72    5.47
   0  -6 -10   52.87    2.85
   0   6  11    2.32    4.81
   0   6 -11   -1.05    3.68
   0   6  11    1.09    2.85
   0  -6 -11   -1.31    4.09
   0  -6  11    1.62    4.38
   0  -6 -11   -1.60    2.12
   0   6  12   46.72    5.76
   0   6 -12   50.21    4.57
   0   6  12   45.63    3.77
   0  -6 -12   39.94    4.75
   0  -6  12   53.85    5.18
   0  -6 -12   45.48    2.83
   0   6  13   13.68    4.92
   0   6 -13    8.96    3.69
   0   6  13    2.18    3.23
   0  -6 -13    4.50    6.01
   0  -6  13    5.87    4.58
   0  -6 -13    3.41    2.35
   0   6  14   94.49    6.94
   0   6 -14   95.51    5.35
   0   6  14   97.41    4.84
   0  -6 -14   97.89    5.62
   0  -6  14   94.38    6.21
   0  -6 -14   93.04    3.71
   0   6  15   21.90    5.28
   0   6 -15   17.68    4.02
   0   6  15   21.04    3.76
   0  -6 -15   19.38    4.25
   0  -6  15   23.34    5.05
   0  -6 -15   16.99    2.73
   0   6  16   17.77    5.50
   0   6 -16   15.34    5.53
   0   6  16   17.29    5.96
   0  -6 -16   16.71    6.25
   0  -6  16   14.53    5.04
   0  -6 -16   12.06    2.80
   0   6  17    5.10    5.31
   0   6 -17    7.62    3.75
   0   6  17    7.18    3.72
   0  -6 -17    7.82    4.18
   0  -6  17    2.76    4.78
   0  -6 -17    0.89    2.75
   0   6  18   76.38    6.91
   0   6 -18   78.45    5.20
   0   6  18   78.97    5.25
   0  -6 -18   77.42    5.74
   0  -6  18   81.85    6.44
   0  -6 -18   76.90    3.92
   0   6  19    2.01    5.64
   0   6 -19   11.66    3.97
   0   6  19    7.30    4.11
   0  -6 -19    7.62    6.31
   0  -6  19    9.63    5.11
   0  -6 -19   11.26    2.93
   0   6  20   -0.35    5.70
   0   6 -20    9.30    5.69
   0   6  20    6.80    4.25
   0  -6 -20    7.64    4.59
   0  -6  20    1.85    5.01
   0   6  21   38.75    6.64
   0   6 -21   38.94    4.68
   0   6  21   44.86    5.04
   0  -6 -21   37.59    5.83
   0  -6  21   38.58    5.45
   0   6  22  135.61    8.90
   0   6  22  154.69    7.42
   0  -6  22  148.84   10.80
   0   6  23   11.92    9.02
   0   6  23   15.80    4.76
   0  -6  23    8.11    7.48
   0   6  24    3.97    5.85
   0   6  24    3.32    4.83
   0  -6  24    1.48    4.70
   0   6  25    1.17    5.32
   0   6  25    8.59    5.06
   0  -6  25    7.41    4.57
   0   6  26   17.08    5.89
   0   6  26   20.85    5.65
   0  -6  26   27.92    6.54
   0   6  27    3.10    5.45
   0   6  27   -1.24    7.01
   0  -6  27    5.79    3.76
   0  -6  27    3.77    3.43
   0   6  28    0.71    4.67
   0   6  28    0.64    3.69
   0   6  28   -2.99    5.35
   0   6  29    6.77    5.67
   0  -6  29    6.00    4.37
   0   7   0   -4.41    5.46
   0  -7   0   -4.32    5.64
   0   7  -1  465.02   15.12
   0   7   1  489.68   15.75
   0  -7  -1  502.70   15.45
   0  -7   1  517.12   19.19
   0   7  -2    8.29    8.28
   0   7   2    5.12    5.28
   0  -7  -2    3.24    5.30
   0  -7   2   -0.64    5.33
   0   7  -3  819.33   23.17
   0   7   3  803.75   23.71
   0  -7  -3  842.19   23.46
   0  -7   3  834.21   23.85
   0  -7  -3  801.43   16.47
   0   7  -4 1711.77   50.49
   0   7   4 1679.04   51.23
   0  -7  -4 1767.58   51.67
   0  -7   4 1785.25   52.69
   0  -7  -4 1744.09   39.91
   0   7  -5   72.57    6.49
   0   7   5   61.88    6.96
   0  -7  -5   72.94    6.71
   0  -7   5   75.06    6.67
   0  -7  -5   69.12    3.63
   0   7   6  570.41   21.54
   0   7  -6  571.95   16.79
   0  -7   6  620.10   18.24
   0  -7  -6  591.70   17.48
   0  -7  -6  580.99   11.87
   0   7   7  139.37    8.42
   0   7  -7  142.40    7.33
   0  -7   7  150.15   10.90
   0  -7  -7  147.61    7.85
   0  -7  -7  144.55    4.38
   0   7   8    3.32    5.48
   0   7  -8    5.90    4.61
   0   7   8    2.07    3.03
   0  -7  -8    4.92    5.03
   0  -7   8    6.39    4.99
   0  -7  -8    3.95    2.26
   0   7   9    6.67    5.29
   0   7  -9    4.31    4.41
   0   7   9   -0.87    2.99
   0  -7  -9    4.20    7.32
   0  -7   9   -0.96    5.05
   0  -7  -9    3.01    2.24
   0   7  10    5.76    5.50
   0   7 -10   -0.57    4.43
   0   7  10    1.36    3.10
   0  -7 -10   -0.71    4.66
   0  -7  10    3.54    4.94
   0  -7 -10    2.87    2.31
   0   7  11    5.50    8.31
   0   7 -11    1.29    4.12
   0   7  11    5.74    3.30
   0  -7 -11    3.07    4.71
   0  -7  11    6.31    4.86
   0  -7 -11    0.90    2.22
   0   7  12    1.86    8.39
   0   7 -12    6.26    4.26
   0   7  12    5.48    3.49
   0  -7 -12    0.15    4.59
   0  -7  12    3.50    5.08
   0  -7 -12    3.29    2.42
   0   7  13    2.23    5.51
   0   7 -13   -0.64    4.04
   0   7  13    4.23    3.44
   0  -7 -13   -5.67    4.56
   0  -7  13    5.15    5.21
   0  -7 -13    4.97    3.71
   0   7  14   59.84    6.85
   0   7 -14   60.48    5.31
   0   7  14   54.41    4.53
   0  -7 -14   46.39    5.40
   0  -7  14   58.99    9.22
   0  -7 -14   57.17    3.38
   0   7  15   -6.94    5.69
   0   7 -15    3.04    4.00
   0   7  15   -0.63    3.84
   0  -7 -15   -1.17    4.37
   0  -7  15   -2.66    7.96
   0  -7 -15    1.34    2.66
   0   7  16   60.60    6.98
   0   7 -16   57.85    7.56
   0   7  16   67.29    5.04
   0  -7 -16   52.09    5.45
   0  -7  16   68.41    9.36
   0  -7 -16   50.26    3.68
   0   7  17   22.69    6.21
   0   7 -17   23.13    4.61
   0   7  17   22.95    4.30
   0  -7 -17   22.36    4.92
   0  -7  17   12.27    8.57
   0  -7 -17   20.72    3.08
   0   7  18    3.82    9.10
   0   7 -18    2.59    4.25
   0   7  18   -1.48    4.23
   0  -7 -18    2.98    4.39
   0  -7  18    2.67    8.11
   0  -7 -18    1.26    2.94
   0   7  19   22.99    9.43
   0   7 -19   15.88    6.82
   0   7  19   20.92    4.69
   0  -7 -19   15.94    7.45
   0  -7  19   15.55    5.68
   0  -7 -19   17.69    3.27
   0   7  20   74.38    8.17
   0   7 -20   79.67    5.77
   0   7  20   90.83    5.90
   0  -7 -20   73.24    6.40
   0  -7  20   84.36    7.38
   0  -7 -20   89.71    4.50
   0   7  21   15.50    6.20
   0   7 -21    6.72    4.34
   0   7  21    6.45    4.61
   0  -7 -21    7.89    5.17
   0  -7  21   12.01    5.50
   0  -7 -21    5.43    3.22
   0   7  22    8.25    6.58
   0   7 -22   18.89    4.68
   0   7  22   26.76    4.97
   0  -7 -22   12.02    7.55
   0  -7  22   20.88    6.02
   0   7  23   14.22    6.37
   0   7  23   13.09    5.09
   0  -7  23    3.88    5.83
   0  -7 -23   16.62    5.47
   0   7  24   20.10    6.71
   0   7  24   22.18    5.31
   0  -7  24   13.19    8.78
   0   7  25   26.03    5.73
   0  -7  25   21.39    5.73
   0   7  26    5.64    5.78
   0   7  26    1.03    5.29
   0  -7  26    2.20    4.68
   0   7  27    4.83    5.20
   0   7  27   -2.34    5.57
   0  -7  27   -1.97    6.45
   0   7  28    2.09    4.47
   0   7  28    8.39    5.95
   0   8   0  422.26   14.90
   0  -8   0  429.11   15.26
   0   8  -1  589.33   19.26
   0   8   1  601.25   23.34
   0  -8  -1  602.26   22.96
   0  -8   1  623.49   19.38
   0   8  -2  562.09   17.86
   0   8   2  547.65   18.72
   0  -8  -2  616.97   19.10
   0  -8   2  593.20   23.06
   0   8  -3  410.08   14.55
   0   8   3  416.09   14.94
   0  -8  -3  436.81   15.10
   0  -8   3  449.59   15.56
   0  -8  -3  416.42    9.54
   0   8  -4  327.51   12.15
   0   8   4  322.74   16.15
   0  -8  -4  334.74   12.44
   0  -8   4  347.89   12.94
   0  -8  -4  314.56    7.61
   0   8  -5   19.35    5.74
   0   8   5   13.96    6.24
   0  -8  -5   21.88    5.84
   0  -8   5    9.82    9.18
   0  -8  -5   18.24    2.73
   0   8   6    6.00    6.06
   0   8  -6    9.65    5.49
   0  -8   6    6.04    5.79
   0  -8  -6    1.25    5.49
   0  -8  -6    2.12    2.54
   0   8   7   24.35    6.31
   0   8  -7   22.23    5.66
   0  -8   7   26.58    6.11
   0  -8  -7   29.30    5.90
   0  -8  -7   21.13    2.71
   0   8  -8   30.87    5.79
   0   8   8   33.46    9.74
   0  -8  -8   40.98    6.00
   0  -8   8   30.60    6.17
   0  -8  -8   31.04    2.99
   0   8   9    4.65    5.83
   0   8  -9   -7.98    5.22
   0   8   9   -1.83    3.39
   0  -8  -9   -4.48    5.44
   0  -8   9   -8.01    5.73
   0  -8  -9   -2.03    2.52
   0   8  10   50.42    7.28
   0   8 -10   54.07    5.91
   0   8  10   64.71    4.42
   0  -8 -10   44.54    6.11
   0  -8  10   51.51    9.80
   0  -8 -10   55.43    3.33
   0   8  11    8.35    6.26
   0   8 -11   18.70    7.57
   0   8  11   13.09    3.62
   0  -8 -11    6.46    5.52
   0  -8  11    3.32    8.70
   0  -8 -11    7.31    2.58
   0   8  12   -4.44    6.26
   0   8 -12    2.51    4.93
   0   8  12    1.85    3.73
   0  -8 -12   -0.52    5.27
   0  -8  12    4.24    5.78
   0  -8 -12    1.96    2.69
   0   8  13   73.77    8.08
   0   8 -13   83.32    6.34
   0   8  13   81.70    7.13
   0  -8 -13   86.16    6.76
   0  -8  13   82.74    7.64
   0  -8 -13   77.02    3.73
   0   8  14   -0.06    6.41
   0   8 -14    5.93    4.86
   0   8  14    7.59    4.08
   0  -8 -14    8.99    5.17
   0  -8  14   -0.79    5.93
   0  -8 -14    0.37    4.25
   0   8  15   -0.70    6.58
   0   8 -15    4.05    4.67
   0   8  15   -1.36    4.29
   0  -8 -15    0.27    5.22
   0  -8  15   10.16    6.08
   0  -8 -15    8.21    2.88
   0   8  16    2.42    6.63
   0   8 -16    9.24    4.65
   0   8  16    2.94    6.91
   0  -8 -16    6.10    5.25
   0  -8  16    5.27    5.97
   0  -8 -16    3.14    2.94
   0   8  17    7.76    6.80
   0   8 -17    9.35    4.92
   0   8  17    9.28    4.43
   0  -8 -17   13.77    4.99
   0  -8  17    3.07    6.13
   0  -8 -17    8.21    3.05
   0   8  18   -0.05    6.71
   0   8 -18    1.25    4.77
   0   8  18    6.76    4.59
   0  -8 -18    0.65    4.98
   0  -8  18    2.38    6.03
   0  -8 -18   11.47    2.85
   0   8  19    2.48    6.53
   0   8 -19    6.61    4.76
   0   8  19    5.25    4.60
   0  -8 -19    7.61    5.04
   0  -8  19   -1.37    5.88
   0  -8 -19    6.20    3.22
   0   8  20    2.25    6.58
   0   8 -20    9.19    4.74
   0   8  20    0.50    4.74
   0  -8 -20    3.19    5.01
   0  -8  20   -0.46    9.51
   0  -8 -20    5.36    4.99
   0   8  21    9.78    6.43
   0   8 -21    2.56    4.73
   0   8  21   -8.83    4.78
   0  -8 -21    0.48    5.03
   0  -8  21    0.46    9.09
   0  -8 -21    1.92    3.14
   0   8  22   10.44   10.30
   0   8 -22   -4.19    4.52
   0   8  22   -4.80    4.77
   0  -8 -22    3.31    7.97
   0  -8  22   -2.82    6.13
   0  -8 -22    0.58    3.29
   0   8  23   11.24   10.50
   0   8 -23   11.73    7.23
   0   8  23   10.86    8.17
   0  -8 -23   15.68    5.45
   0  -8  23   19.56    6.11
   0   8  24   -4.59    6.86
   0   8  24    0.64    7.39
   0   8 -24    2.16    4.53
   0  -8  24   -5.17    6.21
   0  -8 -24    4.55    5.86
   0   8  25    0.19    6.55
   0   8  25   -5.26    5.62
   0  -8  25    5.59    5.78
   0   8  26    4.84    5.97
   0   8  26   -3.10    5.41
   0  -8  26    0.39    8.13
   0   8  27   -3.02    8.87
   0   8  27    1.45    5.80
   0  -8  27   -1.31    4.89
   0   9   0    1.05    6.48
   0  -9   0   12.80    6.13
   0   9  -1   -9.33    9.45
   0   9   1    4.92    6.16
   0  -9  -1    4.08    6.34
   0  -9   1   -4.26    6.64
   0   9  -2  198.22   10.55
   0   9   2  191.40   10.84
   0  -9  -2  208.29   10.47
   0  -9   2  202.63   11.06
   0   9  -3    3.21    6.14
   0   9   3   11.48    6.71
   0  -9  -3   21.23    9.40
   0  -9   3    6.17    9.63
   0  -9  -3    4.77    3.05
   0   9  -4  207.47   10.58
   0   9   4  203.37   11.16
   0  -9  -4  202.77   10.47
   0  -9   4  218.37   10.76
   0  -9  -4  208.27    6.05
   0   9  -5  110.72    8.28
   0   9   5   98.95    8.52
   0  -9  -5  118.78    8.34
   0  -9   5  100.78    8.58
   0  -9  -5   96.70    4.15
   0   9  -6    8.05    9.42
   0   9   6   15.12    6.93
   0  -9  -6   16.84    6.45
   0  -9   6   25.30    6.56
   0  -9  -6   11.51    3.10
   0   9  -7  134.23    8.76
   0   9   7  126.62    9.12
   0  -9  -7  138.80    8.91
   0  -9   7  139.80   12.85
   0  -9  -7  135.86    4.81
   0   9   8    2.81    6.71
   0   9  -8    2.72    8.66
   0  -9   8   14.14    6.46
   0  -9  -8   -6.28    8.97
   0  -9  -8    3.63    2.91
   0   9  -9   55.22    6.97
   0   9   9   56.09    7.70
   0  -9  -9   64.30    7.22
   0  -9   9   56.09    7.57
   0  -9  -9   56.79    3.58
   0   9 -10    9.16    5.49
   0   9  10   -0.35    6.42
   0  -9 -10   16.34    9.07
   0  -9  10    6.34    6.25
   0  -9 -10    1.07    4.51
   0   9  11   32.49    7.68
   0   9 -11   43.60    6.32
   0   9  11   36.09    4.81
   0  -9 -11   38.75    6.81
   0  -9  11   41.44    7.36
   0  -9 -11   40.26    3.52
   0   9  12   16.14   11.10
   0   9 -12   23.47    5.79
   0   9  12   24.67    4.56
   0  -9 -12   17.09    9.52
   0  -9  12   22.32    7.27
   0  -9 -12   23.95    3.21
   0   9 -13   47.70    6.57
   0   9  13   44.99    4.99
   0  -9 -13   52.69    6.71
   0  -9  13   49.61    7.41
   0  -9 -13   44.31    3.76
   0   9  14   -1.39   10.99
   0   9 -14    9.56    5.58
   0   9  14   18.93    4.66
   0  -9 -14    2.40    9.06
   0  -9  14   18.94    6.86
   0  -9 -14   12.37    3.17
   0   9  15   41.98   11.67
   0   9 -15   48.85    9.28
   0   9  15   47.41    5.50
   0  -9 -15   48.53    6.67
   0  -9  15   46.58    7.57
   0  -9 -15   40.66    5.16
   0   9  16   -1.34   10.84
   0   9 -16    1.65    5.17
   0   9  16    4.25    6.98
   0  -9 -16    5.99    8.47
   0  -9  16   -4.33    6.67
   0  -9 -16    6.00    3.15
   0   9 -17   38.81    5.88
   0   9  17   45.00    5.60
   0  -9 -17   35.58    6.42
   0  -9  17   40.75    7.46
   0  -9 -17   38.60    3.51
   0   9  18   -3.88   10.75
   0   9  18    5.74    4.68
   0   9 -18    8.25    5.19
   0  -9  18    1.51    6.58
   0  -9 -18    2.98    5.44
   0  -9 -18    7.36    3.17
   0   9  19   14.45   11.23
   0   9 -19    9.63    5.13
   0   9  19   17.52    4.87
   0  -9 -19   11.36    5.34
   0  -9  19    6.06    6.91
   0  -9 -19   12.14    4.92
   0   9  20   -1.65    7.40
   0   9 -20    3.10    7.53
   0   9  20    0.04    5.19
   0  -9 -20   -3.15    5.50
   0  -9  20   -2.59    6.78
   0  -9 -20    1.04    3.18
   0   9  21    6.35    7.05
   0   9  21    1.16    7.60
   0   9 -21   -6.59    5.04
   0  -9  21    6.31    6.68
   0  -9 -21    0.26    5.42
   0  -9 -21   -0.49    3.26
   0   9  22    0.41    7.31
   0   9 -22   -2.74    5.11
   0   9  22   -2.14    4.97
   0  -9 -22   -3.44    5.68
   0  -9  22    4.27    6.80
   0  -9 -22    0.41    3.55
   0   9  23   -1.42    7.40
   0   9 -23   -3.53    7.47
   0   9  23    6.56    5.42
   0  -9 -23   -1.25    8.11
   0  -9  23   -6.56   10.03
   0  -9 -23    1.82    3.48
   0   9  24   -6.26    7.42
   0   9  24    2.49    5.67
   0   9 -24    5.30    5.07
   0  -9  24    7.48    9.84
   0  -9 -24    2.25    6.05
   0   9  25   -1.60   10.73
   0   9  25   -8.59    5.87
   0   9 -25    4.20    4.75
   0  -9  25    0.47    6.23
   0  -9 -25   -1.63    6.58
   0   9  26    1.74    7.00
   0   9  26    1.54    6.05
   0  -9  26    9.24    5.41
   0  -9 -26   -3.58    6.36
   0   9  27    2.21    6.52
   0   9  27    2.53    6.28
   0  -9  27   -0.27    8.19
   0  10   0   56.78    8.02
   0 -10   0   75.45    8.74
   0  10  -1  163.40   10.62
   0  10   1  154.31   10.79
   0 -10  -1  160.04   10.37
   0 -10   1  173.96   11.01
   0  10  -2    1.87    7.10
   0  10   2    4.66    7.07
   0 -10  -2   -6.87    6.99
   0 -10   2   -0.04    7.21
   0  10  -3  329.17   14.93
   0  10   3  327.84   19.13
   0 -10  -3  341.38   14.45
   0 -10   3  330.81   14.64
   0 -10  -3  333.94    9.10
   0  10  -4    1.16    6.41
   0  10   4    2.23    6.94
   0 -10  -4    9.30    6.99
   0 -10   4   -5.29    6.92
   0 -10  -4    1.42    3.13
   0  10  -5    1.57    6.86
   0  10   5    8.68    7.27
   0 -10  -5    0.93    6.94
   0 -10   5    6.15    7.32
   0 -10  -5    3.09    4.81
   0  10  -6   23.17   10.26
   0  10   6   29.01    7.80
   0 -10  -6   16.10    7.24
   0 -10   6   23.05    7.46
   0 -10  -6   23.94    3.26
   0  10  -7    5.12    6.64
   0  10   7    0.91    7.08
   0 -10  -7   -3.34    6.59
   0 -10   7   -6.21    6.89
   0 -10  -7    1.74    2.98
   0  10   8   42.54   12.02
   0  10  -8   36.85   10.69
   0 -10   8   38.98    7.89
   0 -10  -8   31.39    3.70
   0  10  -9  105.75    8.83
   0  10   9  100.42    9.75
   0 -10  -9   98.73    9.05
   0 -10   9  110.13    9.46
   0 -10  -9  113.77    4.89
   0  10 -10    1.16    6.44
   0  10  10    6.65    7.30
   0 -10 -10    0.24    6.94
   0 -10  10    3.80    7.18
   0 -10 -10    5.34    3.05
   0  10  11  105.34    9.81
   0  10 -11   96.69    8.31
   0 -10 -11   93.20    9.11
   0 -10 -11   98.72    4.65
   0  10 -12   -1.52    6.11
   0  10  12   -1.14    7.37
   0 -10 -12    0.11    6.48
   0 -10  12    1.58   10.85
   0 -10 -12    0.37    3.28
   0  10  13    1.58    7.47
   0  10 -13    1.15    5.92
   0  10  13   -4.55    4.62
   0 -10 -13    6.26    6.36
   0 -10  13    7.03    7.23
   0 -10 -13    2.65    3.21
   0  10  14   38.22    8.38
   0  10  14   31.45    5.40
   0  10 -14   32.66    9.65
   0 -10  14   14.84    8.03
   0 -10 -14   30.27    7.22
   0 -10 -14   32.98    5.20
   0  10  15   -0.24    7.56
   0  10  15    9.59    4.90
   0  10 -15    8.40    6.07
   0 -10  15    3.74    7.17
   0 -10 -15    5.16    6.35
   0 -10 -15    7.83    3.25
   0  10  16    0.83    7.69
   0  10  16    1.57    4.77
   0  10 -16    4.06    5.52
   0 -10  16   -3.78    7.12
   0 -10 -16    6.66    6.08
   0 -10 -16    2.89    3.14
   0  10  17   25.71    8.19
   0  10 -17   14.64    6.05
   0  10  17   22.14    4.90
   0 -10 -17   10.46    6.39
   0 -10  17   14.73    7.53
   0 -10 -17   11.87    3.43
   0  10  18    2.39    7.72
   0  10 -18    8.00    5.73
   0  10  18    9.55    4.97
   0 -10 -18    1.88    6.17
   0 -10  18    8.26    7.23
   0 -10 -18    5.32    3.26
   0  10  19   10.24    7.82
   0  10  19   -2.78    5.04
   0  10 -19    4.30    5.36
   0 -10  19    3.07   10.62
   0 -10 -19    3.05    6.05
   0 -10 -19    1.33    3.37
   0  10  20    0.05    7.84
   0  10  20    8.46    7.70
   0  10 -20    2.07    5.59
   0 -10  20    5.54   11.07
   0 -10 -20   -0.31    6.02
   0 -10 -20    4.42    5.07
   0  10  21   -1.06    7.92
   0  10  21   -1.56    5.42
   0  10 -21   -1.47    5.36
   0 -10  21    1.99    7.18
   0 -10 -21   -2.61    6.00
   0 -10 -21   -2.48    3.54
   0  10  22    9.67    8.21
   0  10  22    5.01    5.47
   0  10 -22   -1.36    5.33
   0 -10  22   -1.21    7.37
   0 -10 -22    4.15    6.14
   0 -10 -22   -5.67    3.58
   0  10  23    4.72   12.16
   0  10  23   -7.43    5.86
   0  10 -23   -4.98    5.33
   0 -10  23    5.55    7.30
   0 -10 -23    5.06    6.23
   0 -10 -23    5.19    3.56
   0  10  24    8.76    8.19
   0  10  24    0.79    5.97
   0  10 -24    9.51    8.49
   0 -10  24   -4.77    6.85
   0 -10 -24    0.08    9.09
   0 -10 -24    0.95    3.62
   0  10  25    4.62    7.68
   0  10  25    1.21    6.22
   0  10 -25   -2.33    5.02
   0 -10  25    2.01    6.59
   0 -10 -25    0.86    6.41
   0  10  26   -4.04    7.46
   0  10  26    3.14    6.80
   0  10 -26    3.03    4.76
   0 -10  26   -0.77    9.19
   0 -10 -26    4.35    6.86
   0  11   0    8.65    8.13
   0 -11   0    3.38    7.91
   0  11  -1   25.93    8.82
   0  11   1   41.93    8.65
   0 -11  -1   28.28    8.73
   0 -11   1   26.63    8.37
   0  11  -2   46.78    8.45
   0  11   2   38.11    9.12
   0 -11  -2   39.82   12.21
   0 -11   2   41.66    8.86
   0  11  -3   24.98   12.34
   0  11   3   39.45    9.00
   0 -11  -3   37.29    8.73
   0 -11   3   38.97    8.82
   0 -11  -3   41.88    4.30
   0  11  -4    5.04    7.47
   0  11   4   -6.46    7.87
   0 -11  -4    7.00    7.96
   0 -11   4    7.50    7.91
   0 -11  -4   -5.83    3.46
   0  11  -5   22.85    7.95
   0  11   5   26.55    8.82
   0 -11  -5   36.10   11.97
   0 -11   5   19.85    8.06
   0 -11  -5   27.65    3.77
   0  11  -6   -8.72    7.17
   0  11   6    0.61    7.71
   0 -11  -6    9.62    7.33
   0 -11   6   -2.09    7.60
   0 -11  -6    2.34    3.50
   0  11  -7    2.16    6.99
   0  11   7    6.23    7.85
   0 -11  -7   -1.68    7.32
   0 -11   7    1.34    7.39
   0 -11  -7   -1.27    3.32
   0  11   8   24.13    8.96
   0  11  -8   17.83   12.06
   0 -11   8   21.11    8.76
   0 -11  -8   33.56    6.25
   0  11  -9  156.81   10.64
   0  11   9  150.43   12.24
   0 -11  -9  172.18   11.22
   0 -11   9  163.43   12.02
   0 -11  -9  162.23    6.21
   0  11 -10    9.58    7.34
   0  11  10    9.30    8.41
   0 -11 -10    2.68    7.63
   0 -11  10   -4.04    8.27
   0 -11 -10    8.84    3.51
   0  11 -11   16.92    7.48
   0  11  11   19.42    9.10
   0 -11 -11   24.08    7.54
   0 -11  11   30.10    8.51
   0 -11 -11   21.70    5.61
   0  11 -12    4.55    7.15
   0  11  12   -2.95   12.43
   0 -11 -12   -8.10    6.97
   0 -11  12   -5.41    8.19
   0 -11 -12    5.70    3.44
   0  11 -13    5.31    6.26
   0  11  13    5.12   12.47
   0 -11 -13   13.92   10.11
   0 -11  13    6.92    7.87
   0 -11 -13    0.86    3.26
   0  11 -14    5.23    6.67
   0  11  14    1.62    8.27
   0 -11 -14   -1.99    6.63
   0 -11  14   -9.62    7.74
   0 -11 -14    4.43    3.34
   0  11 -15    4.40    6.39
   0  11  15    3.23    8.41
   0 -11 -15    4.84   10.38
   0 -11  15    6.57    7.84
   0 -11 -15    9.14    3.45
   0  11  16   -2.97    8.23
   0  11  16   -3.43    5.03
   0  11 -16    3.46    6.38
   0 -11  16    6.37    7.41
   0 -11 -16    6.77    6.70
   0 -11 -16    0.81    3.31
   0  11  17   -0.93    8.27
   0  11  17    2.83    5.24
   0  11 -17    1.87    6.16
   0 -11  17    3.29    7.72
   0 -11 -17    5.01    6.67
   0 -11 -17    0.49    3.32
   0  11  18    9.55   12.62
   0  11  18   12.27    5.55
   0  11 -18    3.75    6.28
   0 -11  18   11.23    7.75
   0 -11 -18    2.95    6.66
   0 -11 -18    7.13    3.55
   0  11  19    2.41   12.36
   0  11  19    2.97    7.92
   0  11 -19    2.48    6.24
   0 -11  19    7.26    7.79
   0 -11 -19    3.25    6.51
   0 -11 -19    3.48    3.43
   0  11  20   -3.89   12.80
   0  11  20    3.99    5.61
   0  11 -20    6.16    8.93
   0 -11  20    8.14    8.17
   0 -11 -20    1.56    6.70
   0 -11 -20    3.21    3.64
   0  11  21    1.48    5.51
   0  11  21    0.03    6.05
   0  11 -21    4.69    5.91
   0 -11  21    5.35    8.17
   0 -11 -21    4.34    9.71
   0 -11 -21   -0.63    3.45
   0  11  22    5.38    8.71
   0  11  22    7.94    6.29
   0  11 -22   -0.73    5.95
   0 -11  22    9.67    7.92
   0 -11 -22    2.87    6.51
   0 -11 -22    4.85    3.71
   0  11  23   -5.19    8.78
   0  11  23   -1.96    6.26
   0  11 -23    2.69    5.76
   0 -11  23    0.63    7.81
   0 -11 -23    6.46    9.81
   0 -11 -23    0.43    5.79
   0  11  24    0.80    8.49
   0  11  24   -0.20    6.37
   0  11 -24    7.60    6.01
   0 -11  24   -0.02   11.40
   0 -11 -24    1.71    6.54
   0 -11 -24   -1.43    3.93
   0  11  25    4.62    8.39
   0  11  25   -5.66    6.79
   0  11 -25   -2.50    8.60
   0 -11  25    1.04    7.06
   0 -11 -25    0.15   10.27
   0 -11 -25   -1.06    4.05
   0  12   0   15.05    8.92
   0 -12   0   15.02    8.55
   0  12  -1   -0.76    8.41
   0  12   1    0.08    8.49
   0 -12  -1    9.77   12.62
   0 -12   1   -5.86    8.45
   0  12  -2   17.47    8.54
   0  12   2   25.25    8.94
   0 -12  -2    9.07    8.75
   0 -12   2   17.54    8.94
   0  12  -3   15.08    8.54
   0  12   3    9.27    9.13
   0 -12  -3   14.31    8.48
   0 -12   3   23.18   12.46
   0 -12  -3    2.97    4.15
   0  12  -4   -6.44    8.39
   0  12   4    5.90    8.88
   0 -12  -4    1.75    8.16
   0 -12   4    8.17    8.65
   0 -12  -4    5.58    3.84
   0  12  -5   -0.86    7.92
   0  12   5    2.14    8.38
   0 -12  -5   -7.74    7.82
   0 -12   5  -10.02    8.83
   0 -12  -5    5.07    3.79
   0  12  -6   -6.27    7.86
   0  12   6   12.99    8.45
   0 -12  -6  -15.99    8.47
   0 -12   6    1.40    8.50
   0 -12  -6   -2.83    3.66
   0  12  -7   11.20    7.76
   0  12   7   -4.98    8.70
   0 -12  -7   -6.85    8.38
   0 -12   7   12.37    8.32
   0 -12  -7    7.22    3.53
   0  12  -8    1.69   12.04
   0  12   8    2.09    9.06
   0 -12  -8    7.07   12.12
   0 -12   8   -4.18    8.28
   0 -12  -8   -4.62    3.65
   0  12  -9   10.13    7.75
   0  12   9    6.37    9.03
   0 -12  -9    9.45    8.19
   0 -12   9   10.51    8.53
   0 -12  -9   10.24    3.71
   0  12 -10   -5.53    7.74
   0  12  10   -2.45    8.74
   0 -12 -10   -0.01    7.84
   0 -12  10   -0.46   12.57
   0 -12 -10   -2.19    3.43
   0  12 -11   -3.91    7.33
   0  12  11   12.70    9.03
   0 -12 -11   -0.86    7.32
   0 -12  11    2.23    8.30
   0 -12 -11   -3.37    3.61
   0  12 -12    8.84    7.38
   0  12  12    8.81    8.78
   0 -12 -12    6.75    7.72
   0 -12  12    0.09    8.33
   0 -12 -12    3.13    3.36
   0  12 -13   -1.41    7.15
   0  12  13    0.01    9.21
   0 -12 -13   13.11   11.83
   0 -12  13   -0.31    8.50
   0 -12 -13   12.39    3.64
   0  12 -14   40.62    7.88
   0  12  14   41.11   10.20
   0 -12 -14   45.11    8.50
   0 -12  14   41.06    9.63
   0 -12 -14   40.13    4.25
   0  12 -15   21.65   10.65
   0  12  15   11.28    9.60
   0 -12 -15    5.91    7.55
   0 -12  15    9.11    8.76
   0 -12 -15    8.97    5.74
   0  12 -16   26.03    7.56
   0  12  16   28.52    9.50
   0 -12 -16   30.86    7.94
   0 -12  16   37.01    9.22
   0 -12 -16   27.49    3.99
   0  12 -17    6.53   10.08
   0  12  17    5.60    9.09
   0 -12 -17    6.39    7.38
   0 -12  17    2.38    8.39
   0 -12 -17    5.73    3.77
   0  12 -18    2.35    6.47
   0  12  18    3.02    8.60
   0 -12 -18   -0.44    7.17
   0 -12  18    7.89    8.62
   0 -12 -18    4.11    3.62
   0  12  19    4.35    5.93
   0  12  19   13.20    5.86
   0  12 -19   10.19    6.75
   0 -12  19    4.53    8.38
   0 -12 -19    5.26    7.33
   0 -12 -19    4.21    3.70
   0  12  20   -4.47    5.87
   0  12  20    1.49    6.21
   0  12 -20    6.91    6.40
   0 -12  20  -10.87   13.08
   0 -12 -20   -5.01    6.81
   0 -12 -20   -7.49    3.79
   0  12  21    6.97    6.01
   0  12  21    7.37    6.25
   0  12 -21    0.16    6.27
   0 -12  21    3.17   12.99
   0 -12 -21   -8.56    6.92
   0 -12 -21   -1.40    3.92
   0  12  22    3.45    9.29
   0  12  22    8.46    6.59
   0  12 -22    5.61    6.32
   0 -12  22    1.21    8.85
   0 -12 -22    6.08   10.78
   0 -12 -22    4.22    3.95
   0  12  23    1.58    9.13
   0  12  23   -4.24    6.51
   0  12 -23    4.18    6.13
   0 -12  23   -1.99    8.68
   0 -12 -23    2.66    6.99
   0 -12 -23    2.36    4.03
   0  12  24    2.42   14.01
   0  12  24    7.36   10.38
   0  12 -24    7.49    8.99
   0 -12  24    4.55    7.87
   0 -12 -24    0.12   10.95
   0 -12 -24    4.97    5.96
   0  13   0   -6.11    9.08
   0 -13   0   -2.34   14.29
   0  13  -1   16.83    9.68
   0  13   1    4.13    9.82
   0 -13  -1   12.97    9.20
   0 -13   1   -4.04    9.52
   0  13  -2    1.94    9.16
   0  13   2  -10.81    9.44
   0 -13  -2    2.95    8.96
   0 -13   2    6.76    8.80
   0 -13  -2    1.99    4.61
   0  13  -3    1.73    8.99
   0  13   3  -13.16   13.86
   0 -13  -3   -0.41    9.54
   0 -13   3    6.46    9.33
   0 -13  -3    4.33    4.46
   0  13  -4   10.50    8.94
   0  13   4    0.03    8.64
   0 -13  -4    9.64   13.67
   0 -13   4    6.37    9.11
   0 -13  -4   -1.64    4.35
   0  13  -5   34.60   13.72
   0  13   5   26.45    9.77
   0 -13  -5   11.50    9.65
   0 -13   5   31.68   15.11
   0 -13  -5   24.22    4.48
   0  13  -6   -3.11    8.83
   0  13   6   10.43    9.31
   0 -13  -6  -14.52    8.93
   0 -13   6   13.55    9.33
   0 -13  -6    3.25    4.01
   0  13  -7   21.23    8.56
   0  13   7    9.20    8.78
   0 -13  -7   -7.14    9.12
   0 -13   7   14.98    9.06
   0 -13  -7    4.92    3.93
   0  13  -8    9.71   12.80
   0  13   8    4.73    9.13
   0 -13  -8   -0.19    8.60
   0 -13   8    4.44    8.97
   0 -13  -8    2.71    3.70
   0  13  -9    7.70    8.33
   0  13   9   23.28   13.72
   0 -13  -9   -0.10    8.72
   0 -13   9    3.22    8.82
   0 -13  -9    7.07    3.68
   0  13 -10   -6.48    8.25
   0  13  10    9.50   14.03
   0 -13 -10    8.74    8.98
   0 -13  10   16.26    9.15
   0 -13 -10    7.05    5.74
   0  13 -11   31.41    8.89
   0  13  11   32.62    9.89
   0 -13 -11   27.74    8.81
   0 -13  11   25.84    9.69
   0 -13 -11   26.02    4.15
   0  13 -12   -0.08    8.31
   0  13  12   10.84    9.17
   0 -13 -12   11.67    8.58
   0 -13  12    6.09    9.40
   0 -13 -12   11.63    3.77
   0  13 -13   -0.10   10.67
   0  13  13    1.53    9.50
   0 -13 -13    3.90    8.26
   0 -13  13   -2.20    9.19
   0 -13 -13   -1.57    3.74
   0  13 -14   27.24    8.32
   0  13  14   27.62   10.50
   0 -13 -14   42.38    8.82
   0 -13  14   21.23   10.13
   0 -13 -14   32.79    4.28
   0  13 -15   14.50    7.91
   0  13  15   38.63   10.31
   0 -13 -15   36.41    8.94
   0 -13  15   34.57    9.64
   0 -13 -15   32.27    4.45
   0  13 -16   -0.63    7.15
   0  13  16    4.44    9.53
   0 -13 -16    8.35   12.20
   0 -13  16   -6.27    9.09
   0 -13 -16    1.33    3.69
   0  13 -17    5.39    7.42
   0  13  17   -0.70    9.22
   0 -13 -17    1.69    7.69
   0 -13  17   -7.07    9.11
   0 -13 -17    8.75    3.80
   0  13 -18    2.68    6.95
   0  13  18   -6.10    9.76
   0 -13 -18   -1.22    8.29
   0 -13  18    0.86    9.02
   0 -13 -18    0.97    3.75
   0  13 -19    2.13    6.88
   0  13  19    6.00    6.21
   0 -13 -19    4.63    8.13
   0 -13  19    3.77    9.15
   0 -13 -19   -3.87    3.90
   0  13 -20   -1.81    6.91
   0  13  20   -0.12    6.33
   0 -13 -20    2.86    7.98
   0 -13  20    6.52    9.42
   0 -13 -20    2.78    5.96
   0  13 -21   -1.19    6.89
   0  13  21    5.84    9.81
   0 -13 -21    6.99    7.93
   0 -13  21   12.58    9.36
   0 -13 -21    4.83    3.97
   0  13 -22    4.17    6.60
   0  13  22    9.22   14.58
   0 -13 -22   10.03    7.29
   0 -13  22   -5.28    9.47
   0 -13 -22    1.40    3.96
   0  14   0   25.77   10.73
   0 -14   0   18.69   10.47
   0  14  -1  -10.82    9.82
   0  14   1   -4.44    9.29
   0 -14  -1    0.75   10.25
   0 -14   1    9.15   14.64
   0  14  -2   40.57   10.82
   0  14   2   39.11   11.35
   0 -14  -2   38.68   10.66
   0 -14   2   50.43   11.43
   0 -14  -2   49.31    5.74
   0  14  -3    9.77    9.93
   0  14   3    2.56   10.22
   0 -14  -3   14.32   10.44
   0 -14   3   -3.91   10.00
   0 -14  -3   10.99    4.89
   0  14  -4   -2.26    9.58
   0  14   4    4.68    9.50
   0 -14  -4    1.65    9.75
   0 -14   4   -3.94    9.40
   0 -14  -4   -0.66    4.34
   0  14  -5    0.77    9.30
   0  14   5   -3.90   10.01
   0 -14  -5    5.87    9.40
   0 -14   5   -3.64    9.85
   0 -14  -5   -7.49    6.72
   0  14  -6   21.02    9.44
   0  14   6   14.25   10.02
   0 -14  -6   13.09    9.39
   0 -14   6    2.42    9.97
   0 -14  -6    2.19    4.16
   0  14   7   -5.68   10.03
   0  14  -7   -9.95    9.22
   0 -14   7    4.35   14.03
   0 -14  -7    1.00    3.93
   0  14  -8    3.37    9.41
   0  14   8    0.78    9.84
   0 -14  -8   -0.77   10.09
   0 -14   8    5.26   14.46
   0 -14  -8    5.47    4.01
   0  14  -9    6.14    9.51
   0  14   9    3.73    9.78
   0 -14  -9   13.66    9.78
   0 -14   9   11.92    9.94
   0 -14  -9    9.15    4.08
   0  14 -10   11.40    9.19
   0  14  10   11.02    9.68
   0 -14 -10   -7.49    9.27
   0 -14  10    5.20    9.73
   0 -14 -10   -1.35    3.85
   0  14 -11   10.01    9.17
   0  14  11    1.07    9.86
   0 -14 -11  -20.45    8.89
   0 -14  11   -1.75    9.81
   0 -14 -11   -3.26    3.91
   0  14 -12    9.91    8.68
   0  14  12    0.13    9.92
   0 -14 -12   -4.39    9.37
   0 -14  12    9.27   10.01
   0 -14 -12    0.89    6.20
   0  14 -13   27.05   13.38
   0  14  13    8.51   10.25
   0 -14 -13   21.69    9.61
   0 -14  13   13.04   10.59
   0 -14 -13   14.68    4.29
   0  14 -14   10.79    8.03
   0  14  14    7.13   10.06
   0 -14 -14    0.70    8.57
   0 -14  14    6.89    9.13
   0 -14 -14    7.26    6.22
   0  14 -15   -2.04    8.00
   0  14  15    2.09    9.95
   0 -14 -15   -6.68    9.18
   0 -14  15   18.82    9.34
   0 -14 -15    2.18    3.97
   0  14 -16    3.60    7.58
   0  14  16   -1.63   10.06
   0 -14 -16  -13.22   13.91
   0 -14  16   -2.83    6.82
   0 -14 -16    2.67    6.02
   0  14 -17    7.58    8.20
   0  14  17    9.66    9.96
   0 -14 -17   -6.00    8.69
   0 -14  17    6.11    6.53
   0 -14 -17   -0.97    4.03
   0  14 -18   11.25    7.77
   0  14  18    1.51   10.14
   0 -14 -18    0.40    8.56
   0 -14  18   -1.51    6.81
   0 -14 -18    1.99    4.21
   0  14 -19   -0.67    7.46
   0  14  19   -0.79    6.54
   0 -14 -19   -2.52    8.51
   0 -14  19   -1.25    6.38
   0 -14 -19   -0.15    4.03
   0  14 -20    3.47    7.42
   0  14  20   -0.53    6.71
   0 -14 -20    0.23    8.59
   0 -14  20   10.29   10.12
   0 -14 -20    2.79    4.08
   0  14 -21   -2.00    7.37
   0  14  21  -11.36   10.73
   0 -14 -21    8.61    8.44
   0 -14  21   22.46   10.27
   0 -14 -21    4.08    4.33
   0  15   0    3.98   10.73
   0 -15   0    0.46   10.21
   0  15  -1   19.17   11.12
   0  15   1   15.34   16.70
   0 -15  -1   23.14   11.59
   0 -15   1   14.30   11.37
   0  15  -2   -1.72   10.62
   0  15   2   -5.06   10.03
   0 -15  -2    7.95   10.99
   0 -15   2   14.39   11.00
   0 -15  -2    7.86    5.29
   0  15  -3   -5.32   10.34
   0  15   3   -2.81   10.25
   0 -15  -3    3.60    9.96
   0 -15   3   10.74   15.80
   0 -15  -3   -0.71    7.45
   0  15  -4   -9.54    9.86
   0  15   4    4.02   10.41
   0 -15  -4    3.89   10.38
   0 -15   4    9.69   10.95
   0 -15  -4   -0.98    4.66
   0  15  -5   13.60    9.96
   0  15   5   -8.72   10.16
   0 -15  -5    2.56   10.20
   0 -15   5    1.03   10.27
   0 -15  -5   -3.84    4.64
   0  15  -6   14.11    9.82
   0  15   6    6.32   10.63
   0 -15  -6    6.51   10.87
   0 -15   6    4.98   10.70
   0 -15  -6    0.75    4.67
   0  15  -7   36.02   16.84
   0  15   7   43.18   18.04
   0 -15  -7   20.04   17.16
   0 -15   7   43.68   11.54
   0 -15  -7   33.35    4.94
   0  15  -8    6.22   10.14
   0  15   8    6.59   11.23
   0 -15  -8   12.14   10.53
   0 -15   8   -2.90   10.17
   0 -15  -8   -2.20    4.49
   0  15  -9   -6.40   10.25
   0  15   9    0.08   11.74
   0 -15  -9   -7.95   10.12
   0 -15   9    3.82   10.61
   0 -15  -9    2.18    4.36
   0  15 -10   30.51   10.25
   0  15  10    6.12   10.81
   0 -15 -10   14.44   15.81
   0 -15  10    1.49   10.64
   0 -15 -10    7.04    4.60
   0  15 -11    3.14    9.82
   0  15  11   -9.96   10.88
   0 -15 -11    3.31   10.03
   0 -15  11    0.72   10.54
   0 -15 -11    6.12    4.14
   0  15 -12   15.16    9.15
   0  15  12    3.59   10.93
   0 -15 -12    0.66   10.42
   0 -15  12   11.83   15.20
   0 -15 -12    3.94    4.27
   0  15 -13   25.75   14.09
   0  15  13   19.62   11.22
   0 -15 -13    9.04   10.19
   0 -15  13   12.04   15.49
   0 -15 -13   15.86    4.39
   0  15 -14    5.79    8.63
   0  15  14   -7.81   10.71
   0 -15 -14   -1.82    9.30
   0 -15  14    2.46   14.88
   0 -15 -14   -1.90    4.12
   0  15 -15    4.30    8.53
   0  15  15    4.82   10.85
   0 -15 -15   -0.93    9.73
   0 -15  15   16.12   14.15
   0 -15 -15    2.53    4.03
   0  15 -16   -6.87    7.85
   0  15  16    1.70   11.01
   0 -15 -16    1.55   14.60
   0 -15  16    1.12   14.32
   0 -15 -16    0.95    4.16
   0  15 -17    3.81    8.35
   0  15  17   -1.12   11.23
   0 -15 -17   -0.53    9.69
   0 -15  17    3.97   10.78
   0 -15 -17    0.93    4.22
   0  15 -18    2.08   12.28
   0  15  18   -5.16   11.06
   0 -15 -18   -4.15    9.70
   0 -15  18    5.65   10.85
   0 -15 -18    3.06    4.23
   0  15 -19   -2.88    8.46
   0  15  19    9.11   10.97
   0 -15 -19    3.08    9.24
   0 -15  19   -0.33    7.20
   0 -15 -19    5.76    4.20
   0  16   0    3.73   11.31
   0 -16   0   -0.95   11.93
   0  16  -1   -0.46   11.80
   0  16   1   -0.11   11.45
   0 -16  -1   13.96   17.14
   0 -16   1    6.97   11.64
   0 -16  -1    1.00    6.18
   0  16  -2    6.82   12.46
   0  16   2    8.63   18.03
   0 -16  -2   37.19   12.18
   0 -16   2   22.25   12.82
   0 -16  -2   25.80    6.43
   0  16  -3    7.10   17.15
   0  16   3   -3.98   11.34
   0 -16  -3   29.79   11.81
   0 -16   3    8.47   11.97
   0 -16  -3    9.48    5.93
   0  16  -4   38.81   12.07
   0  16   4   44.01   12.86
   0 -16  -4   45.81   12.20
   0 -16   4   27.29   12.58
   0 -16  -4   43.54    6.35
   0  16  -5   -2.18   11.11
   0  16   5   10.14   11.92
   0 -16  -5   16.71   11.85
   0 -16   5   23.54   18.32
   0 -16  -5   12.22    5.35
   0  16   6   12.78   12.51
   0  16  -6    9.57   11.27
   0 -16   6   23.13   12.11
   0 -16  -6   15.04    5.55
   0  16  -7   12.69   11.32
   0  16   7   15.71   11.90
   0 -16  -7   24.92   11.40
   0 -16   7    7.92   11.73
   0 -16  -7   11.52    5.04
   0  16  -8   16.43   11.28
   0  16   8   30.22   11.00
   0 -16  -8   20.81   11.64
   0 -16   8   15.22   11.87
   0 -16  -8   24.07    5.18
   0  16  -9   -0.09   10.86
   0  16   9    1.92   11.18
   0 -16  -9    7.10   11.15
   0 -16   9    8.80   11.87
   0 -16  -9   -2.68    4.59
   0  16 -10   31.06   16.64
   0  16  10   19.72   18.44
   0 -16 -10   29.38   16.84
   0 -16  10   18.11   11.88
   0 -16 -10   23.47    4.94
   0  16 -11    6.42   10.58
   0  16  11   12.24   17.80
   0 -16 -11   17.48   10.76
   0 -16  11    4.24   11.46
   0 -16 -11    6.55    4.35
   0  16 -12   -2.48    9.79
   0  16  12   25.35   17.95
   0 -16 -12   -0.07   10.99
   0 -16  12    7.55   10.50
   0 -16 -12    7.27    4.33
   0  16 -13   -5.75   14.70
   0  16  13   -1.78   11.85
   0 -16 -13    8.49   16.00
   0 -16  13  -10.91   10.63
   0 -16 -13    8.70    4.13
   0  16 -14    7.69    9.24
   0  16  14   -1.59   11.85
   0 -16 -14   -9.30   10.59
   0 -16  14   -3.46   10.33
   0 -16 -14    2.39    4.29
   0  16 -15   14.18    9.59
   0  16  15    5.77   12.20
   0 -16 -15   -8.87   11.03
   0 -16  15    4.24   10.57
   0 -16 -15   14.96    4.37
   0  16 -16   -2.60    9.34
   0  16  16   -8.87   12.44
   0 -16 -16   -8.85   15.78
   0 -16  16   13.28    7.61
   0 -16 -16    8.68    4.53
   0  16 -17   14.12    8.92
   0  16  17  -10.03   11.84
   0 -16 -17    5.39   10.00
   0 -16  17    1.39    7.55
   0 -16 -17   -4.95    4.32
   0  17   0    6.00   10.75
   0 -17   0    0.29   18.63
   0  17  -1   12.03   10.55
   0  17   1   -1.54   10.28
   0 -17  -1   -3.25   12.94
   0 -17   1  -13.52   12.45
   0 -17  -1    6.41    6.26
   0  17  -2   -0.68   16.96
   0  17   2    1.21   10.77
   0 -17  -2    0.38   11.73
   0 -17   2  -12.12   12.69
   0 -17  -2  -11.17    9.69
   0  17  -3   19.26   12.56
   0  17   3   43.95   11.77
   0 -17  -3   31.57   13.72
   0 -17   3   46.28   13.96
   0 -17  -3   39.36    6.93
   0  17  -4   22.52   11.02
   0  17   4    7.30   16.37
   0 -17  -4   22.22   13.25
   0 -17   4   16.76   13.35
   0 -17  -4   18.63    6.41
   0  17   5   30.03   11.97
   0  17  -5   10.00   11.89
   0 -17   5   28.55   13.57
   0 -17  -5   23.38    6.28
   0  17  -6    1.62   18.14
   0  17   6   -2.50   11.21
   0 -17  -6   28.36   12.43
   0 -17   6   10.24   12.88
   0 -17  -6    2.58    5.72
   0  17  -7    0.47   11.44
   0  17   7   -3.73   10.54
   0 -17  -7   -2.23   12.56
   0 -17   7    0.27   12.22
   0 -17  -7    5.52    5.22
   0  17  -8    5.26   11.23
   0  17   8    0.99   12.40
   0 -17  -8   15.46   11.76
   0 -17   8  -14.10   18.60
   0 -17  -8    0.05    5.39
   0  17  -9    7.50   11.47
   0  17   9    9.96   11.33
   0 -17  -9    3.78   12.04
   0 -17   9   -6.18   12.53
   0 -17  -9    7.63    4.92
   0  17 -10  -11.97   11.02
   0  17  10   14.79   11.76
   0 -17 -10    0.45   11.80
   0 -17  10   -2.96   12.04
   0 -17 -10   -3.34    4.72
   0  17 -11   -2.08   11.16
   0  17  11   -2.42   11.79
   0 -17 -11   13.39   11.51
   0 -17  11    2.50   12.20
   0 -17 -11   -3.66    4.67
   0  17 -12    2.64   10.80
   0  17  12  -11.08   12.58
   0 -17 -12    7.32   11.86
   0 -17  12   -3.01   11.17
   0 -17 -12    4.96    4.62
   0  17 -13    3.48   10.08
   0  17  13    4.90   11.75
   0 -17 -13   20.72   16.79
   0 -17  13   -0.63   12.31
   0 -17 -13   -0.06    4.40
   0  17 -14   16.26   10.36
   0  17  14   -7.73   12.69
   0 -17 -14    2.80   11.09
   0 -17  14   14.38   12.75
   0 -17 -14    8.78    4.68
   0  18   0   24.39   17.64
   0 -18   0   19.91   13.52
   0 -18   0   11.21    7.03
   0  18  -1    1.80   10.87
   0  18   1   10.79   11.64
   0 -18  -1    9.58   13.63
   0 -18   1   12.36   13.81
   0 -18  -1   -4.51    6.43
   0  18  -2   11.76   11.53
   0  18   2   -7.27   10.33
   0 -18  -2    9.17   13.70
   0 -18   2   -7.47   20.83
   0 -18  -2   -1.61    6.58
   0  18  -3   12.74   12.74
   0  18   3   11.73   10.96
   0 -18  -3   11.41   12.96
   0 -18   3   -2.13   13.86
   0 -18  -3    6.39    6.51
   0  18   4    5.04   11.98
   0  18  -4  -11.38   12.46
   0 -18   4   14.24   14.26
   0 -18  -4   13.84    6.49
   0  18  -5   12.29   18.96
   0  18   5  -10.05   11.64
   0 -18  -5   28.17   13.07
   0 -18   5   -0.11   13.66
   0 -18  -5   13.94    6.47
   0  18  -6   14.04   12.10
   0  18   6    2.96   11.45
   0 -18  -6    9.10   13.78
   0 -18   6   -4.23   14.43
   0 -18  -6   18.10    8.72
   0  18  -7   -0.28   12.52
   0  18   7    6.10   17.84
   0 -18  -7   10.26   12.94
   0 -18   7    5.12   13.80
   0 -18  -7    3.24    5.90
   0  18  -8  -11.12   12.67
   0  18   8    4.63   11.58
   0 -18  -8    8.28   13.01
   0 -18   8    6.31   13.80
   0 -18  -8    7.23    7.92
   0  18  -9   15.67   18.26
   0  18   9   -2.43   11.53
   0 -18  -9    6.13   12.80
   0 -18   9  -11.57   13.51
   0 -18  -9   -0.83    5.28
   0  18 -10   -2.73   11.48
   0  18  10   -1.19   13.10
   0 -18 -10   -9.68   12.12
   0 -18  10    6.43   12.66
   0 -18 -10   -0.37    5.24
   0  18 -11  -13.91   11.81
   0  18  11   -0.86   12.82
   0 -18 -11   -3.35   12.21
   0 -18  11   12.22   13.31
   0 -18 -11    4.26    5.14
   0  19   0   -1.99   11.69
   0 -19   0   -1.19   14.60
   0 -19   0   10.15    7.39
   0  19   1  -16.17   17.81
   0  19  -1   -2.58   11.77
   0 -19   1   13.60   14.37
   0 -19   1    0.59    7.23
   0 -19  -1    3.08   14.29
   0 -19  -1   -7.83   10.28
   0  19  -2    4.31   12.91
   0  19   2    3.57   11.98
   0 -19  -2   -4.50   14.81
   0 -19   2   -8.99   14.07
   0 -19  -2   -0.10    6.87
   0  19   3   -3.01   11.76
   0  19  -3    6.15   12.80
   0 -19   3    4.86   13.95
   0 -19  -3    5.27    6.80
   0  19  -4   -1.46   19.51
   0  19   4   -4.34   11.49
   0 -19  -4    8.28   13.34
   0 -19   4   18.13   21.52
   0 -19  -4   -0.41    6.53
   0  19  -5    3.61   12.53
   0  19   5   -7.45   12.51
   0 -19  -5   14.73   14.04
   0 -19   5    0.70   14.34
   0 -19  -5    1.97    6.24
   0 -19  -6    6.79    6.10
  -1   0  30    2.43    4.68
  -1   0  29    1.85    4.26
  -1   0  28   -5.97    4.27
  -1   0  27    2.77    3.91
  -1   0  26    0.15    1.40
  -1   0  26    1.60    0.97
  -1   0  26    6.53    3.74
  -1   0  25    0.14    1.36
  -1   0  25   -1.93    1.31
  -1   0  25    1.08    3.39
  -1   0  24    3.26    2.45
  -1   0  24    0.87    1.56
  -1   0  24    5.69    3.28
  -1   0  23    0.23    2.66
  -1   0  23   -1.38    1.65
  -1   0  23    1.12    3.07
  -1   0  22    3.87    1.84
  -1   0  22    1.36    2.58
  -1   0  22    3.15    4.84
  -1   0  21   -0.62    2.66
  -1   0  21   -0.49    1.70
  -1   0  21    1.25    3.14
  -1   0  20   49.14    2.52
  -1   0  20   51.04    2.53
  -1   0  20   52.62    3.85
  -1   0  19   -1.54    1.67
  -1   0  19   -1.61    2.52
  -1   0  19   -1.24    2.91
  -1   0  18   77.60    2.77
  -1   0  18   77.70    2.73
  -1   0  18   76.70    3.81
  -1   0  17    1.51    2.20
  -1   0  17    1.05    2.14
  -1   0  17   -1.88    3.73
  -1   0  16  202.57    4.44
  -1   0  16  211.44    4.41
  -1   0  16  210.73    5.28
  -1   0  15   -0.02    2.03
  -1   0  15    0.91    2.00
  -1   0  15    3.53    2.15
  -1   0  14   19.16    1.45
  -1   0  14   20.10    1.49
  -1   0  14   22.18    2.20
  -1   0  13    1.32    1.12
  -1   0  13    0.19    1.11
  -1   0  13   -0.02    1.85
  -1   0  12  342.73    6.07
  -1   0  12  327.29    5.38
  -1   0  11   -0.27    1.44
  -1   0  11   -1.20    0.99
  -1   0  10 1916.95   36.78
  -1   0  10 1877.46   36.32
  -1   0   9    1.32    0.82
  -1   0   9   -0.01    0.83
  -1   0   8 3945.82   99.69
  -1   0   8 3958.83   99.36
  -1   0   7    0.85    0.56
  -1   0   7    2.71    0.95
  -1   0   610203.09  445.42
  -1   0   610657.41  459.62
  -1   0   5   -0.09    0.34
  -1   0   5    0.51    0.29
   1   0   4 6054.11  192.03
   1   0   5   -0.40    1.22
   1   0   6 7348.52  270.85
   1   0   7    0.22    1.47
   1   0   8    2.39    2.41
   1   0   8    1.63    2.37
   1   0   8    3.73    1.58
   1   0   9    0.42    2.39
   1   0   9    2.66    2.21
   1   0   9   -0.34    1.56
   1   0  10  140.70    5.62
   1   0  10  142.38    4.40
   1   0  10  136.71    4.29
   1   0  11    0.01    2.43
   1   0  11    1.58    2.23
   1   0  11    0.46    1.80
   1   0  12  622.49   14.04
   1   0  12  661.83   13.82
   1   0  12  656.26   12.11
   1   0  13    2.39    2.59
   1   0  13    0.95    2.36
   1   0  13    2.05    2.19
   1   0  14  200.27    5.93
   1   0  14  209.14    5.88
   1   0  14  195.76    5.15
   1   0  15    0.31    4.28
   1   0  15   -0.31    2.54
   1   0  15   -0.19    2.44
   1   0  16    2.26    2.84
   1   0  16    2.42    4.08
   1   0  16   -1.52    2.66
   1   0  17    3.24    2.91
   1   0  17    5.03    2.70
   1   0  17   -1.81    2.66
   1   0  18   94.55    4.61
   1   0  18   93.02    4.61
   1   0  18  100.18    6.20
   1   0  19    1.05    3.10
   1   0  19   -0.48    2.99
   1   0  19   -4.34    3.16
   1   0  20   15.28    3.56
   1   0  20   17.94    3.49
   1   0  20   12.04    3.69
   1   0  21    3.37    3.39
   1   0  21    1.15    4.70
   1   0  21   -0.83    3.54
   1   0  22    9.41    5.25
   1   0  22    9.19    3.23
   1   0  22    7.00    3.82
   1   0  23    3.76    3.34
   1   0  23   -1.53    4.81
   1   0  23    7.00    3.57
   1   0  24    5.58    5.21
   1   0  24    1.00    3.40
   1   0  24   -3.06    3.82
   1   0  25   -0.09    3.55
   1   0  25    1.57    4.92
   1   0  25    5.42    6.47
   1   0  26   -1.95    5.36
   1   0  26    3.89    3.36
   1   0  26    3.94    4.49
   1   0  27    3.57    3.37
   1   0  27    1.77    4.55
   1   0  27    3.61    4.01
   1   0  28   12.48    3.55
   1   0  28   14.11    3.29
   1   0  28   16.77    4.58
   1   0  29   -1.31    4.38
   1   0  30   -5.27    4.46
  -1   1  30   -2.11    4.79
  -1  -1  30   -1.45    4.46
  -1   1  29    0.62    4.01
  -1  -1  29   -0.04    4.26
  -1   1  28   -1.75    4.13
  -1  -1  28    0.98    3.87
  -1   1  27    0.67    1.34
  -1   1  27   -0.56    1.37
  -1   1  27    3.17    3.95
  -1  -1  27    2.34    4.00
  -1   1  26   -0.34    1.32
  -1   1  26    1.16    1.31
  -1   1  26   -5.18    3.60
  -1  -1  26   -0.23    0.76
  -1  -1  26    4.89    5.56
  -1  -1  26    0.05    1.21
  -1   1  25   -0.04    1.49
  -1   1  25   -0.23    2.60
  -1   1  25    0.03    3.59
  -1  -1  25    1.78    1.85
  -1  -1  25    2.40    3.44
  -1  -1  25   -0.55    1.21
  -1   1  24    1.04    2.93
  -1   1  24    1.78    3.43
  -1   1  24   -1.72    1.71
  -1  -1  24   -2.81    3.50
  -1  -1  24    1.17    1.54
  -1   1  23    1.47    1.72
  -1   1  23   -3.26    2.05
  -1   1  23    1.59    4.89
  -1  -1  23    1.21    2.19
  -1  -1  23   -2.10    3.27
  -1  -1  23   -2.30    2.52
  -1   1  22   12.75    2.79
  -1   1  22   13.87    3.30
  -1   1  22   13.79    3.46
  -1  -1  22   11.50    1.76
  -1  -1  22   16.68    3.45
  -1  -1  22   10.88    2.00
  -1   1  21    9.89    1.86
  -1   1  21   10.76    2.33
  -1   1  21    8.92    3.30
  -1  -1  21    8.11    1.81
  -1  -1  21    8.45    3.22
  -1  -1  21   11.38    2.85
  -1   1  20    2.82    1.72
  -1   1  20    0.79    3.16
  -1   1  20    2.88    3.15
  -1  -1  20    0.74    2.42
  -1  -1  20    1.52    2.93
  -1  -1  20    2.02    1.93
  -1   1  19   16.97    1.96
  -1   1  19   18.07    2.26
  -1   1  19   18.43    3.20
  -1  -1  19   18.42    2.63
  -1  -1  19   18.74    3.04
  -1  -1  19   17.54    2.92
  -1   1  18   72.54    3.65
  -1   1  18   77.83    3.28
  -1   1  18   85.51    3.91
  -1  -1  18   81.27    2.68
  -1  -1  18   84.53    3.82
  -1  -1  18   80.42    2.94
  -1   1  17   44.60    2.28
  -1   1  17   50.43    3.53
  -1   1  17   48.69    3.25
  -1  -1  17   46.70    2.38
  -1  -1  17   44.76    2.02
  -1   1  16   54.74    2.35
  -1   1  16   54.11    3.44
  -1   1  16   55.70    4.36
  -1  -1  16   55.85    3.23
  -1  -1  16   50.69    2.76
  -1   1  15    2.92    2.31
  -1   1  15   -0.47    2.52
  -1   1  15    0.66    2.11
  -1  -1  15    0.49    2.14
  -1  -1  15    0.46    1.96
  -1   1  14   40.16    2.47
  -1   1  14   39.56    2.13
  -1  -1  14   39.14    1.97
  -1  -1  14   38.88    1.76
  -1   1  13  220.96    4.76
  -1   1  13  208.72    4.46
  -1  -1  13  207.16    4.18
  -1  -1  13  209.61    4.11
  -1   1  12    1.19    1.79
  -1   1  12    4.63    1.51
  -1  -1  12    3.48    1.92
  -1  -1  12    3.62    1.24
  -1   1  11 1239.02   24.31
  -1   1  11 1262.79   23.73
  -1  -1  11 1278.42   23.82
  -1   1  10  639.52   11.54
  -1   1  10  632.93   10.58
  -1  -1  10  626.32   10.03
  -1   1   9  153.86    3.19
  -1   1   9  143.34    3.13
  -1  -1   9  147.83    3.30
   1  -1  -9  145.62    2.98
   1   1  -8   69.78    2.03
  -1   1   8   69.56    2.69
  -1   1   8   67.64    2.09
   1  -1  -8   65.02    2.37
  -1  -1   8   69.32    2.32
   1   1  -7  164.67    2.83
  -1   1   7  161.54    3.80
  -1   1   7  161.19    3.01
   1  -1  -7  172.76    3.67
  -1  -1   7  167.44    3.40
   1   1  -6  124.22    2.29
  -1   1   6  118.09    2.58
  -1   1   6  119.61    2.39
   1  -1  -6  122.09    2.50
  -1  -1   6  119.19    2.84
  -1   1   510254.65  457.85
   1   1  -5 9815.35  425.02
  -1   1   510136.20  438.57
  -1  -1   5 9674.83  423.82
   1  -1  -5 9837.99  441.35
   1   1  -4 2774.95   59.14
  -1   1   4 2761.27   56.39
  -1   1   4 2892.68   64.32
   1  -1  -4 2788.30   61.83
  -1  -1   4 2794.54   59.95
   1  -1  -4 2791.11   56.07
   1   1   3 1927.40   41.52
  -1   1  -3 1861.15   38.23
   1   1   3 1920.65   34.92
  -1  -1  -3 1921.11   39.90
   1  -1   3 1877.36   38.37
  -1  -1  -3 1911.20   34.05
   1   1   4 1940.40   41.86
  -1   1  -4 1912.13   40.52
   1   1   4 1997.28   37.16
  -1  -1  -4 1931.44   42.00
   1  -1   4 1935.19   40.53
  -1  -1  -4 1944.77   36.27
   1   1   5   -0.44    2.27
  -1   1  -5   -1.41    2.08
   1   1   5    1.71    1.36
  -1  -1  -5    0.03    3.39
   1  -1   5    1.76    3.08
  -1  -1  -5   -0.20    1.94
   1   1   6 1282.30   26.02
  -1   1  -6 1236.05   24.99
   1   1   6 1271.49   22.07
  -1  -1  -6 1273.21   26.73
   1  -1   6 1235.86   24.45
  -1  -1  -6 1280.00   21.52
   1   1   7  120.38    4.05
   1   1   7  129.81    4.05
   1  -1   7  125.08    3.79
  -1  -1  -7  127.13    2.83
   1   1   8  679.80   13.66
   1   1   8  679.24   11.21
   1  -1   8  680.94   13.12
  -1  -1  -8  677.66   10.85
   1   1   9   59.78    3.26
   1   1   9   66.33    2.50
   1  -1   9   65.95    3.03
   1   1  10  117.73    4.16
   1   1  10  122.76    3.28
   1  -1  10  121.28    3.90
   1   1  11  222.77    7.02
   1   1  11  211.55    4.72
   1  -1  11  215.50    6.67
   1   1  12  507.85   11.39
   1   1  12  515.97    9.83
   1  -1  12  489.44   10.56
   1   1  13  106.43    4.32
   1   1  13  102.73    3.65
   1  -1  13  102.66    3.93
   1   1  14   23.53    2.98
   1   1  14   14.31    2.54
   1  -1  14   16.97    3.30
   1  -1  14   18.23    2.82
   1  -1  14   19.15    2.41
   1   1  15    5.19    2.71
   1   1  15    0.36    2.94
   1   1  15   -1.08    2.53
   1  -1  15    2.41    3.00
   1  -1  15    0.18    2.41
   1  -1  15   -0.48    2.56
   1   1  16   14.03    3.11
   1   1  16   13.98    3.23
   1   1  16   14.44    2.85
   1  -1  16    9.96    3.01
   1  -1  16   17.03    2.67
   1  -1  16   12.89    2.82
   1   1  17   -3.22    2.89
   1   1  17    1.09    3.13
   1   1  17   -0.04    2.83
   1  -1  17   -1.91    3.09
   1  -1  17    3.07    2.79
   1  -1  17   -0.72    2.83
   1   1  18   81.59    4.47
   1   1  18   73.43    6.56
   1   1  18   84.88    5.81
   1  -1  18   75.01    4.52
   1  -1  18   93.76    5.93
   1  -1  18   85.54    4.36
   1   1  19    8.08    3.17
   1   1  19   10.37    3.56
   1   1  19   16.29    5.31
   1  -1  19    4.96    3.32
   1  -1  19   11.38    3.37
   1  -1  19   11.83    4.89
   1   1  20   60.61    4.30
   1   1  20   56.46    4.76
   1   1  20   65.89    4.57
   1  -1  20   55.92    4.13
   1  -1  20   55.94    4.33
   1  -1  20   59.91    4.35
   1   1  21   10.66    3.42
   1   1  21    6.42    5.78
   1   1  21   11.15    3.74
   1  -1  21    7.48    3.38
   1  -1  21    6.11    3.73
   1  -1  21   11.20    3.40
   1   1  22   36.55    4.03
   1   1  22   39.93    4.25
   1   1  22   37.44    4.41
   1  -1  22   32.86    3.90
   1  -1  22   39.92    4.20
   1  -1  22   38.24    4.12
   1   1  23    3.75    3.14
   1   1  23    5.50    5.55
   1   1  23    3.55    3.64
   1  -1  23    1.46    4.86
   1  -1  23    2.58    5.49
   1  -1  23    1.56    3.48
   1   1  24   11.93    3.61
   1   1  24   13.20    4.10
   1   1  24   14.99    4.19
   1  -1  24   13.60    3.54
   1  -1  24   21.15    3.98
   1  -1  24    8.05    5.47
   1   1  25    3.57    3.34
   1   1  25    5.22    3.68
   1   1  25    3.88    4.11
   1  -1  25    0.65    3.25
   1  -1  25   -0.79    4.07
   1  -1  25    3.30    3.52
   1   1  26    6.61    3.41
   1   1  26    5.88    3.96
   1   1  26    9.95    4.56
   1  -1  26    5.96    3.33
   1  -1  26    9.13    3.91
   1  -1  26   11.16    5.16
   1   1  27    6.06    3.30
   1   1  27    9.11    3.78
   1   1  27   20.31    6.43
   1  -1  27    8.87    3.45
   1  -1  27   14.19    4.12
   1  -1  27    7.13    3.42
   1   1  28    4.44    4.54
   1   1  28    2.94    3.51
   1   1  28    4.97    4.28
   1  -1  28    3.59    4.60
   1  -1  28   -3.47    6.43
   1  -1  28   -0.22    4.59
   1   1  29    4.37    4.47
   1  -1  29  -10.88    4.46
   1   1  30    5.36    4.97
   1  -1  30    0.97    4.37
  -1   2  30    4.37    4.51
  -1  -2  30   -7.49    4.45
  -1   2  29    3.48    4.72
  -1  -2  29    5.20    6.62
  -1   2  28    3.22    4.35
  -1  -2  28   -1.31    4.02
  -1   2  27    1.66    2.29
  -1   2  27   -1.26    2.08
  -1   2  27    3.63    4.30
  -1  -2  27    0.05    3.91
  -1   2  26   -2.42    1.57
  -1   2  26    0.47    2.73
  -1   2  26    1.01    4.06
  -1  -2  26   -0.60    1.04
  -1  -2  26    0.24    1.34
  -1  -2  26    7.12    3.74
  -1   2  25    0.38    1.72
  -1   2  25   -0.01    2.26
  -1   2  25    0.95    5.74
  -1  -2  25    3.48    1.81
  -1  -2  25    0.28    3.46
  -1  -2  25    0.75    2.21
  -1   2  24   12.38    2.10
  -1   2  24    8.74    3.77
  -1   2  24   -0.54    5.55
  -1  -2  24    6.85    1.66
  -1  -2  24   13.41    3.62
  -1  -2  24    8.81    1.89
  -1   2  23   23.40    3.40
  -1   2  23   29.51    3.00
  -1   2  23   33.39    3.83
  -1  -2  23   23.68    1.98
  -1  -2  23   28.05    3.69
  -1  -2  23   24.13    2.39
  -1   2  22   34.93    3.73
  -1   2  22   46.15    4.63
  -1   2  22   47.35    4.09
  -1  -2  22   39.42    2.30
  -1  -2  22   43.95    4.00
  -1  -2  22   38.61    2.80
  -1   2  21   11.91    2.27
  -1   2  21   11.73    2.83
  -1   2  21   11.97    3.52
  -1  -2  21   12.31    1.85
  -1  -2  21   14.28    3.37
  -1  -2  21   14.30    3.37
  -1   2  20    2.65    2.11
  -1   2  20    1.94    2.59
  -1   2  20    0.80    3.12
  -1  -2  20    1.85    2.17
  -1  -2  20   -1.55    1.60
  -1   2  19    9.46    2.22
  -1   2  19    9.04    3.93
  -1   2  19    3.42    2.99
  -1  -2  19    6.02    2.24
  -1  -2  19   10.48    2.76
  -1   2  18   15.78    3.00
  -1   2  18   13.74    4.01
  -1  -2  18   15.36    3.27
  -1  -2  18   16.31    2.96
  -1   2  17   55.08    3.47
  -1   2  17   59.61    3.23
  -1  -2  17   56.19    2.82
  -1  -2  17   53.92    3.80
  -1   2  16  101.19    3.94
  -1   2  16  111.29    3.97
  -1  -2  16  100.36    3.56
  -1   2  15   39.56    2.81
  -1   2  15   44.43    2.83
  -1  -2  15   42.81    2.53
  -1   2  14    0.37    2.10
  -1   2  14    2.04    2.10
  -1  -2  14   -0.40    1.85
  -1   2  13   52.97    2.63
  -1   2  13   55.06    2.88
  -1  -2  13   53.24    2.42
   1  -2 -13   53.79    2.72
   1   2 -12    1.75    1.45
  -1   2  12    1.44    2.03
  -1   2  12    2.22    1.81
   1  -2 -12    4.73    2.88
  -1  -2  12    1.39    2.62
   1   2 -11    7.74    2.14
  -1   2  11    5.00    3.07
  -1   2  11    8.73    1.83
   1  -2 -11    4.02    2.55
  -1  -2  11    9.60    1.78
   1   2 -10  871.85   14.96
  -1   2  10  842.53   16.53
  -1   2  10  874.09   15.21
   1  -2 -10  849.58   15.43
  -1  -2  10  846.40   15.61
  -1   2   9  219.58    5.13
   1   2  -9  236.24    4.86
  -1   2   9  224.33    4.24
   1  -2  -9  218.59    4.66
  -1  -2   9  223.25    4.72
   1  -2  -9  233.14    4.08
  -1   2   8   83.78    3.12
   1   2  -8   82.34    3.06
  -1   2   8   82.24    3.01
   1  -2  -8   80.18    2.76
  -1  -2   8   84.72    3.71
   1  -2  -8   83.87    2.19
  -1   2   7  277.67    6.06
   1   2  -7  277.09    5.84
  -1   2   7  290.86    4.81
   1  -2  -7  284.89    6.72
  -1  -2   7  292.37    5.72
   1  -2  -7  287.60    4.50
  -1   2   6 1876.68   42.15
   1   2  -6 1892.37   41.07
  -1   2   6 2024.48   39.76
   1  -2  -6 1923.72   41.83
  -1  -2   6 1948.91   41.63
   1  -2  -6 1938.03   36.00
  -1   2   5   49.52    2.88
   1   2  -5   52.65    3.64
  -1   2   5   50.09    2.30
   1  -2  -5   52.67    2.87
  -1  -2   5   51.36    3.71
   1  -2  -5   48.69    1.52
   1   2  -4   54.46    2.66
  -1   2   4   48.80    1.48
  -1   2   4   42.57    2.85
   1  -2  -4   47.32    4.29
  -1  -2   4   49.51    3.88
   1  -2  -4   46.49    1.39
   1   2  -3 3900.34  108.55
  -1   2   3 3832.31  109.14
  -1   2   3 3814.14   94.14
  -1  -2   3 3885.84  108.31
   1  -2  -3 3895.82  109.55
   1  -2  -3 3757.18   91.25
   1   2  -2 1574.11   33.83
  -1   2   2 1588.71   34.63
   1  -2  -2 1554.08   25.55
  -1  -2   2 1571.66   31.81
   1  -2  -2 1558.93   32.22
   1   2   1    3.36    2.67
  -1   2  -1    5.29    2.55
   1  -2   1   -0.14    2.76
  -1  -2  -1    2.32    2.74
  -1  -2  -1    7.25    1.62
   1   2   2 7218.35  284.97
   1   2   2 6953.29  253.23
  -1   2  -2 7267.62  282.60
   1  -2   2 7298.75  284.75
  -1  -2  -2 6907.47  247.98
   1   2   3   48.59    3.09
  -1   2  -3   49.62    4.11
   1   2   3   51.72    1.93
  -1  -2  -3   50.01    3.09
   1  -2   3   48.78    3.03
  -1  -2  -3   48.67    1.85
   1   2   4  399.10    8.63
  -1   2  -4  381.25    9.03
   1   2   4  388.82    6.42
  -1  -2  -4  405.93    8.41
   1  -2   4  397.18    8.17
  -1  -2  -4  389.94    6.08
   1   2   5  498.64   12.33
  -1   2  -5  512.39   11.45
   1   2   5  502.39    8.39
  -1  -2  -5  504.45   10.23
   1  -2   5  512.37   10.28
  -1  -2  -5  510.93    8.00
   1   2   6 1969.90   47.63
  -1   2  -6 2037.19   48.47
   1   2   6 2032.68   42.08
  -1  -2  -6 2004.11   46.67
   1  -2   6 2082.84   48.02
  -1  -2  -6 2016.94   40.08
   1   2   7    8.68    2.85
  -1   2  -7    7.44    2.41
   1   2   7    6.38    1.82
  -1  -2  -7    5.76    2.61
   1  -2   7    5.46    3.89
  -1  -2  -7    5.36    1.63
   1   2   8  163.96    5.25
  -1   2  -8  165.22    4.59
   1   2   8  169.11    3.85
  -1  -2  -8  168.63    4.97
   1  -2   8  156.79    4.61
  -1  -2  -8  161.39    3.42
   1   2   9  352.27    8.37
  -1   2  -9  336.96    7.70
   1   2   9  361.82    6.65
  -1  -2  -9  346.52    8.33
   1  -2   9  340.14    7.77
  -1  -2  -9  342.77    5.98
   1   2  10  232.56    6.52
  -1   2 -10  223.43    6.00
   1   2  10  231.73    5.17
  -1  -2 -10  213.16    6.43
   1  -2  10  223.80    5.84
  -1  -2 -10  224.29    4.49
   1   2  11   60.07    3.88
  -1   2 -11   54.43    3.35
   1   2  11   57.16    2.90
  -1  -2 -11   56.75    3.91
   1  -2  11   60.41    3.36
  -1  -2 -11   55.73    2.57
   1   2  12   46.38    3.69
   1   2  12   42.42    4.36
   1  -2  12   41.12    3.23
   1   2  13  489.81   11.87
   1   2  13  471.60    9.66
   1  -2  13  465.68   10.73
   1   2  14  167.76    5.83
   1   2  14  168.66    4.75
   1  -2  14  155.99    5.39
   1   2  15  149.54    7.36
   1   2  15  155.29    4.68
   1  -2  15  146.35    6.84
   1   2  16    0.28    3.35
   1   2  16    1.22    2.76
   1  -2  16   -0.42    2.89
   1   2  17   11.42    3.62
   1   2  17   18.03    3.19
   1  -2  17   20.90    3.27
   1   2  18   95.12    5.30
   1   2  18   99.25    4.66
   1  -2  18   88.39    5.16
   1  -2  18   93.46    4.93
   1  -2  18  104.84    4.58
   1   2  19  117.75    5.59
   1   2  19  110.61    5.76
   1   2  19  121.46    7.13
   1  -2  19  104.18    7.83
   1  -2  19  122.14    5.15
   1  -2  19  110.50    5.40
   1   2  20   13.51    5.61
   1   2  20   13.15    4.26
   1   2  20   19.92    5.91
   1  -2  20   18.95    3.73
   1  -2  20   22.02    3.65
   1  -2  20   17.05    5.64
   1   2  21    6.80    3.48
   1   2  21    2.88    3.94
   1   2  21    1.45    3.83
   1  -2  21    2.81    4.88
   1  -2  21    2.76    3.37
   1  -2  21    0.63    3.52
   1   2  22   21.14    5.41
   1   2  22   21.78    4.18
   1   2  22   15.32    4.05
   1  -2  22   10.07    3.53
   1  -2  22   11.20    3.92
   1  -2  22   18.10    3.82
   1   2  23   -1.20    3.63
   1   2  23    1.41    3.92
   1   2  23    2.42    3.90
   1  -2  23    0.86    3.23
   1  -2  23    0.99    3.55
   1  -2  23    7.12    5.66
   1   2  24    3.35    5.20
   1   2  24    9.89    4.41
   1   2  24    6.89    4.18
   1  -2  24    7.21    5.11
   1  -2  24   10.19    4.04
   1  -2  24    4.90    3.81
   1   2  25   33.03    4.28
   1   2  25   26.53    7.10
   1   2  25   33.97    4.94
   1  -2  25   24.28    3.89
   1  -2  25   36.35    4.82
   1  -2  25   28.45    4.52
   1   2  26    6.88    3.45
   1   2  26    3.52    4.26
   1   2  26   10.04    4.19
   1  -2  26    2.55    3.31
   1  -2  26   -0.74    5.83
   1  -2  26    2.71    3.68
   1   2  27   -3.37    4.63
   1   2  27   -3.17    3.88
   1   2  27    0.15    4.13
   1  -2  27    0.49    4.32
   1  -2  27    6.07    4.00
   1  -2  27    0.86    3.29
   1   2  28    2.66    2.92
   1   2  28   -2.54    3.67
   1   2  28   -1.05    4.34
   1  -2  28    1.11    2.65
   1  -2  28    0.17    4.09
   1  -2  28    1.00    3.32
   1   2  29   -8.38    6.59
   1  -2  29   -1.53    4.33
   1   2  30    1.52    4.72
   1  -2  30   -0.83    4.39
  -1   3  30    5.06    4.93
  -1  -3  30    3.17    4.37
  -1   3  29   -2.32    4.83
  -1  -3  29    4.31    3.89
  -1   3  28    2.25    4.67
  -1  -3  28   -5.66    3.69
  -1   3  27    8.03    3.65
  -1   3  27    5.59    2.75
  -1   3  27   19.73    6.97
  -1  -3  27    7.58    5.42
  -1   3  26    2.02    2.88
  -1   3  26    1.45    2.63
  -1   3  26    1.17    5.94
  -1  -3  26    2.06    1.22
  -1  -3  26    9.58    4.10
  -1  -3  26    4.60    2.29
  -1   3  25    1.91    3.93
  -1   3  25    3.75    2.19
  -1  -3  25   -0.18    2.30
  -1  -3  25   -6.03    3.78
  -1  -3  25   -0.17    2.76
  -1   3  24   22.83    2.81
  -1   3  24   21.65    3.46
  -1   3  24   25.40    4.09
  -1  -3  24   18.49    2.74
  -1  -3  24   28.11    4.03
  -1  -3  24   17.77    2.50
  -1   3  23   63.56    3.72
  -1   3  23   64.58    4.35
  -1   3  23   63.25    4.69
  -1  -3  23   67.07    4.75
  -1  -3  23   59.11    2.91
  -1   3  22   41.14    3.27
  -1   3  22   37.24    5.58
  -1   3  22   45.81    4.46
  -1  -3  22   37.93    3.23
  -1  -3  22   33.81    2.53
  -1   3  21    5.60    3.45
  -1   3  21    0.03    3.25
  -1  -3  21    1.70    2.65
  -1  -3  21    0.44    2.13
  -1   3  20   24.14    3.70
  -1   3  20   20.71    3.55
  -1  -3  20   21.25    4.15
  -1  -3  20   21.42    2.63
  -1   3  19   20.10    4.88
  -1   3  19   16.35    3.41
  -1  -3  19   14.39    2.79
  -1   3  18    4.86    4.39
  -1   3  18    3.61    2.88
  -1  -3  18   -0.51    2.48
  -1   3  17  309.07    8.48
  -1   3  17  309.40    7.88
  -1  -3  17  303.29    7.75
  -1   3  16   17.02    2.95
  -1   3  16   16.91    3.24
  -1  -3  16   16.24    2.69
   1  -3 -16   13.16    2.95
   1   3 -15    3.28    1.88
  -1   3  15   -0.52    2.77
  -1   3  15    1.43    2.51
   1  -3 -15    2.58    2.34
  -1  -3  15    3.03    2.40
   1   3 -14  144.95    3.92
  -1   3  14  131.74    5.06
  -1   3  14  146.30    4.35
   1  -3 -14  140.11    4.38
  -1  -3  14  146.39    4.67
   1   3 -13   51.36    2.44
  -1   3  13   42.97    3.33
  -1   3  13   47.27    2.64
   1  -3 -13   51.16    2.83
  -1  -3  13   45.41    3.00
  -1   3  12   14.56    4.23
   1   3 -12   14.63    2.73
  -1   3  12   10.91    2.07
   1  -3 -12   12.59    2.22
  -1  -3  12   13.14    2.59
   1  -3 -12   15.02    1.79
  -1   3  11   85.70    3.99
   1   3 -11   91.39    3.06
  -1   3  11   92.08    3.05
   1  -3 -11   93.25    3.49
  -1  -3  11   91.57    4.70
   1  -3 -11   90.49    2.64
  -1   3  10    7.42    2.83
   1   3 -10    7.52    1.91
  -1   3  10   10.61    1.90
   1  -3 -10    6.17    3.54
  -1  -3  10    9.76    2.40
   1  -3 -10    7.87    1.61
  -1   3   9  156.07    5.10
   1   3  -9  157.43    5.18
  -1   3   9  157.74    3.61
   1  -3  -9  150.67    5.92
  -1  -3   9  154.41    4.62
   1  -3  -9  154.94    4.05
  -1   3   8 2016.98   50.33
   1   3  -8 2026.02   47.44
  -1   3   8 2131.51   45.28
   1  -3  -8 2088.68   50.20
  -1  -3   8 2070.13   49.41
   1  -3  -8 2024.39   40.95
  -1   3   7   16.30    3.17
   1   3  -7   24.87    3.89
  -1   3   7   19.69    2.51
   1  -3  -7   17.32    2.94
  -1  -3   7   19.49    4.23
   1  -3  -7   19.97    1.48
  -1   3   6  649.50   14.17
   1   3  -6  657.07   13.30
  -1   3   6  646.46   10.54
   1  -3  -6  656.09   13.85
  -1  -3   6  667.54   13.80
   1  -3  -6  647.25    9.86
   1   3  -5  108.60    4.26
  -1   3   5  122.72    3.78
  -1   3   5  119.42    4.84
   1  -3  -5  122.50    4.70
  -1  -3   5  122.10    4.53
   1  -3  -5  113.91    2.57
   1   3  -4  115.48    4.54
  -1   3   4  119.08    2.77
  -1   3   4  113.85    4.88
   1  -3  -4  118.02    6.61
  -1  -3   4  119.24    6.50
   1  -3  -4  113.72    3.07
   1   3  -3   63.41    3.84
  -1   3   3   55.18    1.98
  -1   3   3   60.76    4.18
   1  -3  -3   63.72    4.14
  -1  -3   3   60.52    3.96
   1  -3  -3   60.88    1.93
   1   3  -2  155.84    5.25
  -1   3   2  148.03    5.30
   1  -3  -2  148.69    2.90
  -1  -3   2  159.56    5.24
   1  -3  -2  162.92    5.55
   1   3  -1 1257.12   27.21
  -1   3   1 1219.88   26.89
   1  -3  -1 1243.64   27.23
  -1  -3   1 1279.86   27.46
   1   3   0 3779.19  113.53
  -1   3   0 3665.87  113.79
   1  -3   0 3746.44  112.35
  -1  -3   0 3764.97  111.76
   1   3   1  400.45    9.65
  -1   3  -1  410.68   11.79
   1  -3   1  434.35    9.89
  -1  -3  -1  417.10    9.68
   1   3   2   63.24    4.27
  -1   3  -2   63.09    4.04
   1   3   2   64.87    2.62
  -1  -3  -2   61.97    6.13
   1  -3   2   66.53    4.43
  -1  -3  -2   67.44    3.62
   1   3   3 4116.58  133.47
  -1   3  -3 4265.85  134.98
   1   3   3 4282.87  122.42
  -1  -3  -3 4039.05  128.30
   1  -3   3 4233.30  135.76
  -1  -3  -3 4319.94  120.14
   1   3   4   91.63    4.83
  -1   3  -4   92.88    4.43
   1   3   4   88.38    3.05
  -1  -3  -4   97.16    4.74
   1  -3   4  100.24    4.76
  -1  -3  -4   90.90    2.87
   1   3   5 3671.69  116.27
  -1   3  -5 3728.24  112.99
   1   3   5 3727.30  102.20
  -1  -3  -5 3738.19  113.47
   1  -3   5 3742.96  115.26
  -1  -3  -5 3824.82  100.57
   1   3   6  252.00    7.43
  -1   3  -6  257.03    6.78
   1   3   6  253.49    5.25
  -1  -3  -6  254.61    6.96
   1  -3   6  262.08    7.16
  -1  -3  -6  256.96    4.92
   1   3   7  632.45   14.53
  -1   3  -7  613.48   13.11
   1   3   7  652.48   11.75
  -1  -3  -7  622.96   15.47
   1  -3   7  622.52   13.96
  -1  -3  -7  621.69   10.39
   1   3   8  979.38   22.75
  -1   3  -8  969.09   20.89
   1   3   8  984.20   18.40
  -1  -3  -8  969.64   21.02
   1  -3   8  966.65   21.69
  -1  -3  -8  946.35   16.66
   1   3   9    4.73    3.38
  -1   3  -9    3.21    2.71
   1   3   9    4.31    2.17
  -1  -3  -9   -1.39    3.02
   1  -3   9    6.35    4.48
  -1  -3  -9    4.65    1.77
   1   3  10   -1.92    3.34
  -1   3 -10    2.13    2.66
   1   3  10    0.46    2.20
  -1  -3 -10    1.13    2.80
   1  -3  10    1.69    2.95
  -1  -3 -10   -0.02    1.89
   1   3  11  509.86   12.88
  -1   3 -11  507.99   11.66
   1   3  11  506.11   10.27
  -1  -3 -11  499.72   11.90
   1  -3  11  486.31   11.72
  -1  -3 -11  504.39    9.18
   1   3  12  900.41   22.01
  -1   3 -12  894.77   20.51
   1   3  12  927.58   18.87
  -1  -3 -12  864.14   20.90
   1  -3  12  902.56   20.90
  -1  -3 -12  884.84   16.51
   1   3  13  204.64    7.30
  -1   3 -13  224.16    8.09
   1   3  13  223.86    5.92
  -1  -3 -13  203.64    9.04
   1  -3  13  203.56    6.58
  -1  -3 -13  209.68    4.93
   1   3  14  331.62    9.66
  -1   3 -14  319.48    8.60
   1   3  14  328.52    8.01
  -1  -3 -14  319.50    9.72
   1  -3  14  325.51    8.97
  -1  -3 -14  333.66    7.01
   1   3  15  299.23    9.32
   1   3  15  307.25    9.67
   1  -3  15  289.21    8.58
   1   3  16    5.16    3.86
   1   3  16    7.98    4.42
   1  -3  16    3.95    3.25
   1   3  17    3.91    3.99
   1   3  17    4.96    4.70
   1  -3  17   14.81    5.52
   1   3  18   22.07    6.34
   1   3  18   19.53    3.59
   1  -3  18   20.31    4.10
   1   3  19    0.65    4.14
   1   3  19    0.62    5.26
   1  -3  19   -4.11    3.83
   1   3  20    5.05    4.30
   1   3  20    7.90    5.44
   1  -3  20    7.28    3.97
   1   3  21   30.18    5.08
   1   3  21   24.02    6.09
   1  -3  21   18.22    4.28
   1  -3  21   26.55    4.36
   1  -3  21   23.84    3.78
   1   3  22    6.72    3.86
   1   3  22   -0.31    6.78
   1   3  22    6.89    6.03
   1  -3  22   -0.16    5.23
   1  -3  22   -0.78    3.58
   1  -3  22    7.78    5.97
   1   3  23   -4.67    5.89
   1   3  23    2.15    4.85
   1   3  23    6.36    4.12
   1  -3  23   -1.71    3.57
   1  -3  23   -0.30    3.55
   1  -3  23    2.99    3.96
   1   3  24   29.15    4.42
   1   3  24   19.22    5.24
   1   3  24   33.05    5.05
   1  -3  24   22.87    4.04
   1  -3  24   23.23    4.38
   1  -3  24   24.23    4.55
   1   3  25   19.86    4.30
   1   3  25   17.45    5.12
   1   3  25   21.37    5.09
   1  -3  25   18.85    5.45
   1  -3  25   24.94    4.73
   1  -3  25   18.89    6.79
   1   3  26    1.05    3.50
   1   3  26    7.17    4.50
   1   3  26   -1.59    4.25
   1  -3  26   -0.86    3.14
   1  -3  26    1.44    3.80
   1  -3  26    3.64    3.93
   1   3  27    3.83    3.34
   1   3  27    0.67    4.41
   1   3  27    1.69    4.33
   1  -3  27    1.67    2.79
   1  -3  27    4.53    3.92
   1  -3  27    3.36    5.33
   1   3  28   -2.84    4.45
   1   3  28   -0.15    5.98
   1   3  28   -3.76    4.55
   1  -3  28    1.56    2.65
   1  -3  28    5.43    4.01
   1  -3  28   -0.07    3.44
   1   3  29    0.88    3.69
   1   3  29    1.60    2.83
   1   3  29    4.14    5.09
   1  -3  29    4.65    6.59
   1   3  30   -1.27    5.36
   1  -3  30   -2.09    4.44
  -1   4  30    4.97    5.29
  -1  -4  30    8.02    4.15
  -1   4  29    5.57    7.43
  -1  -4  29    7.52    4.03
  -1   4  28    1.81    3.52
  -1   4  28    0.90    1.82
  -1   4  28    1.43    4.55
  -1  -4  28   -4.57    3.83
  -1   4  27   -1.10    2.14
  -1   4  27   -0.95    2.88
  -1   4  27    0.20    4.38
  -1  -4  27    0.53    1.35
  -1  -4  27    0.15    1.68
  -1  -4  27    0.93    3.57
  -1   4  26    5.17    3.72
  -1   4  26   -0.10    4.80
  -1   4  26   10.14    4.21
  -1  -4  26    4.62    2.06
  -1  -4  26    1.83    1.47
  -1  -4  26    0.67    4.10
  -1   4  25    3.81    3.87
  -1   4  25    1.82    3.37
  -1   4  25    0.45    4.06
  -1  -4  25    0.64    3.56
  -1  -4  25    0.99    1.70
  -1   4  24    5.95    2.90
  -1   4  24    0.49    4.07
  -1   4  24    1.45    5.33
  -1  -4  24    3.04    2.07
  -1  -4  24    3.13    2.61
  -1   4  23   -1.98    3.69
  -1   4  23    1.15    3.64
  -1  -4  23    2.65    4.27
  -1  -4  23   -0.30    2.29
  -1   4  22    0.33    3.84
  -1   4  22    1.10    3.68
  -1  -4  22    3.26    2.98
  -1  -4  22    1.59    2.56
  -1   4  21    8.03    3.85
  -1   4  21    3.01    3.69
  -1  -4  21    6.07    2.96
  -1   4  20   26.58    6.24
  -1   4  20   28.90    4.01
  -1  -4  20   24.36    5.23
  -1   4  19   -2.77    5.43
  -1   4  19    3.83    3.34
  -1  -4  19    2.49    3.18
  -1   4  18   10.43    3.23
  -1   4  18    9.28    3.83
  -1  -4  18    6.30    3.23
   1  -4 -18   14.03    4.94
   1   4 -17    5.75    3.63
  -1   4  17    9.04    3.63
  -1   4  17   12.28    3.12
   1  -4 -17    7.69    3.02
  -1  -4  17    5.48    3.12
   1   4 -16   17.57    3.84
  -1   4  16   21.48    3.86
  -1   4  16   19.82    3.10
   1  -4 -16   17.22    2.96
  -1  -4  16   19.35    3.35
   1   4 -15   96.62    4.95
  -1   4  15   99.74    5.09
  -1   4  15   94.47    3.94
   1  -4 -15   92.63    4.15
  -1  -4  15   91.37    4.54
  -1   4  14   85.95    4.73
   1   4 -14   79.40    4.72
  -1   4  14   78.03    4.92
   1  -4 -14   88.35    3.99
  -1  -4  14   84.86    4.40
   1  -4 -14   88.36    3.12
  -1   4  13   12.61    3.47
   1   4 -13   13.69    2.44
  -1   4  13   13.39    2.56
   1  -4 -13   14.84    2.91
  -1  -4  13   13.87    3.15
   1  -4 -13   10.98    2.98
  -1   4  12   -0.78    3.29
   1   4 -12   -0.13    2.25
  -1   4  12    3.07    2.22
   1  -4 -12    2.07    2.78
  -1  -4  12    3.54    4.35
   1  -4 -12    2.76    1.73
  -1   4  11   -4.63    4.77
   1   4 -11   -0.04    2.24
  -1   4  11    2.53    1.99
   1  -4 -11    2.13    2.69
  -1  -4  11   -0.09    2.85
   1  -4 -11   -1.65    1.66
  -1   4  10  305.26    8.65
   1   4 -10  314.99    7.48
  -1   4  10  321.26    6.65
   1  -4 -10  316.11    8.12
  -1  -4  10  305.88    8.22
   1  -4 -10  307.29    5.60
  -1   4   9   56.39    4.26
   1   4  -9   59.52    3.43
  -1   4   9   62.72    2.76
   1  -4  -9   63.05    4.06
  -1  -4   9   62.96    4.01
   1  -4  -9   58.82    2.16
  -1   4   8   45.90    4.29
   1   4  -8   51.99    3.51
  -1   4   8   52.99    2.46
   1  -4  -8   53.75    3.99
  -1  -4   8   48.94    3.82
   1  -4  -8   49.19    1.99
  -1   4   7   16.12    1.99
  -1   4   7   16.23    3.71
   1  -4  -7   20.08    3.52
  -1  -4   7   18.39    3.48
   1  -4  -7   14.60    1.59
   1   4  -6   68.64    4.05
  -1   4   6   78.08    2.79
  -1   4   6   65.31    4.52
   1  -4  -6   76.80    6.49
  -1  -4   6   70.19    6.23
   1  -4  -6   71.99    2.24
   1   4  -5    0.89    3.37
  -1   4   5    3.07    1.80
  -1   4   5   -3.95    3.83
   1  -4  -5    3.78    5.77
  -1  -4   5    8.54    3.53
   1  -4  -5    5.31    2.45
   1   4  -4  525.94   12.72
  -1   4   4  519.36    9.16
  -1   4   4  519.88   12.94
   1  -4  -4  536.62   15.36
  -1  -4   4  537.62   12.70
   1  -4  -4  529.70    8.61
   1   4  -3  180.21    6.53
  -1   4   3  169.13    6.61
   1  -4  -3  178.06    6.77
   1  -4  -3  170.32    3.68
  -1  -4   3  163.85    6.60
   1   4  -2   24.22    6.84
  -1   4   2   13.61    4.26
   1  -4  -2   16.23    4.38
  -1  -4   2   14.93    4.28
   1   4  -1   75.87    5.47
  -1   4   1   85.51    5.30
   1  -4  -1   88.95    5.59
  -1  -4   1   91.51    7.83
   1   4   0  241.77    8.05
  -1   4   0  248.02    8.33
   1  -4   0  237.39    8.06
  -1  -4   0  252.55    8.12
   1   4   1   35.43    4.73
  -1   4  -1   36.42    4.98
   1  -4   1   33.71    7.43
  -1  -4  -1   36.72    4.66
   1   4   2   56.66    5.13
  -1   4  -2   52.26    5.13
   1  -4   2   59.77    5.51
  -1  -4  -2   57.00    7.06
  -1  -4  -2   59.70    4.15
   1   4   3  403.88   11.18
  -1   4  -3  414.32   11.03
   1   4   3  401.64    8.10
  -1  -4  -3  437.52   11.26
   1  -4   3  401.50   11.16
  -1  -4  -3  417.47    7.80
   1   4   4   21.77    4.50
  -1   4  -4   23.40    3.94
   1   4   4   19.71    2.56
  -1  -4  -4   18.59    4.20
   1  -4   4   22.79    4.32
  -1  -4  -4   19.35    3.41
   1   4   5 1200.75   29.67
  -1   4  -5 1186.41   27.82
   1   4   5 1235.67   24.39
  -1  -4  -5 1184.59   28.07
   1  -4   5 1213.93   28.85
  -1  -4  -5 1170.58   21.77
   1   4   6  893.27   22.07
  -1   4  -6  898.38   22.71
   1   4   6  913.78   17.45
  -1  -4  -6  917.67   21.08
   1  -4   6  919.84   21.87
  -1  -4  -6  884.58   15.73
   1   4   7  486.52   12.98
  -1   4  -7  498.56   11.82
   1   4   7  476.11    9.45
  -1  -4  -7  489.13   12.03
   1  -4   7  488.76   12.41
  -1  -4  -7  471.64    8.50
  -1   4  -8  638.57   14.73
   1   4   8  660.09   12.83
  -1  -4  -8  625.56   14.95
   1  -4   8  643.75   15.40
  -1  -4  -8  621.06   10.94
   1   4   9  526.62   13.91
  -1   4  -9  533.37   12.60
   1   4   9  524.94   10.64
  -1  -4  -9  537.07   13.04
   1  -4   9  531.45   13.30
  -1  -4  -9  533.55   10.87
   1   4  10   11.22    3.84
  -1   4 -10    8.56    3.13
   1   4  10   11.66    2.62
  -1  -4 -10    5.62    3.39
   1  -4  10    9.78    3.59
  -1  -4 -10   12.16    2.01
   1   4  11  215.34    7.80
  -1   4 -11  204.20    6.31
   1   4  11  199.21    6.83
  -1  -4 -11  190.01    6.47
   1  -4  11  206.58    7.09
  -1  -4 -11  198.53    4.68
   1   4  12    2.81    3.91
  -1   4 -12    3.11    3.06
   1   4  12    0.04    2.61
  -1  -4 -12   -1.29    3.15
   1  -4  12    0.16    3.65
  -1  -4 -12    0.88    2.10
   1   4  13  337.51   10.81
  -1   4 -13  340.29    9.25
   1   4  13  349.14    8.43
  -1  -4 -13  351.85    9.59
   1  -4  13  342.03    9.97
  -1  -4 -13  336.44    7.14
   1   4  14  180.09    7.45
  -1   4 -14  179.04    8.06
   1   4  14  172.36    5.66
  -1  -4 -14  164.09    6.66
   1  -4  14  172.30    6.81
  -1  -4 -14  173.13    4.67
   1   4  15    1.40    4.17
  -1   4 -15    1.29    3.24
   1   4  15    0.12    3.20
  -1  -4 -15    2.51    3.67
   1  -4  15    3.79    3.65
  -1  -4 -15    2.88    2.43
   1   4  16   -0.25    4.29
  -1   4 -16    1.51    3.40
   1   4  16    8.63    5.11
  -1  -4 -16    1.48    4.04
   1  -4  16    8.14    3.86
  -1  -4 -16    0.78    2.61
   1   4  17   67.13    8.09
   1   4  17   72.28    6.00
   1  -4  17   68.23    5.19
   1   4  18  135.08   10.17
   1   4  18  141.36    5.95
   1  -4  18  135.90    6.86
   1   4  19   18.26    5.09
   1   4  19   15.59    4.08
   1  -4  19   16.99    4.61
   1   4  20   13.65    5.22
   1   4  20   13.96    4.10
   1  -4  20   16.74    6.84
   1   4  21    2.57    5.03
   1   4  21    5.01    3.88
   1  -4  21    5.89    6.67
   1   4  22   22.05    5.53
   1   4  22   24.86    4.36
   1  -4  22   24.20    4.93
   1   4  23   -0.76    4.36
   1   4  23   -1.39    7.81
   1  -4  23   -0.80    4.49
   1  -4  23   -1.01    4.26
   1   4  24    2.00    4.39
   1   4  24    1.85    5.17
   1   4  24    1.80    4.57
   1  -4  24    6.96    6.45
   1  -4  24   -6.09    3.98
   1  -4  24   -3.77    6.65
   1   4  25   14.65    4.73
   1   4  25   18.70    5.61
   1   4  25   17.72    7.36
   1  -4  25   10.79    4.11
   1  -4  25   16.22    4.01
   1  -4  25   14.61    4.97
   1   4  26    1.78    4.13
   1   4  26   -1.08    7.57
   1   4  26    3.55    7.62
   1  -4  26    0.28    3.44
   1  -4  26    5.70    3.68
   1  -4  26    1.26    4.36
   1   4  27   -0.86    5.84
   1   4  27   -1.74    4.60
   1   4  27    1.13    5.08
   1  -4  27    1.42    4.69
   1  -4  27   -2.87    5.96
   1  -4  27    1.46    5.53
   1   4  28    1.96    3.53
   1   4  28    0.49    4.44
   1   4  28    5.35    5.35
   1  -4  28    1.17    2.92
   1  -4  28   10.53    4.09
   1  -4  28    6.67    3.84
   1   4  29    2.66    4.06
   1   4  29   -0.32    3.23
   1   4  29   -4.18    5.40
   1  -4  29    2.28    4.15
  -1   5  29   -1.95    5.06
  -1  -5  29   -6.27    3.90
  -1   5  28    2.23    4.39
  -1   5  28    0.72    2.28
  -1   5  28   -4.10    4.96
  -1  -5  28    3.17    3.91
  -1   5  27    1.03    4.05
  -1   5  27    6.17    4.83
  -1   5  27    5.62    3.69
  -1  -5  27    2.48    1.70
  -1  -5  27    0.03    1.93
  -1   5  26    7.48    4.61
  -1   5  26    2.60    3.90
  -1  -5  26    1.76    3.99
  -1  -5  26    3.55    2.06
  -1   5  25    2.53    4.25
  -1   5  25   -0.44    3.99
  -1  -5  25   -1.34    2.89
  -1  -5  25   -0.74    3.45
  -1   5  24    4.94    4.17
  -1   5  24    0.71    4.10
  -1  -5  24    3.38    4.96
  -1   5  23    0.54    4.27
  -1   5  23   -1.46    3.98
  -1  -5  23    1.54    3.35
  -1   5  22    4.22    3.83
  -1  -5  22    0.20    3.50
  -1   5  21   51.16    5.37
  -1   5  21   56.75    4.94
  -1  -5  21   57.90    6.60
  -1   5  20    3.00    3.77
  -1   5  20   -5.13    4.51
  -1  -5  20    0.53    3.84
   1  -5 -20    4.09    5.86
   1   5 -19  109.13    6.48
  -1   5  19  104.82    6.74
  -1   5  19  113.64    5.64
   1  -5 -19  114.81    5.86
  -1  -5  19  122.53    5.98
   1   5 -18   10.54    4.41
  -1   5  18    9.79    4.56
  -1   5  18   11.98    3.50
   1  -5 -18    5.36    3.45
  -1  -5  18   11.91    3.89
  -1   5  17   -4.12    4.20
   1   5 -17    0.35    2.79
  -1   5  17    3.06    3.11
   1  -5 -17    1.02    3.29
  -1  -5  17   -1.78    3.73
   1  -5 -17    0.42    2.43
  -1   5  16   45.71    4.94
   1   5 -16   51.68    3.55
  -1   5  16   52.72    3.78
   1  -5 -16   49.96    5.57
  -1  -5  16   54.24    4.48
   1  -5 -16   49.16    3.02
  -1   5  15    1.38    3.90
   1   5 -15    4.32    2.81
  -1   5  15    5.85    4.66
   1  -5 -15    5.57    4.59
  -1  -5  15    2.35    3.61
   1  -5 -15    9.23    3.28
  -1   5  14   47.67    4.75
   1   5 -14   47.48    3.59
  -1   5  14   47.39    3.45
   1  -5 -14   46.81    4.01
  -1  -5  14   47.73    4.49
   1  -5 -14   48.81    2.71
  -1   5  13   63.02    5.03
   1   5 -13   63.77    3.80
  -1   5  13   64.45    3.56
   1  -5 -13   57.71    4.22
  -1  -5  13   69.72    4.75
   1  -5 -13   63.55    3.94
  -1   5  12  115.64    6.00
   1   5 -12  114.49    4.69
  -1   5  12  111.00    4.08
   1  -5 -12  116.42    5.17
  -1  -5  12  103.81    5.36
   1  -5 -12  109.85    3.30
  -1   5  11    0.36    3.86
   1   5 -11   -0.04    2.97
  -1   5  11    0.27    2.44
   1  -5 -11   -6.24    3.29
  -1  -5  11    3.03    5.22
   1  -5 -11   -0.86    1.75
  -1   5  10   22.31    4.19
   1   5 -10   14.48    3.39
  -1   5  10   17.36    2.48
   1  -5 -10   12.33    3.69
  -1  -5  10   16.44    3.74
   1  -5 -10   15.16    2.90
  -1   5   9   45.45    6.82
   1   5  -9   41.80    4.04
  -1   5   9   41.34    2.78
   1  -5  -9   46.26    6.22
  -1  -5   9   41.42    4.24
   1  -5  -9   42.02    2.18
  -1   5   8   26.78    4.30
   1   5  -8   30.25    3.88
  -1   5   8   25.03    3.68
   1  -5  -8   23.32    4.15
  -1  -5   8   23.49    4.16
   1  -5  -8   25.17    1.95
   1   5  -7    1.88    3.60
  -1   5   7    4.12    2.14
  -1   5   7    8.55    4.06
   1  -5  -7    8.20    4.00
  -1  -5   7    0.86    5.68
   1  -5  -7    2.86    1.64
   1   5  -6  596.35   14.88
  -1   5   6  595.16   11.38
  -1   5   6  616.44   18.55
   1  -5  -6  608.82   15.52
  -1  -5   6  619.50   15.23
   1  -5  -6  583.86   10.92
   1   5  -5  298.32    8.90
  -1   5   5  281.81    9.37
   1  -5  -5  300.72   11.52
   1  -5  -5  290.34    5.55
  -1  -5   5  311.65    9.34
   1   5  -4  378.70   13.08
  -1   5   4  366.18   11.06
   1  -5  -4  363.81   10.79
   1  -5  -4  365.82    6.72
  -1  -5   4  368.75   10.57
   1   5  -3   67.92    5.30
  -1   5   3   64.84    5.45
   1  -5  -3   58.68    5.27
   1  -5  -3   65.48    2.58
  -1  -5   3   61.36    5.31
  -1   5   2  381.55   11.27
   1   5  -2  366.15   10.90
  -1  -5   2  382.44   11.05
   1  -5  -2  378.01   11.39
   1   5  -1    6.13    4.44
  -1   5   1    5.13    4.66
   1  -5  -1    8.57    4.78
  -1  -5   1    3.89    4.42
   1   5   0  372.53   11.17
  -1   5   0  345.25   13.49
   1  -5   0  366.57   11.07
  -1  -5   0  373.31   10.80
   1   5   1   34.30    5.14
  -1   5  -1   32.70    4.92
   1  -5   1   30.13    8.06
  -1  -5  -1   32.62    7.56
   1   5   2   48.46    5.52
  -1   5  -2   38.95    5.23
   1  -5   2   49.56    5.34
  -1  -5  -2   42.04    5.15
  -1  -5  -2   48.64    2.84
   1   5   3 1496.95   40.41
  -1   5  -3 1556.35   40.46
   1  -5   3 1543.13   44.31
  -1  -5  -3 1546.73   42.99
  -1  -5  -3 1543.15   31.84
   1   5   4    4.90    4.65
  -1   5  -4    5.49    4.07
   1  -5   4    1.30    4.49
  -1  -5  -4    8.18    4.30
  -1  -5  -4    4.39    3.20
   1   5   5  497.82   16.22
  -1   5  -5  486.73   12.72
   1   5   5  498.72   11.51
  -1  -5  -5  495.64   12.98
   1  -5   5  494.38   13.59
  -1  -5  -5  480.76    8.98
   1   5   6  168.33    7.36
   1   5   6  186.79    5.14
  -1   5  -6  177.84    9.09
   1  -5   6  179.95    7.46
  -1  -5  -6  170.02    4.17
   1   5   7   86.98    5.86
  -1   5  -7   91.12    5.09
   1   5   7   78.85    3.72
  -1  -5  -7   86.36    5.27
   1  -5   7   74.56    5.46
  -1  -5  -7   75.86    2.98
   1   5   8  114.00    6.50
  -1   5  -8  109.82    5.55
   1   5   8  112.33    4.26
  -1  -5  -8  108.49    5.74
   1  -5   8  124.95    6.17
  -1  -5  -8  110.72    3.43
   1   5   9  697.77   22.13
  -1   5  -9  696.77   17.50
   1   5   9  731.49   15.52
  -1  -5  -9  723.10   18.10
   1  -5   9  741.33   22.03
  -1  -5  -9  713.64   13.48
   1   5  10  396.82   12.43
  -1   5 -10  428.54   11.51
   1   5  10  423.90    9.68
  -1  -5 -10  432.92   11.69
   1  -5  10  427.66   12.38
  -1  -5 -10  420.05    8.41
   1   5  11   99.29    6.21
  -1   5 -11   99.29    5.05
   1   5  11  104.33    4.34
  -1  -5 -11   87.86    7.53
   1  -5  11   96.79    5.80
  -1  -5 -11   98.23    3.42
   1   5  12  344.78   11.57
  -1   5 -12  363.89   10.14
   1   5  12  358.38   10.32
  -1  -5 -12  339.36   10.00
   1  -5  12  353.28   10.89
  -1  -5 -12  334.56    7.08
   1   5  13    8.42    4.94
  -1   5 -13    9.33    5.35
   1   5  13   12.85    3.30
  -1  -5 -13   17.29    4.00
   1  -5  13   16.44    4.52
  -1  -5 -13   13.14    2.55
   1   5  14  523.74   16.49
  -1   5 -14  543.35   14.28
   1   5  14  548.25   13.04
  -1  -5 -14  534.45   14.38
   1  -5  14  529.46   15.70
  -1  -5 -14  543.27   12.63
   1   5  15    5.86    5.08
  -1   5 -15    9.41    3.72
   1   5  15    8.57    3.59
  -1  -5 -15    5.91    4.20
   1  -5  15    7.91    4.64
  -1  -5 -15    8.03    2.59
   1   5  16   13.59    5.29
  -1   5 -16   14.89    5.74
   1   5  16   18.80    3.86
  -1  -5 -16   14.56    6.63
   1  -5  16    8.81    4.62
  -1  -5 -16    9.80    4.44
   1   5  17  112.61   10.39
  -1   5 -17  117.32    5.97
   1   5  17  124.22    7.60
  -1  -5 -17  123.66    6.73
   1  -5  17  122.73    7.00
  -1  -5 -17  120.67    4.63
   1   5  18    8.90    8.07
  -1   5 -18    1.17    3.93
   1   5  18   -0.51    3.84
  -1  -5 -18   -2.47    4.66
   1  -5  18    2.51    4.55
  -1  -5 -18   -1.17    2.92
   1   5  19   52.14    6.38
   1   5  19   53.55    4.97
   1  -5  19   58.70    8.38
  -1  -5 -19   54.52    5.99
   1   5  20    1.37    5.40
   1   5  20    6.97    4.16
   1  -5  20    2.46    7.48
   1   5  21    3.30    5.62
   1   5  21   -0.11    4.26
   1  -5  21   -1.15    4.88
   1   5  22   89.18    7.77
   1   5  22  100.43    6.32
   1  -5  22  104.15    7.39
   1   5  23    8.68    8.71
   1   5  23   15.76    4.70
   1  -5  23   11.40    5.23
   1   5  24    3.28    5.59
   1   5  24   -0.53    4.59
   1  -5  24    0.48    7.89
   1   5  25   13.02    4.95
   1   5  25    6.09    5.78
   1  -5  25    9.31    5.17
   1  -5  25    9.04    4.67
   1   5  26    5.34    5.28
   1   5  26   -0.58    5.00
   1  -5  26   -1.70    5.94
   1  -5  26    1.89    4.84
   1  -5  26   -3.09    3.92
   1   5  27    7.53    4.44
   1   5  27    9.12    7.89
   1   5  27    5.29    5.41
   1  -5  27    6.56    3.65
   1  -5  27    8.22    4.09
   1  -5  27    9.22    6.67
   1   5  28    3.87    3.74
   1   5  28    5.09    4.81
   1   5  28   -0.65    5.33
   1  -5  28    1.56    3.08
   1  -5  28    2.82    4.23
   1  -5  28    3.74    4.00
   1   5  29   -0.56    4.57
   1   5  29    5.34    5.42
   1   5  29   -2.42    8.35
   1  -5  29    0.40    7.48
  -1   6  29    2.28    5.71
  -1   6  28   -0.43    3.24
  -1   6  28    6.68    2.86
  -1   6  28    2.78    5.21
  -1   6  27    3.00    5.15
  -1   6  27   -1.80    3.93
  -1  -6  27   -1.28    2.37
  -1  -6  27   -0.82    2.30
  -1   6  26    8.84    4.87
  -1   6  26    1.87    4.47
  -1  -6  26    1.25    3.06
  -1  -6  26    3.40    2.89
  -1   6  25    2.53    4.83
  -1   6  25    0.92    4.59
  -1  -6  25    3.84    3.50
  -1   6  24   -1.69    7.34
  -1   6  24    2.66    4.41
  -1  -6  24    1.80    3.73
  -1   6  23   27.71    5.53
  -1   6  23   26.21    4.60
  -1  -6  23   18.19    6.44
  -1   6  22   25.53    4.66
  -1   6  22   28.22    5.50
  -1  -6  22   33.07    4.75
   1  -6 -22   28.42    5.06
  -1   6  21   35.94    5.86
   1   6 -21   37.97    3.98
  -1   6  21   42.17    4.95
  -1  -6  21   40.69    4.71
   1  -6 -21   35.33    4.87
  -1   6  20   33.24    6.12
   1   6 -20   39.26    4.03
  -1   6  20   44.06    4.83
  -1  -6  20   47.65    5.03
   1  -6 -20   39.96    4.65
   1   6 -19    6.70    3.26
  -1   6  19    3.37    7.54
  -1   6  19    4.07    3.80
   1  -6 -19    2.43    5.89
  -1  -6  19    1.10    4.48
  -1   6  18   29.65    8.42
   1   6 -18   33.21    3.92
  -1   6  18   45.71    4.38
   1  -6 -18   37.61    4.47
  -1  -6  18   34.46    5.10
   1  -6 -18   42.03    3.29
  -1   6  17    5.57    7.72
   1   6 -17    5.99    3.33
  -1   6  17    8.91    3.50
   1  -6 -17    6.46    3.80
  -1  -6  17   10.79    4.27
   1  -6 -17    5.64    2.58
  -1   6  16   72.37    5.94
   1   6 -16   74.71    4.45
  -1   6  16   78.05    6.37
   1  -6 -16   64.25    4.86
  -1  -6  16   70.83    5.41
   1  -6 -16   64.02    3.37
  -1   6  15   72.38    6.06
   1   6 -15   85.16    6.48
  -1   6  15   86.96    4.68
   1  -6 -15   81.39    7.17
  -1  -6  15   80.40    5.69
   1  -6 -15   74.85    3.40
  -1   6  14   95.20    8.89
   1   6 -14   84.72    6.51
  -1   6  14   95.79    4.66
   1  -6 -14   94.52    5.48
  -1  -6  14   92.87    5.78
   1  -6 -14   90.72    3.50
  -1   6  13   -1.94    7.00
   1   6 -13    3.95    3.44
  -1   6  13    0.00    2.92
   1  -6 -13    5.89    3.78
  -1  -6  13    0.85    4.09
   1  -6 -13    0.60    3.07
   1   6 -12   41.24    4.14
  -1   6  12   41.41    3.46
  -1   6  12   50.03    7.61
   1  -6 -12   40.20    4.53
  -1  -6  12   44.04    4.83
   1  -6 -12   39.86    2.44
   1   6 -11   13.02    3.86
  -1   6  11   12.44    2.93
  -1   6  11    8.89    4.51
   1  -6 -11    5.33    6.09
  -1  -6  11   11.02    4.26
   1  -6 -11   12.54    2.19
  -1   6  10   96.30    6.42
   1   6 -10  103.10    5.59
  -1   6  10  111.63    4.25
   1  -6 -10  110.24    6.05
  -1  -6  10  101.57    6.05
   1  -6 -10  108.23    4.45
  -1   6   9  452.69   13.80
   1   6  -9  451.53   12.88
  -1   6   9  470.78   10.10
   1  -6  -9  481.52   13.72
  -1  -6   9  484.79   15.71
   1  -6  -9  450.93    8.55
   1   6  -8   -4.33    5.96
  -1   6   8   -0.62    2.47
  -1   6   8    5.77    4.36
   1  -6  -8    0.32    6.61
  -1  -6   8    0.71    4.17
   1  -6  -8   -1.62    1.83
   1   6  -7  230.19    8.42
  -1   6   7  245.26    6.07
  -1   6   7  232.53   12.18
   1  -6  -7  251.85    8.94
  -1  -6   7  245.38    8.73
   1  -6  -7  237.75    5.13
   1   6  -6  255.49    9.13
  -1   6   6  262.13    9.72
   1  -6  -6  267.88    9.45
   1  -6  -6  263.35    5.47
  -1  -6   6  271.42    9.43
   1   6  -5   50.33    5.33
  -1   6   5   54.92    5.55
   1  -6  -5   58.13    8.04
   1  -6  -5   47.59    2.56
  -1  -6   5   57.81    5.43
   1   6  -4  559.06   15.68
  -1   6   4  571.51   16.33
   1  -6  -4  576.83   16.13
   1  -6  -4  571.33   10.61
  -1  -6   4  601.42   16.23
   1   6  -3   82.51    6.07
  -1   6   3   70.80    6.11
   1  -6  -3   75.67    6.10
   1  -6  -3   69.13    2.98
  -1  -6   3   77.65    6.09
  -1   6   2   83.29    6.27
   1   6  -2   69.42    5.97
  -1  -6   2   82.26    5.93
   1  -6  -2   69.45    6.21
   1   6  -1  335.37   11.22
  -1   6   1  343.59   11.26
   1  -6  -1  349.59   11.16
  -1  -6   1  355.11   11.20
   1   6   0  252.30    9.59
  -1   6   0  248.61    9.43
   1  -6   0  260.30    9.74
  -1  -6   0  255.16    9.31
   1   6   1  258.23    9.78
  -1   6  -1  261.68    9.77
   1  -6   1  275.74   10.09
  -1  -6  -1  264.72    9.89
   1   6   2  583.66   19.43
  -1   6  -2  582.04   16.15
   1  -6   2  603.18   16.79
  -1  -6  -2  596.25   16.64
  -1  -6  -2  579.28   11.62
   1   6   3  413.98   13.04
  -1   6  -3  416.52   12.34
   1  -6   3  424.62   12.89
  -1  -6  -3  436.90   12.82
  -1  -6  -3  408.16    8.33
   1   6   4  104.79    6.96
  -1   6  -4  106.87    6.45
   1  -6   4  112.25    6.84
  -1  -6  -4  128.33    6.61
  -1  -6  -4  109.30    3.81
   1   6   5   30.09    5.52
  -1   6  -5   29.36    4.91
   1  -6   5   31.60    5.38
  -1  -6  -5   32.02    5.03
  -1  -6  -5   38.32    2.70
   1   6   6  238.68    9.58
  -1   6  -6  261.03    8.85
   1   6   6  262.06    6.74
  -1  -6  -6  270.34    9.35
   1  -6   6  270.94    9.58
  -1  -6  -6  259.94    5.83
   1   6   7  109.56    7.01
  -1   6  -7  112.70    6.16
   1   6   7  114.89    4.58
  -1  -6  -7  116.49    6.34
   1  -6   7  114.72    6.77
  -1  -6  -7  107.80    3.80
   1   6   8   -3.29    5.02
  -1   6  -8   11.32    4.19
   1   6   8    2.20    4.46
  -1  -6  -8   -2.59    4.42
   1  -6   8   -1.94    4.68
  -1  -6  -8    0.26    2.36
   1   6   9   82.39    9.32
  -1   6  -9   82.89    5.57
   1   6   9   85.42    4.51
  -1  -6  -9   87.56    8.26
   1  -6   9   82.53    6.22
  -1  -6  -9   84.72    4.65
   1   6  10  265.74   10.58
  -1   6 -10  286.85    9.37
   1   6  10  278.43    7.51
  -1  -6 -10  290.98    9.60
   1  -6  10  282.64   12.87
  -1  -6 -10  286.99    6.50
   1   6  11  251.08   10.45
  -1   6 -11  277.52    9.09
   1   6  11  285.17    7.87
  -1  -6 -11  276.89   11.47
   1  -6  11  266.70   10.10
  -1  -6 -11  256.67    6.10
   1   6  12  422.41   14.28
  -1   6 -12  418.71   12.28
   1   6  12  431.38   10.98
  -1  -6 -12  425.85   12.66
   1  -6  12  421.08   13.50
  -1  -6 -12  392.90    8.44
   1   6  13   10.22    5.33
  -1   6 -13    1.82    3.96
   1   6  13    0.92    3.38
  -1  -6 -13   15.47    4.29
   1  -6  13    4.43    5.05
  -1  -6 -13    5.56    2.60
   1   6  14   13.59    5.79
  -1   6 -14   22.88    4.25
   1   6  14   22.53    3.84
  -1  -6 -14   18.25    4.61
   1  -6  14   18.45    5.48
  -1  -6 -14   18.65    2.88
   1   6  15   -1.88    5.47
  -1   6 -15   -0.79    4.07
   1   6  15    1.01    3.71
  -1  -6 -15   -0.83    4.11
   1  -6  15    1.33    4.85
  -1  -6 -15   -2.16    2.66
   1   6  16   79.54    7.45
  -1   6 -16   90.69    5.83
   1   6  16   99.80    5.70
  -1  -6 -16   93.82    8.49
   1  -6  16   87.69    7.12
  -1  -6 -16   96.22    4.09
   1   6  17    8.80    5.65
  -1   6 -17   -0.51    4.27
   1   6  17    5.76    6.03
  -1  -6 -17    6.25    4.46
   1  -6  17    2.81    5.07
  -1  -6 -17    4.01    2.95
   1   6  18    3.40    5.62
  -1   6 -18    5.66    4.24
   1   6  18    4.39    4.16
  -1  -6 -18    8.18    4.69
   1  -6  18    5.92    5.13
  -1  -6 -18    3.54    3.14
   1   6  19   13.51    9.18
  -1   6 -19   12.35    4.28
   1   6  19   16.20    4.42
  -1  -6 -19   10.46    4.98
   1  -6  19   11.01    5.58
  -1  -6 -19   14.65    3.26
   1   6  20    6.36    5.85
  -1   6 -20    5.58    4.52
   1   6  20   11.58    4.37
  -1  -6 -20    8.21    5.59
   1  -6  20    7.76    7.90
  -1  -6 -20   13.66    3.29
   1   6  21   21.56    6.34
   1   6  21   25.18    5.05
   1  -6  21   26.92    6.02
   1   6  22   -1.57    6.05
   1   6  22    3.23    4.41
   1  -6  22   -0.20    5.34
   1   6  23   -0.67    6.16
   1   6  23   -2.07    4.67
   1  -6  23   -0.98    5.51
   1   6  24    5.99    9.19
   1   6  24    8.25    5.04
   1  -6  24    0.82    5.53
   1   6  25    1.79    6.22
   1   6  25    7.00    5.32
   1  -6  25   -1.81    8.54
   1   6  26    5.43    5.90
   1   6  26    7.62    5.54
   1  -6  26    8.03    5.45
   1   6  27   -0.60    5.27
   1   6  27   -0.81    5.60
   1  -6  27    2.85    4.75
   1  -6  27   -2.49    4.08
   1   6  28    3.94    4.30
   1   6  28    4.02    7.88
   1   6  28    7.34    5.60
   1  -6  28    6.75    5.17
   1  -6  28   -5.42    4.13
   1  -6  28    5.03    6.83
  -1   7  28    0.00    3.77
  -1   7  28   -8.44    5.76
  -1   7  27   -2.46    6.76
  -1   7  27    0.34    5.45
  -1  -7  27    0.58    4.31
  -1   7  26    4.72    5.16
  -1   7  26    0.14    4.97
  -1  -7  26    1.45    3.74
  -1   7  25    2.88    5.33
  -1   7  25   11.00    5.03
  -1  -7  25    3.19    6.04
  -1   7  24    4.98    4.73
  -1   7  24    6.16    5.74
  -1  -7  24    4.23    4.57
   1  -7 -24    7.28    4.89
  -1   7  23   25.26    9.19
   1   7 -23   25.86    4.27
  -1   7  23   32.56    5.36
  -1  -7  23   28.30    5.31
   1  -7 -23   32.16    6.79
  -1   7  22   69.60    7.53
   1   7 -22   73.34    5.20
  -1   7  22   79.88    6.03
  -1  -7  22   76.56    6.44
   1  -7 -22   69.79    5.84
  -1   7  21   31.59    6.29
   1   7 -21   34.10    6.36
  -1   7  21   35.27    4.97
  -1  -7  21   31.38    5.41
   1  -7 -21   35.65    4.89
  -1   7  20   77.38    7.66
   1   7 -20   80.18    7.39
  -1   7  20   92.56    6.05
   1  -7 -20   97.48    6.23
  -1  -7  20   92.43    9.16
   1  -7 -20   91.38    4.34
  -1   7  19    8.62    5.76
   1   7 -19   11.20    3.93
  -1   7  19    5.67    4.21
   1  -7 -19    6.33    4.27
  -1  -7  19    8.63    7.34
   1  -7 -19    8.13    2.94
   1   7 -18    0.01    3.70
  -1   7  18   -2.24    3.97
  -1   7  18    5.02    5.63
   1  -7 -18    2.12    4.03
  -1  -7  18    5.48    4.87
   1  -7 -18   -2.34    2.80
  -1   7  17   -4.14    5.54
   1   7 -17   -0.23    3.83
  -1   7  17    0.41    3.63
   1  -7 -17    1.75    4.16
  -1  -7  17    5.83    4.87
   1  -7 -17   -0.21    2.64
   1   7 -16    0.64    3.89
  -1   7  16    7.29    3.74
  -1   7  16   -5.75    5.59
   1  -7 -16   -5.05    6.61
  -1  -7  16   -3.12    4.95
   1  -7 -16    0.55    2.64
   1   7 -15   -2.69    5.77
  -1   7  15    5.96    3.56
  -1   7  15    9.73    5.55
   1  -7 -15    5.18    4.26
  -1  -7  15    5.98    4.73
   1  -7 -15   -0.07    2.48
   1   7 -14    4.03    3.80
  -1   7  14    0.08    3.39
  -1   7  14    1.20    5.45
   1  -7 -14    6.48    4.33
  -1  -7  14    2.55    4.66
   1  -7 -14    1.53    2.38
   1   7 -13    0.74    4.03
  -1   7  13    4.59    5.14
  -1   7  13    1.06    5.17
   1  -7 -13   -7.83    6.76
  -1  -7  13    7.71    4.53
   1  -7 -13    0.25    2.28
   1   7 -12   17.51    4.45
  -1   7  12   13.69    3.45
  -1   7  12   13.87    5.67
   1  -7 -12   16.41    4.80
  -1  -7  12    8.96    7.62
   1  -7 -12   18.85    2.40
   1   7 -11  359.35   13.79
  -1   7  11  354.89    9.12
  -1   7  11  341.36   12.47
   1  -7 -11  362.70   12.08
  -1  -7  11  354.46   14.84
   1  -7 -11  366.06    7.70
   1   7 -10    0.90    4.27
  -1   7  10    2.98    2.91
  -1   7  10   -2.18    5.06
   1  -7 -10    2.38    6.99
  -1  -7  10    3.16    4.62
   1  -7 -10    2.06    2.18
   1   7  -9   34.37    5.05
  -1   7   9   33.53    4.87
  -1   7   9   40.27    8.78
   1  -7  -9   35.22    5.44
  -1  -7   9   34.41    5.45
   1  -7  -9   34.01    2.60
   1   7  -8  123.86    6.98
  -1   7   8  115.93    4.53
  -1   7   8  127.20    7.77
   1  -7  -8  124.34    7.21
  -1  -7   8  121.39    7.02
   1  -7  -8  115.67    3.71
   1   7  -7   20.98    4.98
  -1   7   7   12.47    5.49
   1  -7  -7   11.72    4.99
   1  -7  -7   12.26    2.26
  -1  -7   7   11.47    5.08
   1   7  -6  751.79   21.40
  -1   7   6  742.05   22.15
   1  -7  -6  784.28   21.96
   1  -7  -6  748.16   14.77
  -1  -7   6  757.59   21.76
   1   7  -5  283.70   13.54
  -1   7   5  281.53   14.06
   1  -7  -5  297.09   10.94
   1  -7  -5  281.32    6.48
  -1  -7   5  291.62   10.84
   1   7  -4  114.20    7.43
  -1   7   4  130.33    7.64
   1  -7  -4  137.77    7.66
   1  -7  -4  122.58    3.97
  -1  -7   4  128.64    7.52
   1   7  -3   40.45    5.74
  -1   7   3   36.05    5.90
   1  -7  -3   33.86    5.88
   1  -7  -3   27.71    2.64
  -1  -7   3   36.05    8.53
  -1   7   2  312.82   14.77
   1   7  -2  319.51   11.70
  -1  -7   2  335.78   11.66
   1  -7  -2  339.57   11.65
  -1   7   1    2.73    5.03
   1   7  -1   -5.60    5.44
  -1  -7   1    1.73    5.07
   1  -7  -1    7.01    5.45
   1   7   0 1619.61   48.67
  -1   7   0 1638.03   48.73
   1  -7   0 1729.78   50.50
  -1  -7   0 1703.08   49.51
   1   7   1  490.48   18.99
  -1   7  -1  456.41   15.12
   1  -7   1  480.86   15.36
  -1  -7  -1  493.55   15.44
   1   7   2  304.56   11.51
  -1   7  -2  304.95   11.15
   1  -7   2  329.15   11.78
  -1  -7  -2  301.53   14.12
   1   7   3    6.86    5.33
  -1   7  -3    3.89    5.03
   1  -7   3    0.16    5.70
  -1  -7  -3    3.87    5.39
  -1  -7  -3   12.48    4.62
   1   7   4  666.42   20.68
  -1   7  -4  685.37   20.04
   1  -7   4  712.91   20.75
  -1  -7  -4  747.23   24.15
  -1  -7  -4  723.49   16.40
   1   7   5    3.22    5.66
  -1   7  -5    6.52    4.73
   1  -7   5    1.97    5.45
  -1  -7  -5   -2.22    4.82
  -1  -7  -5    3.88    4.33
   1   7   6  203.08    9.55
  -1   7  -6  194.71    8.68
   1  -7   6  202.39    9.23
  -1  -7  -6  202.08    8.77
  -1  -7  -6  199.02    5.40
   1   7   7  505.30   16.31
  -1   7  -7  496.16   15.18
   1   7   7  494.77   12.09
  -1  -7  -7  507.46   15.27
   1  -7   7  495.81   16.10
  -1  -7  -7  504.28   10.55
   1   7   8   53.70    9.59
  -1   7  -8   61.49    8.41
   1   7   8   57.25    4.19
  -1  -7  -8   63.14    6.22
   1  -7   8   63.64    6.51
  -1  -7  -8   59.71    3.16
   1   7   9   -6.58    5.55
  -1   7  -9    5.68    4.63
   1   7   9    1.21    3.29
  -1  -7  -9    8.45    4.84
   1  -7   9    5.70    7.99
  -1  -7  -9    4.40    2.46
   1   7  10   48.34    6.72
  -1   7 -10   50.33    5.43
   1   7  10   54.96    5.95
  -1  -7 -10   24.91    5.30
   1  -7  10   49.31    6.21
  -1  -7 -10   44.16    3.09
   1   7  11    4.18    5.58
  -1   7 -11    7.18    4.44
   1   7  11    1.44    3.43
  -1  -7 -11    1.18    4.81
   1  -7  11   -0.89    5.34
  -1  -7 -11    1.93    2.56
   1   7  12   -0.36    5.78
  -1   7 -12    6.44    4.40
   1   7  12   10.89    3.87
  -1  -7 -12   -4.95    7.10
   1  -7  12   11.57    5.42
  -1  -7 -12    2.43    2.74
   1   7  13    7.63    6.18
  -1   7 -13   10.60    6.95
   1   7  13   12.98    3.92
  -1  -7 -13   11.96    4.96
   1  -7  13   13.88    5.64
  -1  -7 -13   17.75    4.46
   1   7  14    1.35    5.97
  -1   7 -14    1.88    4.44
   1   7  14    1.13    3.78
  -1  -7 -14    4.84    4.53
   1  -7  14   -2.15    5.66
  -1  -7 -14   -1.35    2.71
   1   7  15    0.77    5.96
  -1   7 -15    4.53    4.37
   1   7  15   -0.46    4.03
  -1  -7 -15    7.53    4.67
   1  -7  15    0.56    5.55
  -1  -7 -15   -3.03    4.29
   1   7  16    1.31    6.10
  -1   7 -16    1.69    4.64
   1   7  16    6.20    4.18
  -1  -7 -16    5.65    4.70
   1  -7  16    2.54    5.74
  -1  -7 -16    3.17    2.95
   1   7  17    9.33    6.22
  -1   7 -17    4.84    4.43
   1   7  17    1.89    4.42
  -1  -7 -17    5.46    4.93
   1  -7  17    2.40    5.62
  -1  -7 -17    5.95    4.56
   1   7  18    5.70    6.49
  -1   7 -18    2.44    4.72
   1   7  18   13.96    4.55
  -1  -7 -18    6.88    5.02
   1  -7  18    7.75    5.87
  -1  -7 -18    6.94    3.15
   1   7  19    7.94    6.53
  -1   7 -19    6.39    4.71
   1   7  19    9.19    4.48
  -1  -7 -19    7.61    5.12
   1  -7  19    6.75    5.63
  -1  -7 -19    0.93    3.29
   1   7  20   12.78    6.46
  -1   7 -20    5.71    4.88
   1   7  20    1.62    4.65
  -1  -7 -20    9.74    5.46
   1  -7  20    0.88    5.65
  -1  -7 -20   10.33    3.31
   1   7  21    0.60    9.77
  -1   7 -21    4.50    7.30
   1   7  21    1.27    4.58
  -1  -7 -21  -12.56    7.75
   1  -7  21    0.41    8.68
  -1  -7 -21    4.76    3.35
   1   7  22    0.66    6.62
  -1   7 -22   -0.51    5.00
   1   7  22   -0.88    4.86
  -1  -7 -22    6.57    6.01
   1  -7  22    4.14    6.21
   1   7  23   10.29    7.00
   1   7  23    7.35    5.24
   1  -7  23   12.29    6.13
   1   7  24   17.01    7.31
   1   7  24   12.43    5.62
   1  -7  24   14.60    6.55
   1   7  25    4.24    6.82
   1   7  25    7.82    5.71
   1  -7  25   11.96    6.35
   1   7  26    5.55    9.76
   1   7  26    4.70    5.54
   1  -7  26    2.68    8.92
   1   7  27   -0.58    6.16
   1   7  27    7.59    6.01
   1  -7  27    4.28    5.33
   1   7  28    0.76    5.78
   1   7  28    2.62    6.21
   1  -7  28    2.58    5.05
  -1   8  28    3.95    4.67
  -1   8  28    6.17    6.03
  -1   8  27    1.76    5.07
  -1   8  27   -2.88    5.70
  -1   8  26    1.36    8.24
  -1   8  26   -0.24    5.29
  -1  -8  26   -0.17    4.33
  -1   8  25    1.25    5.03
  -1   8  25    1.32    6.08
  -1  -8  25    5.19    4.72
   1  -8 -25    1.42    5.46
  -1   8  24    8.44    6.49
   1   8 -24   10.37    4.17
  -1   8  24   -0.76    7.47
  -1  -8  24    9.11    5.15
   1  -8 -24   10.42    5.00
  -1   8  23    0.23    6.35
   1   8 -23    6.73    4.20
  -1   8  23   -3.47    7.48
  -1  -8  23    8.51    8.34
   1  -8 -23    6.36    7.30
  -1   8  22    6.03    6.40
   1   8 -22    3.11    4.19
  -1   8  22   -1.07    4.63
  -1  -8  22   -0.45    5.47
   1  -8 -22   -0.68    4.73
   1   8 -21   33.77    6.89
  -1   8  21   30.29    5.31
  -1   8  21   28.01    6.87
   1  -8 -21   30.73    5.26
  -1  -8  21   23.15    6.32
   1  -8 -21   27.63    3.56
   1   8 -20    9.64    6.52
  -1   8  20    3.64    4.44
  -1   8  20    8.92    9.50
   1  -8 -20    6.47    7.17
  -1  -8  20   11.71    5.62
   1  -8 -20    6.74    3.08
   1   8 -19   34.21    5.03
  -1   8  19   39.73    5.18
  -1   8  19   42.99   10.55
   1  -8 -19   40.15    5.22
  -1  -8  19   39.90    6.15
   1  -8 -19   35.75    3.55
   1   8 -18   10.39    4.43
  -1   8  18    6.63    4.50
  -1   8  18   11.36    6.34
   1  -8 -18    5.00    4.98
  -1  -8  18    9.94    5.43
   1  -8 -18    6.28    3.03
   1   8 -17   21.12    4.86
  -1   8  17   22.47    4.55
  -1   8  17   25.58    6.78
   1  -8 -17   23.47    8.04
  -1  -8  17   21.28    5.96
   1  -8 -17   21.85    3.18
   1   8 -16   41.30    5.15
  -1   8  16   42.83    5.07
  -1   8  16   41.59    6.80
   1  -8 -16   41.20    5.66
  -1  -8  16   42.39    6.33
   1  -8 -16   44.88    3.36
   1   8 -15   83.28    6.32
  -1   8  15   86.57    5.63
  -1   8  15   82.01    7.79
   1  -8 -15   75.61    6.77
  -1  -8  15   79.85    7.24
   1  -8 -15   86.81    3.96
   1   8 -14   10.79    4.93
  -1   8  14   13.78    4.01
  -1   8  14   19.87    6.29
   1  -8 -14   10.57    5.30
  -1  -8  14   13.01    5.68
   1  -8 -14   11.20    2.69
   1   8 -13   16.28    7.40
  -1   8  13    3.34    3.85
  -1   8  13    4.05    5.96
   1  -8 -13    9.70    5.19
  -1  -8  13    6.05    5.72
   1  -8 -13    1.08    2.61
   1   8 -12   59.20    5.99
  -1   8  12   56.96    4.50
  -1   8  12   47.14   10.74
   1  -8 -12   59.59    9.30
  -1  -8  12   59.30    6.51
   1  -8 -12   58.01    4.77
   1   8 -11   18.80    5.28
  -1   8  11   20.46    5.59
  -1   8  11   23.72    9.54
   1  -8 -11   28.68    5.46
  -1  -8  11   17.75    5.92
   1  -8 -11   15.66    2.70
   1   8 -10   73.99    9.29
  -1   8  10   80.89    4.67
  -1   8  10   82.08    7.48
   1  -8 -10   81.05    9.62
  -1  -8  10   75.64    7.09
   1  -8 -10   76.60    3.47
   1   8  -9   -5.35    5.02
  -1   8   9   -0.61    5.91
   1  -8  -9    4.93    5.21
   1  -8  -9    1.06    2.36
  -1  -8   9   -0.74    5.44
   1   8  -8   52.75    6.18
  -1   8   8   54.84    7.01
   1  -8  -8   51.37    6.61
   1  -8  -8   63.40    3.27
  -1  -8   8   55.29    9.25
   1   8  -7   42.17    6.17
  -1   8   7   56.80    6.94
   1  -8  -7   55.20    6.34
   1  -8  -7   54.39    4.61
  -1  -8   7   53.21    6.35
   1   8  -6  116.77    7.74
  -1   8   6  120.41   11.35
   1  -8  -6  126.88    8.06
   1  -8  -6  112.03    5.18
  -1  -8   6  127.18    8.02
   1   8  -5   61.01    6.86
  -1   8   5   62.97    6.96
   1  -8  -5   58.23    6.93
   1  -8  -5   63.40    4.60
  -1  -8   5   67.20    6.92
  -1   8   4   34.57    6.85
   1   8  -4   42.16    6.46
  -1  -8   4   42.03    6.57
   1  -8  -4   41.04    6.73
  -1   8   3  462.14   16.15
   1   8  -3  439.08   15.49
  -1  -8   3  472.04   15.76
   1  -8  -3  471.14   15.59
  -1   8   2   35.34    6.52
   1   8  -2   39.01    6.72
  -1  -8   2   46.54    6.61
   1  -8  -2   41.53   10.08
  -1   8   1  282.96   11.87
   1   8  -1  285.17   11.79
  -1  -8   1  289.30   11.60
   1  -8  -1  291.37   12.01
  -1   8   0   10.89    5.94
   1   8   0   10.00    6.29
  -1  -8   0   10.71    5.63
   1  -8   0    3.70    6.08
  -1   8  -1   72.86    7.13
   1   8   1   53.85    7.33
  -1  -8  -1   72.01    7.18
   1  -8   1   68.86    7.21
  -1   8  -2   49.06    7.08
   1   8   2   47.23    7.12
  -1  -8  -2   54.45    9.86
   1  -8   2   51.99    7.05
   1   8   3   33.24    6.95
  -1   8  -3   38.09    6.16
   1  -8   3   34.17    6.60
  -1  -8  -3   36.88    6.10
  -1  -8  -3   33.89    3.35
   1   8   4   88.54    7.81
  -1   8  -4   88.25    7.32
   1  -8   4  111.34    7.99
  -1  -8  -4   93.58    7.57
  -1  -8  -4   89.08    4.08
   1   8   5  259.24   11.35
  -1   8  -5  239.70   13.20
   1  -8   5  257.13   11.35
  -1  -8  -5  257.58   10.80
  -1  -8  -5  239.59    6.53
   1   8   6  188.56    9.80
  -1   8  -6  187.53    9.27
   1  -8   6  192.91    9.75
  -1  -8  -6  194.09    9.39
  -1  -8  -6  189.60    5.53
   1   8   7   26.82    6.48
  -1   8  -7   22.81    8.10
   1  -8   7   27.96    6.34
  -1  -8  -7   21.94    8.54
  -1  -8  -7   19.61    2.89
   1   8   8   23.75    6.28
  -1   8  -8   22.54    5.65
   1  -8   8   22.07    9.31
  -1  -8  -8   16.76    5.67
  -1  -8  -8   23.69    4.05
   1   8   9    1.50    6.27
  -1   8  -9   -3.55    4.94
   1   8   9   -3.72    3.63
  -1  -8  -9   -1.18    8.20
   1  -8   9   -4.59    5.70
  -1  -8  -9    3.03    2.64
   1   8  10   76.22    7.79
  -1   8 -10   85.08    6.88
   1   8  10   80.21    7.30
  -1  -8 -10   80.86    7.13
   1  -8  10   69.50    7.47
  -1  -8 -10   77.59    3.97
   1   8  11   68.66    8.05
  -1   8 -11   72.96    6.56
   1   8  11   76.94    5.06
  -1  -8 -11   78.91   10.09
   1  -8  11   71.58    7.54
  -1  -8 -11   68.27    3.92
   1   8  12   46.57    7.97
  -1   8 -12   47.53    6.03
   1   8  12   48.70    4.97
  -1  -8 -12   53.62    6.20
   1  -8  12   57.59    7.06
  -1  -8 -12   54.69    3.61
   1   8  13   28.18    7.30
  -1   8 -13   22.83    5.45
   1   8  13   33.95    4.64
  -1  -8 -13   34.69    8.81
   1  -8  13   32.82    6.65
  -1  -8 -13   35.82    3.32
   1   8  14   98.88    9.47
  -1   8 -14  129.68    7.55
   1   8  14  143.21    6.87
  -1  -8 -14  126.07    7.79
   1  -8  14  114.34    9.07
  -1  -8 -14  124.79    4.94
   1   8  15   35.29    7.86
  -1   8 -15   47.94    5.93
   1   8  15   51.91    5.49
  -1  -8 -15   38.87    8.90
   1  -8  15   46.70    7.13
  -1  -8 -15   38.37    3.69
   1   8  16   94.61    8.95
  -1   8 -16   90.23    6.96
   1   8  16   95.91    9.21
  -1  -8 -16   96.11    7.18
   1  -8  16   90.11    8.38
  -1  -8 -16  100.63    6.57
   1   8  17    8.85    7.07
  -1   8 -17    9.27    5.14
   1   8  17    7.67    4.72
  -1  -8 -17    7.01    5.30
   1  -8  17    2.86    6.38
  -1  -8 -17   12.90    3.35
   1   8  18    5.39    7.07
  -1   8 -18    9.04    5.08
   1   8  18    3.42    4.44
  -1  -8 -18    6.78    5.39
   1  -8  18    0.89    6.46
  -1  -8 -18    6.12    4.92
   1   8  19   13.28    7.45
  -1   8 -19   19.89    7.75
   1   8  19   19.00    5.00
  -1  -8 -19   14.04    5.73
   1  -8  19   17.42    6.41
  -1  -8 -19   16.85    3.45
   1   8  20   -3.51    6.78
  -1   8 -20   -0.55    5.15
   1   8  20   -1.89    4.90
  -1  -8 -20    4.78    5.28
   1  -8  20    0.16    6.43
  -1  -8 -20   -1.43    3.23
   1   8  21    8.93    7.15
  -1   8 -21    7.39    5.31
   1   8  21    4.76    5.02
  -1  -8 -21   -0.08    5.64
   1  -8  21    5.27    7.00
  -1  -8 -21    1.49    3.41
   1   8  22    7.25    7.53
  -1   8 -22   18.76    5.40
   1   8  22   11.47    5.78
  -1  -8 -22   14.68    6.28
   1  -8  22   17.63    6.95
  -1  -8 -22   13.27    3.78
   1   8  23    8.46   11.32
  -1   8 -23    7.24    5.47
   1   8  23    6.78    8.61
  -1  -8 -23    9.07    6.70
   1  -8  23   14.14   10.46
   1   8  24    1.21    7.50
   1   8  24    4.63    8.76
   1  -8  24   -0.57    6.89
  -1  -8 -24   11.37    6.59
   1   8  25    3.41    7.14
   1   8  25    5.54    8.36
   1  -8  25   -0.07    6.69
   1   8  26    3.14    6.92
   1   8  26   -6.33    8.82
   1  -8  26    0.00    5.97
   1   8  27   -0.78    6.61
   1   8  27    3.27    9.20
   1  -8  27    0.45    8.62
  -1   9  27    4.19    5.63
  -1   9  27   -5.18    5.78
  -1   9  26   -3.46    5.76
  -1   9  26    9.35    6.11
  -1  -9  26    5.51    4.86
   1  -9 -26    5.14    5.61
  -1   9  25   -1.05    6.48
   1   9 -25    5.61    4.18
  -1   9  25    4.43    5.61
  -1  -9  25   -6.19    5.48
   1  -9 -25    0.29    5.41
  -1   9  24    2.08   10.03
   1   9 -24    1.81    4.13
  -1   9  24   -0.15    5.26
  -1  -9  24    4.16    5.90
   1  -9 -24   -1.43    7.29
   1   9 -23    3.57    4.33
  -1   9  23   -1.87    4.96
  -1   9  23   -2.86    7.00
   1  -9 -23   -0.34    5.03
  -1  -9  23    5.05    6.15
   1  -9 -23    1.76    3.57
   1   9 -22    1.57    4.66
  -1   9  22    3.01    7.22
  -1   9  22    2.77    6.85
   1  -9 -22   -0.34    4.79
  -1  -9  22   -1.26    6.04
   1  -9 -22   -0.80    3.36
   1   9 -21    3.76    7.33
  -1   9  21   11.76    4.93
  -1   9  21    6.90    7.23
   1  -9 -21    5.45    7.98
  -1  -9  21   12.64    9.42
   1  -9 -21    4.12    3.15
   1   9 -20   24.97    5.03
  -1   9  20   11.03    5.14
  -1   9  20   15.41    7.33
   1  -9 -20   26.48    5.57
  -1  -9  20   20.80    6.59
   1  -9 -20   21.18    3.39
   1   9 -19   16.20    5.17
  -1   9  19   19.14    4.97
  -1   9  19   15.87    7.27
   1  -9 -19   18.34    5.90
  -1  -9  19   11.88    6.37
   1  -9 -19   24.88    3.34
   1   9 -18   24.55    7.84
  -1   9  18   26.03    5.17
  -1   9  18   29.56    7.64
   1  -9 -18   29.78    6.10
  -1  -9  18   38.13    6.75
   1  -9 -18   34.04    3.35
   1   9 -17    0.22    4.95
  -1   9  17    1.83    4.57
  -1   9  17    5.44    6.74
   1  -9 -17  -10.32    5.32
  -1  -9  17    2.89    6.02
   1  -9 -17   -0.11    2.89
   1   9 -16    4.61    5.28
  -1   9  16    6.83    4.65
  -1   9  16    8.52    7.05
   1  -9 -16    7.17    8.62
  -1  -9  16    6.04    6.24
   1  -9 -16    8.73    2.94
   1   9 -15    7.58    5.32
  -1   9  15    6.40    4.44
  -1   9  15   12.45    7.04
   1  -9 -15    8.81    5.83
  -1  -9  15    4.66    6.53
   1  -9 -15    7.70    2.98
   1   9 -14   -0.34    5.33
  -1   9  14    1.29    4.13
  -1   9  14    5.48    6.76
   1  -9 -14    5.36    5.94
  -1  -9  14   -7.33    5.95
   1  -9 -14    1.63    2.84
  -1   9  13   86.86    8.97
   1   9 -13   83.97    7.17
  -1   9  13   86.14    5.73
  -1  -9  13   92.47    8.23
   1  -9 -13   85.58    7.71
   1   9 -12    9.39    8.44
  -1   9  12    6.20    4.20
  -1   9  12   13.33    6.83
   1  -9 -12    2.71    6.16
  -1  -9  12   -2.22    6.51
   1  -9 -12    5.86    2.87
   1   9 -11   26.98    6.12
  -1   9  11   20.95    7.32
   1  -9 -11   33.61    6.63
   1  -9 -11   29.16    3.14
  -1  -9  11   32.19    6.85
   1   9 -10   27.81    6.33
  -1   9  10   49.27    7.59
   1  -9 -10   34.86    6.79
   1  -9 -10   35.11    4.89
  -1  -9  10   34.18    9.86
   1   9  -9  155.68    9.19
  -1   9   9  160.92    9.98
   1  -9  -9  161.56    9.62
   1  -9  -9  148.26    4.90
  -1  -9   9  155.83    9.23
   1   9  -8  124.48    8.47
  -1   9   8  101.11    9.12
   1  -9  -8  103.89    8.53
   1  -9  -8  112.78    4.33
  -1  -9   8  102.87    8.65
   1   9  -7   -1.97    5.96
  -1   9   7    5.16    9.93
   1  -9  -7    0.17    6.01
   1  -9  -7    1.00    2.65
  -1  -9   7   10.12    6.20
   1   9  -6   17.27    6.22
  -1   9   6   24.07    6.74
   1  -9  -6   21.01    9.72
   1  -9  -6   15.34    3.06
  -1  -9   6   18.86    6.58
   1   9  -5    6.12    5.90
  -1   9   5   -3.85    6.35
   1  -9  -5   -1.98    5.92
   1  -9  -5   -0.37    2.59
  -1  -9   5    2.93    6.13
   1   9  -4    5.48    6.57
  -1   9   4   14.97    6.81
   1  -9  -4   12.69    6.34
   1  -9  -4   10.00    2.91
  -1  -9   4   18.08    6.09
  -1   9   3   21.73   10.52
   1   9  -3   37.06    7.02
  -1  -9   3   41.73    6.75
   1  -9  -3   44.26    7.16
  -1   9   2  344.05   13.88
   1   9  -2  342.86   17.92
  -1  -9   2  342.12   13.74
   1  -9  -2  351.34   14.09
  -1   9   1   43.97    7.58
   1   9  -1   53.33    7.76
  -1  -9   1   53.67   10.87
   1  -9  -1   55.95    7.57
  -1   9   0   13.52    9.90
   1   9   0    6.09    6.55
  -1  -9   0    8.68    6.61
   1  -9   0    4.65    6.68
  -1   9  -1    6.85    6.50
   1   9   1    9.44    6.65
  -1  -9  -1    3.94    6.01
   1  -9   1    1.73    6.44
  -1   9  -2    6.69    6.20
   1   9   2    8.49    6.54
  -1  -9  -2   15.08    9.71
   1  -9   2   13.47    9.44
  -1   9  -3   -6.63    9.06
   1   9   3    3.35    6.36
  -1  -9  -3    8.76    6.15
   1  -9   3    0.46    6.32
  -1  -9  -3    3.78    3.15
   1   9   4    5.40    6.57
  -1   9  -4    5.03    6.18
   1  -9   4    1.25    6.49
  -1  -9  -4    5.93    6.22
  -1  -9  -4    5.29    3.09
   1   9   5   59.76    7.63
  -1   9  -5   53.36    7.25
   1  -9   5   68.10    8.03
  -1  -9  -5   68.93   10.72
  -1  -9  -5   63.01    3.84
   1   9   6  152.47   10.06
  -1   9  -6  164.25    9.38
   1  -9   6  173.72   13.50
  -1  -9  -6  158.75    9.52
  -1  -9  -6  147.68    5.29
   1   9   7  104.59    9.11
  -1   9  -7  105.66    8.11
   1  -9   7  114.49    8.94
  -1  -9  -7  100.70    8.23
  -1  -9  -7  106.97    4.87
   1   9   8  273.19   13.39
  -1   9  -8  302.39   12.20
   1  -9   8  306.88   13.37
  -1  -9  -8  304.19   12.38
  -1  -9  -8  283.75    7.63
   1   9   9   62.24    8.60
  -1   9  -9   74.33    7.47
   1  -9   9   75.44    8.05
  -1  -9  -9   80.91    7.49
  -1  -9  -9   65.79    3.87
   1   9  10   77.14    8.78
  -1   9 -10   70.43    7.28
   1  -9  10   79.96    8.51
  -1  -9 -10   77.99    7.48
  -1  -9 -10   69.04    5.65
   1   9  11  118.26   13.36
  -1   9 -11  104.58    7.90
   1   9  11  108.11    6.23
  -1  -9 -11  108.71    8.09
   1  -9  11  112.51    9.15
  -1  -9 -11  106.83    4.79
   1   9  12    0.01    7.23
  -1   9 -12    4.64    5.61
   1   9  12   11.54    4.42
  -1  -9 -12    1.76    8.64
   1  -9  12    0.13    6.88
  -1  -9 -12   -0.62    3.12
   1   9  13    0.07    6.86
  -1   9 -13   -2.26    5.64
   1   9  13   -6.57    4.49
  -1  -9 -13   -7.49    5.81
   1  -9  13    4.66    6.71
  -1  -9 -13    3.87    3.21
   1   9  14   -4.54    7.34
  -1   9 -14    0.86    5.50
   1   9  14   -0.92    4.58
  -1  -9 -14   -1.21    8.96
   1  -9  14    9.76   10.18
  -1  -9 -14    0.93    3.09
   1   9  15   42.10    8.19
  -1   9 -15   42.63    9.10
   1   9  15   35.72    5.71
  -1  -9 -15   45.46    7.01
   1  -9  15   54.32   11.85
  -1  -9 -15   35.14    5.89
   1   9  16   19.83    7.97
  -1   9 -16   14.23    5.83
   1   9  16   22.69    5.18
  -1  -9 -16   13.32    9.19
   1  -9  16   17.31   11.08
  -1  -9 -16   18.64    3.56
   1   9  17   17.91    7.67
  -1   9 -17   18.29    8.59
   1   9  17   15.38    5.07
  -1  -9 -17   16.37    5.92
   1  -9  17    6.05   10.72
  -1  -9 -17   14.81    5.47
   1   9  18    6.92   11.00
  -1   9 -18    9.09    5.58
   1   9  18   16.09    4.99
  -1  -9 -18    4.73    9.00
   1  -9  18    7.40    7.01
  -1  -9 -18    3.85    3.46
   1   9  19   15.40   11.66
  -1   9 -19    7.53    5.65
   1   9  19    2.99    5.27
  -1  -9 -19    2.83    6.09
   1  -9  19   11.07    7.05
  -1  -9 -19   12.44    3.45
   1   9  20   -8.01    7.80
  -1   9 -20    1.08    5.40
   1   9  20   -6.13    5.10
  -1  -9 -20  -21.50    9.25
   1  -9  20   -3.18    7.13
  -1  -9 -20    0.73    3.51
   1   9  21    8.86    7.92
  -1   9 -21    6.69    5.85
   1   9  21   -3.07    8.64
  -1  -9 -21    6.59    6.09
   1  -9  21    7.49    7.59
  -1  -9 -21   12.07    3.65
   1   9  22   15.19    8.17
  -1   9 -22   13.21    8.72
   1   9  22    9.82    5.87
  -1  -9 -22   10.23    6.45
   1  -9  22   14.27    7.76
  -1  -9 -22   14.51    3.94
   1   9  23    6.00    8.13
  -1   9 -23    4.77    5.52
   1   9  23   -2.37    5.67
  -1  -9 -23    2.60    6.65
   1  -9  23    8.06    7.58
  -1  -9 -23    6.60    3.72
   1   9  24    7.56    8.20
  -1   9 -24   -4.27    5.73
   1   9  24   -1.20    5.80
  -1  -9 -24    9.47    7.15
   1  -9  24   12.50    7.24
   1   9  25   -9.38    7.85
   1   9  25    2.64    6.29
   1  -9  25   -0.01    9.89
  -1  -9 -25   -0.57    7.09
   1   9  26  -11.00    6.14
   1  -9  26    4.70    6.36
  -1  10  26    3.89    6.59
   1  10 -26   -3.26    6.48
  -1  10  26    1.11    6.11
  -1 -10  26   -4.86    5.41
   1 -10 -26    4.23    5.49
  -1  10  25    2.77    6.93
   1  10 -25    2.96    4.62
  -1  10  25    0.78    6.32
  -1 -10  25    1.22    5.93
   1 -10 -25   -0.94    8.32
   1  10 -24    7.99    5.09
  -1  10  24    0.40    5.99
  -1  10  24   -4.93    7.53
   1 -10 -24    6.07    5.75
  -1 -10  24    9.93    9.97
   1 -10 -24    1.14    3.74
   1  10 -23   -0.74    5.08
  -1  10  23   -1.31    5.65
  -1  10  23    8.05    7.62
   1 -10 -23    2.26    5.62
  -1 -10  23   -2.11    6.72
   1 -10 -23    3.95    3.52
   1  10 -22    7.62    7.44
  -1  10  22   -2.07    5.46
  -1  10  22   14.25   11.43
   1 -10 -22    1.74    5.65
  -1 -10  22    1.30    6.75
   1 -10 -22   -0.49    3.52
   1  10 -21    3.10    5.07
  -1  10  21    6.77    7.55
  -1  10  21    1.81    7.69
   1 -10 -21    5.82    5.76
  -1 -10  21    7.86    6.85
   1 -10 -21    4.88    3.53
   1  10 -20    4.04    5.08
  -1  10  20    0.03    4.99
  -1  10  20    1.43    7.53
   1 -10 -20    4.27    5.78
  -1 -10  20   -0.22    6.86
   1 -10 -20   -1.18    3.11
   1  10 -19    0.14    7.85
  -1  10  19    2.45    4.89
  -1  10  19   -4.49    7.54
   1 -10 -19   -7.02    6.01
  -1 -10  19   -3.43    6.44
   1 -10 -19   -1.10    3.16
   1  10 -18    1.78    5.45
  -1  10  18   -1.52    4.71
  -1  10  18   -0.06    7.51
   1 -10 -18    9.53    6.03
  -1 -10  18    4.14    6.53
   1 -10 -18    3.24    3.08
   1  10 -17   14.50    5.90
  -1  10  17   21.88    4.83
  -1  10  17    9.17    7.85
   1 -10 -17   10.29    6.27
  -1 -10  17    7.48   10.24
   1 -10 -17   11.63    3.17
   1  10 -16   40.12    6.48
  -1  10  16   51.50    8.17
  -1  10  16   33.74    8.49
   1 -10 -16   48.85    7.27
  -1 -10  16   41.39   11.18
   1 -10 -16   44.08    3.69
   1  10 -15    9.97    5.95
  -1  10  15    5.46    4.77
  -1  10  15    7.64    7.39
   1 -10 -15   11.99    6.32
  -1 -10  15   12.32   10.31
   1 -10 -15    5.36    3.22
   1  10 -14   -4.49    9.16
  -1  10  14    0.70    4.48
  -1  10  14    5.37    7.31
   1 -10 -14   11.97    6.63
  -1 -10  14    6.94   10.51
   1 -10 -14    6.23    2.93
   1  10 -13   22.33    6.66
  -1  10  13   29.26    7.96
   1 -10 -13   20.80    6.91
   1 -10 -13   24.80    3.46
  -1 -10  13   22.34    7.52
   1  10 -12   26.98    6.67
  -1  10  12   20.19    8.10
   1 -10 -12   21.62    6.98
   1 -10 -12   22.97    3.24
  -1 -10  12   32.95    7.50
   1  10 -11   -0.94    6.28
  -1  10  11    9.77    7.21
   1 -10 -11    6.03    6.66
   1 -10 -11   -2.69    3.02
  -1 -10  11    7.06    6.81
   1  10 -10    2.37    6.42
  -1  10  10    4.94    7.39
   1 -10 -10   -1.00    6.90
   1 -10 -10    4.00    2.97
  -1 -10  10    1.21    6.90
   1  10  -9   18.30    6.79
  -1  10   9   13.62   11.15
   1 -10  -9   12.80    7.01
   1 -10  -9   11.13    3.15
  -1 -10   9    5.40    7.02
   1  10  -8   26.90    7.04
  -1  10   8   17.14    7.64
   1 -10  -8   18.46   10.86
   1 -10  -8   17.04    3.15
  -1 -10   8   24.42    7.19
   1  10  -7  125.62    9.52
  -1  10   7  115.89   10.15
   1 -10  -7  115.10    9.50
   1 -10  -7  123.42    4.83
  -1 -10   7  132.60   10.05
   1  10  -6    3.50    6.54
  -1  10   6    8.61    7.26
   1 -10  -6   -1.06    6.71
   1 -10  -6    4.44    3.03
  -1 -10   6   12.90   10.36
   1  10  -5  155.64    9.95
  -1  10   5  147.59   10.69
   1 -10  -5  164.79   10.54
   1 -10  -5  148.74    5.40
  -1 -10   5  150.69   10.80
   1  10  -4  105.07   13.21
  -1  10   4  103.47   13.32
   1 -10  -4  107.21    9.60
   1 -10  -4  114.06    5.08
  -1 -10   4  111.26    9.32
  -1  10   3  165.83   11.04
   1  10  -3  172.01   10.97
  -1 -10   3  172.79   11.05
   1 -10  -3  178.86   15.06
  -1  10   2    6.71    6.76
   1  10  -2   -0.62    7.00
  -1 -10   2    1.29    6.95
   1 -10  -2    2.16    6.88
  -1  10   1    3.12    6.92
   1  10  -1    2.98   10.86
  -1 -10   1   -0.77    6.82
   1 -10  -1   -2.62    7.25
  -1  10   0   12.28    7.06
   1  10   0    3.91    7.53
  -1 -10   0    9.28    6.94
   1 -10   0    0.18   11.33
  -1  10  -1   19.16    7.18
   1  10   1   15.02    7.77
  -1 -10  -1   27.35    7.37
   1 -10   1   20.20    7.65
  -1  10  -2    9.43    6.81
   1  10   2    6.13    7.48
  -1 -10  -2    0.31   10.19
   1 -10   2   12.19    7.08
  -1  10  -3    6.15    6.70
   1  10   3    7.11    7.19
  -1 -10  -3    5.70    7.04
   1 -10   3   17.51    7.00
  -1 -10  -3    5.09    3.48
  -1  10  -4    1.40    6.82
   1  10   4   -8.26    7.30
  -1 -10  -4    8.71    6.97
   1 -10   4   16.83   10.85
  -1 -10  -4    9.87    3.40
   1  10   5   18.17    7.35
  -1  10  -5   17.08    7.28
   1 -10   5   21.46    7.60
  -1 -10  -5   11.00    3.43
  -1  10  -6   19.98    6.87
   1  10   6    9.88    7.75
  -1 -10  -6   17.37    7.19
   1 -10   6   19.90    7.49
  -1 -10  -6   15.30    5.62
  -1  10  -7   44.28    7.68
   1 -10   7   38.96    8.41
  -1 -10  -7   44.25    7.75
  -1 -10  -7   50.40    4.06
   1  10   8   23.37    8.17
  -1  10  -8   34.16    7.02
   1 -10   8   26.62    7.89
  -1 -10  -8   24.60    7.32
  -1 -10  -8   35.77    3.82
   1  10   9   10.12    7.67
  -1  10  -9    8.05    6.69
   1 -10   9    9.72    7.22
  -1 -10  -9   16.44    6.84
  -1 -10  -9    6.47    4.96
   1  10  10  125.02   10.89
  -1  10 -10  131.34   13.30
   1 -10  10  141.18   14.43
  -1 -10 -10  130.78    5.52
   1  10  11   21.11    8.23
  -1  10 -11   19.45    6.57
   1 -10  11   18.59    7.86
  -1 -10 -11   17.68    6.95
  -1 -10 -11   21.69    3.73
   1  10  12   16.79    8.29
  -1  10 -12   21.45    9.88
   1 -10  12   12.48    7.84
  -1 -10 -12   14.47    6.93
  -1 -10 -12   12.89    3.67
   1  10  13   13.41    8.12
  -1  10 -13    8.35    6.30
   1  10  13    7.69    4.99
  -1 -10 -13   11.65    6.30
   1 -10  13    0.45    7.59
  -1 -10 -13    6.41    3.48
   1  10  14    8.92    8.20
  -1  10 -14   18.56    9.83
   1  10  14   10.80    5.04
  -1 -10 -14   16.91    6.37
   1 -10  14   11.41    7.81
  -1 -10 -14    7.74    5.04
   1  10  15   96.99   10.43
  -1  10 -15   90.90    8.09
   1  10  15   99.74    9.68
  -1 -10 -15   83.64    8.32
   1 -10  15   94.66   10.08
  -1 -10 -15   96.94    4.98
   1  10  16   76.95   10.09
  -1  10 -16   73.40   10.93
   1  10  16   82.52    6.63
  -1 -10 -16   81.21    8.51
   1 -10  16   72.65    9.27
  -1 -10 -16   76.29    6.25
   1  10  17   19.04    8.49
  -1  10 -17   24.81    6.27
   1  10  17   18.38    5.54
  -1 -10 -17   17.23    6.51
   1 -10  17   24.41    8.07
  -1 -10 -17   20.14    3.66
   1  10  18   -4.83    8.30
  -1  10 -18    3.59    6.02
   1  10  18   -5.30    5.21
  -1 -10 -18    2.27    6.08
   1 -10  18   -1.91    7.26
  -1 -10 -18    9.33    5.19
   1  10  19    2.44    8.39
  -1  10 -19   -1.19    5.92
   1  10  19   -2.06    5.11
  -1 -10 -19    8.70    9.48
   1 -10  19   13.33    7.62
  -1 -10 -19   -0.56    3.45
   1  10  20   -1.38    8.20
  -1  10 -20    0.75    5.89
   1  10  20   -0.66    8.23
  -1 -10 -20   -2.38    6.36
   1 -10  20    6.79   11.38
  -1 -10 -20   -0.53    3.68
   1  10  21    2.82    8.21
  -1  10 -21    5.49    5.86
   1  10  21   -5.66    5.75
  -1 -10 -21    6.56    9.73
   1 -10  21  -11.92   12.06
  -1 -10 -21    2.27    3.66
   1  10  22   13.56    8.63
  -1  10 -22   12.35    6.21
   1  10  22   12.99    5.88
  -1 -10 -22    9.74    6.74
   1 -10  22    4.85    8.14
  -1 -10 -22   11.27    3.93
   1  10  23   -4.45   12.41
  -1  10 -23    5.60    8.74
   1  10  23    1.82    6.07
  -1 -10 -23    6.74   10.89
   1 -10  23    3.15    7.92
  -1 -10 -23    2.19    3.84
   1  10  24    1.98    8.23
  -1  10 -24    5.52    6.04
   1  10  24   -1.08    6.34
  -1 -10 -24   -7.85    6.85
   1 -10  24    1.35    7.73
  -1 -10 -24    3.18    4.00
   1  10  25    6.93    8.10
   1  10  25    6.95    6.55
  -1  10 -25    3.15    5.95
   1 -10  25   -0.35    7.35
  -1 -10 -25    2.35    7.66
  -1 -10 -25   -2.42    4.10
   1  11 -25    1.54    5.04
  -1  11  25    8.01    6.21
  -1  11  25   -1.73    7.74
   1 -11 -25    1.24    6.03
  -1 -11  25    3.45    6.05
   1 -11 -25   -3.07    3.91
   1  11 -24    5.57    8.25
  -1  11  24    4.47    6.44
  -1  11  24   -3.37    7.88
   1 -11 -24    6.24    6.04
  -1 -11  24   12.21    6.73
   1 -11 -24    5.09    3.92
   1  11 -23    2.33    5.84
  -1  11  23   -2.40    6.09
  -1  11  23    4.27    8.49
   1 -11 -23    0.37    6.32
  -1 -11  23    8.43   10.67
   1 -11 -23    3.38    3.71
   1  11 -22    4.29    5.41
  -1  11  22   -2.97    5.65
  -1  11  22   -2.04    8.58
   1 -11 -22    5.12    6.11
  -1 -11  22   -2.85   11.05
   1 -11 -22    6.71    3.59
   1  11 -21    0.19    5.58
  -1  11  21    2.91    5.48
  -1  11  21    3.82    8.18
   1 -11 -21   -5.62    6.12
  -1 -11  21   -5.75    7.58
   1 -11 -21    0.59    3.50
   1  11 -20    1.78    5.59
  -1  11  20   -3.07    5.39
  -1  11  20    3.08    7.95
   1 -11 -20    2.15    6.58
  -1 -11  20    4.20    7.38
   1 -11 -20    2.32    3.34
   1  11 -19   15.98    6.05
  -1  11  19    6.02    5.54
  -1  11  19    0.48   12.46
   1 -11 -19   20.04   10.39
  -1 -11  19   18.80    7.61
   1 -11 -19   15.43    3.67
   1  11 -18   -2.80    8.78
  -1  11  18    4.71    5.04
  -1  11  18   -3.33   12.33
   1 -11 -18   -2.41    6.67
  -1 -11  18    9.11    7.38
   1 -11 -18    2.58    3.15
   1  11 -17    3.83    6.14
  -1  11  17    3.65    5.03
  -1  11  17   20.09   12.03
   1 -11 -17    5.94   10.00
  -1 -11  17    1.92    7.57
   1 -11 -17    9.73    3.01
   1  11 -16    6.61    6.47
  -1  11  16    3.62    4.98
  -1  11  16    0.77   12.35
   1 -11 -16    5.51    6.52
  -1 -11  16    1.56    7.39
   1 -11 -16    3.47    3.30
   1  11 -15   38.91    7.06
  -1  11  15   44.18   12.97
   1 -11 -15   34.44   10.81
   1 -11 -15   37.68    3.76
  -1 -11  15   34.53    8.36
   1  11 -14   25.31    7.38
  -1  11  14   43.72   13.09
   1 -11 -14   42.09    7.70
   1 -11 -14   22.91    3.76
  -1 -11  14   32.35    8.35
   1  11 -13   -4.78    6.66
  -1  11  13  -16.08   12.03
   1 -11 -13    4.20    7.01
   1 -11 -13    3.29    3.20
  -1 -11  13    2.56    7.59
   1  11 -12   19.16    7.17
  -1  11  12   20.31    8.10
   1 -11 -12    5.34    7.77
   1 -11 -12   17.25    3.49
  -1 -11  12   19.49    8.07
   1  11 -11   36.91    7.94
  -1  11  11   46.47    9.08
   1 -11 -11   42.41    8.19
   1 -11 -11   42.27    5.84
  -1 -11  11   43.75    8.46
   1  11 -10   40.45    7.91
  -1  11  10   37.73    8.85
   1 -11 -10   27.64    8.07
   1 -11 -10   29.04    3.72
  -1 -11  10   32.51    8.27
   1  11  -9   19.15    7.52
  -1  11   9   22.21    8.06
   1 -11  -9   21.18    7.71
   1 -11  -9   16.49    3.56
  -1 -11   9   21.18    8.27
   1  11  -8   18.76    7.64
  -1  11   8   28.70    8.31
   1 -11  -8   18.66   11.58
   1 -11  -8   12.63    3.52
  -1 -11   8   11.76   11.71
   1  11  -7    4.05    7.36
  -1  11   7   10.70    7.77
   1 -11  -7   13.90    7.40
   1 -11  -7    1.75    3.24
  -1 -11   7    6.27    7.57
   1  11  -6   14.55   11.50
  -1  11   6   28.61    8.29
   1 -11  -6   17.04    7.78
   1 -11  -6   18.55    3.36
  -1 -11   6   32.57    7.90
   1  11  -5   -5.55    7.32
  -1  11   5   12.52   11.60
   1 -11  -5    1.72    7.61
   1 -11  -5   -1.79    3.38
  -1 -11   5    2.20    7.71
   1  11  -4   47.61    8.77
  -1  11   4   54.65    9.09
   1 -11  -4   69.93    9.24
   1 -11  -4   60.51    4.44
  -1 -11   4   72.16    8.99
   1  11  -3   -2.18   11.79
  -1  11   3   -1.51    7.65
   1 -11  -3    7.02    7.41
   1 -11  -3    8.09    3.89
  -1 -11   3    2.32    7.66
  -1  11   2   57.13    9.16
   1  11  -2   37.39    9.09
  -1 -11   2   49.21    8.94
   1 -11  -2   50.09    8.99
  -1  11   1  169.15   16.39
   1  11  -1  162.29   11.83
  -1 -11   1  155.78   11.63
   1 -11  -1  168.56   11.82
  -1  11   0  100.09   10.08
   1  11   0  104.98   14.82
  -1 -11   0  116.04    9.70
   1 -11   0  101.81   10.68
  -1  11  -1   26.39    8.60
   1  11   1   26.10    8.65
  -1 -11  -1   37.36    8.55
   1 -11   1   32.36    8.81
  -1  11  -2   69.51    9.66
   1  11   2   81.65    9.97
  -1 -11  -2   68.93    9.46
   1 -11   2   70.46    9.68
  -1 -11  -2   95.57    5.57
  -1  11  -3   55.78    8.72
   1  11   3   38.36    9.72
  -1 -11  -3   45.93    8.48
   1 -11   3   51.89    9.38
  -1 -11  -3   50.77    5.08
  -1  11  -4   77.84    9.41
   1  11   4   83.85   14.44
  -1 -11  -4   86.64    9.72
   1 -11   4   89.05   10.16
  -1 -11  -4   71.62    5.06
   1  11   5    9.81    7.93
  -1  11  -5    7.09    7.11
   1 -11   5   -1.40    7.97
  -1 -11  -5   -1.50    3.52
   1  11   6    2.79    8.62
  -1  11  -6   18.66    7.77
  -1 -11  -6   19.42    7.83
  -1 -11  -6   12.61    3.65
   1  11   7    7.97    8.53
  -1  11  -7   22.26    7.49
   1 -11   7   12.08    8.39
  -1 -11  -7   11.04    7.69
  -1 -11  -7   11.19    3.63
  -1  11  -8   40.21   11.56
   1  11   8   23.24    8.91
  -1 -11  -8   15.53   11.50
   1 -11   8   20.45    8.64
  -1 -11  -8   22.70    3.85
  -1  11  -9   -0.85    7.00
   1  11   9   -5.87    8.54
  -1 -11  -9    8.21    7.20
   1 -11   9   -7.60    7.93
  -1 -11  -9   -2.54    3.71
   1  11  10    7.36    8.47
  -1  11 -10   11.99    7.29
   1 -11  10    3.88    7.83
  -1 -11 -10   -8.63    7.37
  -1 -11 -10    5.94    3.48
  -1  11 -11   16.27    6.67
   1  11  11    3.74   12.88
  -1 -11 -11   -3.30    7.23
   1 -11  11   -1.76    7.99
  -1 -11 -11    4.70    5.41
  -1  11 -12   -2.46    6.63
   1 -11  12   -0.70    8.03
  -1 -11 -12    2.66    7.01
  -1 -11 -12    3.35    3.56
   1  11  13   22.89   13.30
  -1  11 -13   22.12    7.31
   1 -11  13   25.89    8.86
  -1 -11 -13   27.28   11.11
  -1 -11 -13   19.89    3.70
   1  11  14    2.18   12.57
  -1  11 -14    4.71    6.74
   1 -11  14   11.96    8.11
  -1 -11 -14    0.36    7.06
  -1 -11 -14    4.68    3.40
   1  11  15    1.90   12.59
  -1  11 -15    4.47    6.36
   1  11  15    5.80    5.18
  -1 -11 -15    1.70    6.69
   1 -11  15    3.62    8.24
  -1 -11 -15    1.40    3.48
   1  11  16   31.10   13.59
  -1  11 -16   25.74    6.98
   1  11  16   23.72    5.85
  -1 -11 -16   32.23    7.42
   1 -11  16   24.27    8.80
  -1 -11 -16   21.86    3.99
   1  11  17   -1.85   13.02
  -1  11 -17    4.32    6.60
   1  11  17    3.37    5.47
  -1 -11 -17    5.75    6.79
   1 -11  17    5.49    8.14
  -1 -11 -17    9.30    3.64
  -1  11 -18    3.13    6.32
   1  11  18    6.55    8.33
  -1 -11 -18    3.90    6.51
   1 -11  18   -0.35    8.23
  -1 -11 -18    2.29    3.53
   1  11  19   10.74    8.42
   1  11  19   -6.09    5.74
  -1  11 -19    3.89    6.46
   1 -11  19   -3.14    8.03
  -1 -11 -19    5.34    6.57
  -1 -11 -19    2.79    3.62
   1  11  20    5.00    5.78
   1  11  20    6.26    5.78
  -1  11 -20   11.41    6.42
   1 -11  20   12.72    8.75
  -1 -11 -20   10.98    7.24
  -1 -11 -20    8.52    3.93
   1  11  21    6.69    5.63
  -1  11 -21    7.22    6.21
   1  11  21   -4.63    6.27
  -1 -11 -21   -2.56    7.07
   1 -11  21    0.92    8.43
  -1 -11 -21    0.98    5.98
   1  11  22   -0.29    5.74
  -1  11 -22   -1.85    6.42
   1  11  22   -0.39    6.22
  -1 -11 -22    2.80    7.09
   1 -11  22   -1.98    8.66
  -1 -11 -22    4.53    3.93
   1  11  23   -2.60    9.20
   1  11  23    4.36    6.57
  -1  11 -23    3.07    6.32
   1 -11  23    4.98    8.41
  -1 -11 -23    3.95    7.06
  -1 -11 -23    1.86    3.96
   1  11  24    2.37    8.61
   1  11  24   -4.07    6.58
  -1  11 -24    0.56    9.40
   1 -11  24   -0.31   12.04
  -1 -11 -24    2.84    7.54
  -1 -11 -24   -1.88    4.09
   1  12 -24    2.81    5.77
  -1  12  24   -3.75    9.80
  -1  12  24    8.92    8.53
   1 -12 -24    2.63    6.85
  -1 -12  24    1.07    7.45
   1 -12 -24   -2.23    3.92
   1  12 -23    1.80    5.79
  -1  12  23    4.82    6.40
  -1  12  23    7.51    8.71
   1 -12 -23    6.29   10.24
  -1 -12  23    6.01    7.76
   1 -12 -23   -1.28    3.89
   1  12 -22   -3.81    5.85
  -1  12  22   11.83    5.84
  -1  12  22    3.74    8.51
   1 -12 -22   -2.00    6.86
  -1 -12  22   -3.67    7.97
   1 -12 -22   -0.00    3.76
   1  12 -21   -4.42    5.98
  -1  12  21   -0.39    6.02
  -1  12  21    1.84    5.45
   1 -12 -21    9.07    6.86
  -1 -12  21   -6.80    7.86
   1 -12 -21   -1.06    3.72
   1  12 -20    4.17    9.34
  -1  12  20   -9.19    5.82
  -1  12  20    5.53    5.43
   1 -12 -20   -2.57    7.09
  -1 -12  20    3.09   12.26
   1 -12 -20    0.14    3.55
   1  12 -19    2.67    6.38
  -1  12  19    9.48    5.62
  -1  12  19    2.15    5.60
   1 -12 -19    0.55    7.26
  -1 -12  19   14.32   12.13
   1 -12 -19   -7.75    5.42
   1  12 -18   -0.28    6.82
  -1  12  18   -4.48    5.62
   1 -12 -18    2.24    7.29
   1 -12 -18   -1.34    3.47
  -1 -12  18    7.55    8.13
   1  12 -17   -1.38    6.88
  -1  12  17    3.29    8.63
   1 -12 -17    1.37    7.20
   1 -12 -17    1.12    4.91
  -1 -12  17   -7.98    8.02
   1  12 -16    6.66    7.10
  -1  12  16    3.16    8.97
   1 -12 -16    9.72    7.34
   1 -12 -16    5.87    3.41
  -1 -12  16   12.35    8.05
  -1  12  15    1.41    8.79
   1  12 -15   -3.37    6.90
  -1 -12  15    3.55    8.23
   1 -12 -15    1.81    7.44
   1  12 -14    5.82    7.62
  -1  12  14    4.60    8.95
   1 -12 -14   25.15    7.82
   1 -12 -14   13.58    3.55
  -1 -12  14   10.61    8.50
   1  12 -13   31.57    7.94
  -1  12  13   30.16    9.58
   1 -12 -13   29.51   11.93
   1 -12 -13   27.97    3.92
  -1 -12  13   30.46    9.12
   1  12 -12   21.86    8.01
  -1  12  12   32.70    9.40
   1 -12 -12   33.47    8.45
   1 -12 -12   31.36    3.83
  -1 -12  12   36.07    8.80
   1  12 -11   44.34    8.45
  -1  12  11   40.87    9.61
   1 -12 -11   55.25    9.08
   1 -12 -11   48.10    4.23
  -1 -12  11   43.46   13.30
   1  12 -10    8.33    7.77
  -1  12  10    9.27    8.74
   1 -12 -10    5.63    8.40
   1 -12 -10   -0.40    5.07
  -1 -12  10    4.75   11.73
   1  12  -9    6.65    7.85
  -1  12   9   12.09    9.11
   1 -12  -9    6.72    8.12
   1 -12  -9   13.41    3.46
  -1 -12   9   10.85    8.20
  -1  12   8   11.39    8.41
   1 -12  -8    3.52    3.49
  -1 -12   8  -11.90    7.88
   1 -12  -8   12.39    7.86
   1  12  -7    6.94    8.06
  -1  12   7  -10.20   13.07
   1 -12  -7    6.73    8.01
   1 -12  -7    2.63    4.92
  -1 -12   7    6.24    7.95
   1  12  -6   -9.45    7.81
  -1  12   6    5.03    8.42
   1 -12  -6    3.22    8.39
   1 -12  -6   -0.54    3.51
  -1 -12   6   -1.07    7.90
   1  12  -5   13.28    8.59
  -1  12   5   22.35    8.98
   1 -12  -5   21.62    8.47
   1 -12  -5   18.55    3.92
  -1 -12   5   17.02    8.61
   1  12  -4   22.64    8.81
  -1  12   4    4.22    8.62
   1 -12  -4   22.72    8.83
   1 -12  -4   12.68    6.11
  -1 -12   4   15.52    8.90
   1  12  -3   16.52    8.61
  -1  12   3    7.44    8.41
   1 -12  -3    6.48    8.92
   1 -12  -3    9.56    4.09
  -1 -12   3    2.74    8.15
  -1  12   2    1.69    9.03
   1  12  -2   15.94    8.84
  -1 -12   2    4.39    8.49
   1 -12  -2   15.15    8.12
  -1  12   1   10.28    8.84
   1  12  -1    5.49    9.29
  -1 -12   1   10.44    8.60
   1 -12  -1   11.00   13.34
  -1  12   0   -5.91    9.13
   1  12   0   -5.35    8.42
  -1 -12   0    2.32    8.56
   1 -12   0   -3.90    8.84
  -1  12  -1   -6.52    8.77
   1  12   1   -1.78    9.07
  -1 -12  -1    6.33   12.43
   1 -12   1   24.93    8.70
  -1  12  -2   23.09   13.90
   1  12   2   36.19   10.16
  -1 -12  -2   51.16    9.47
   1 -12   2   47.80    9.79
  -1 -12  -2   36.04    5.02
  -1  12  -3    9.29    8.45
   1  12   3   -2.47    8.52
  -1 -12  -3    1.88    8.31
   1 -12   3   14.58   13.49
  -1 -12  -3    5.71    4.36
  -1  12  -4    7.46    8.34
   1  12   4   12.81    9.44
  -1 -12  -4   -0.04    8.38
   1 -12   4   10.42    8.86
  -1 -12  -4    9.75    4.08
  -1  12  -5   -6.83    7.85
   1  12   5    4.31    9.07
  -1 -12  -5   -5.85   12.27
   1 -12   5    5.62    8.81
  -1 -12  -5    0.07    4.10
  -1  12  -6   75.98    9.62
   1  12   6   71.30   10.99
  -1 -12  -6   72.42   10.33
   1 -12   6   84.53   10.84
  -1 -12  -6   74.71    5.39
  -1  12  -7   -0.73    8.28
   1  12   7   16.38   13.67
  -1 -12  -7    7.98    8.16
   1 -12   7    3.52    8.96
  -1 -12  -7    5.48    3.82
  -1  12  -8   -8.08   12.06
   1  12   8    1.48    9.05
  -1 -12  -8   -8.71   12.64
   1 -12   8   -0.49    8.51
  -1 -12  -8   -3.91    5.75
  -1  12  -9    6.69    7.59
   1  12   9    0.99    9.31
  -1 -12  -9    6.89    7.82
   1 -12   9    2.15    8.57
  -1 -12  -9    1.21    3.66
   1  12  10   -3.23    9.04
  -1  12 -10   -2.50    7.53
  -1 -12 -10    5.70    7.95
  -1 -12 -10   -0.57    3.56
   1  12  11    7.19    9.04
  -1  12 -11    8.37    7.27
   1 -12  11   -6.32   12.88
  -1 -12 -11   -0.63   11.89
  -1 -12 -11    3.42    3.70
   1  12  12    8.52    9.55
  -1  12 -12    9.94    7.82
   1 -12  12   21.19    8.63
  -1 -12 -12   14.50    7.97
  -1 -12 -12   17.35    3.71
   1  12  13   -7.98    8.91
  -1  12 -13   13.36   11.16
   1 -12  13    1.96    8.50
  -1 -12 -13    3.71    7.57
  -1 -12 -13   -1.36    3.65
   1  12  14   18.40    8.62
  -1  12 -14   -0.04    7.11
   1 -12  14    1.12    8.47
  -1 -12 -14    6.07    7.47
  -1 -12 -14    3.94    3.66
   1  12  15   18.76    9.84
  -1  12 -15   10.69    7.75
   1 -12  15   13.07    9.55
  -1 -12 -15   25.53    8.10
  -1 -12 -15   23.04    6.42
   1  12  16   11.46    9.37
  -1  12 -16   12.44    7.30
   1 -12  16   13.84    8.75
  -1 -12 -16    1.21   11.21
  -1 -12 -16    9.76    3.97
  -1  12 -17   -0.53    7.11
   1  12  17   -0.70    9.22
  -1 -12 -17   -0.31    7.13
   1 -12  17    4.00    8.79
  -1 -12 -17   -1.81    3.69
   1  12  18   10.65    9.39
  -1  12 -18   10.16    6.96
   1  12  18    6.26    5.93
  -1 -12 -18   17.30    7.40
   1 -12  18    1.84    9.21
  -1 -12 -18   10.95    3.92
   1  12  19   -1.81    5.98
  -1  12 -19    4.49    6.87
   1  12  19   13.69    6.06
  -1 -12 -19    8.84    7.45
   1 -12  19   23.44   13.45
  -1 -12 -19   10.82    3.83
   1  12  20    1.08    6.02
   1  12  20   -5.05    6.65
  -1  12 -20    3.64    6.60
   1 -12  20    5.60   13.90
  -1 -12 -20   10.71    7.72
  -1 -12 -20    6.24    4.00
   1  12  21    3.97    6.08
   1  12  21   -3.35    6.67
  -1  12 -21    2.60    6.70
   1 -12  21   -4.07   13.69
  -1 -12 -21    3.67    7.35
  -1 -12 -21   -2.81    3.97
   1  12  22   -7.10    6.23
   1  12  22    3.61    6.60
  -1  12 -22   -4.84    6.79
   1 -12  22    3.36    9.46
  -1 -12 -22    3.69    7.56
  -1 -12 -22    1.59    4.04
   1  12  23    7.81    9.80
   1  12  23    8.89   10.90
  -1  12 -23    0.46   10.14
   1 -12  23    7.14    9.60
  -1 -12 -23   -1.35    7.67
  -1 -12 -23    3.70    4.25
   1 -13 -23    0.91    3.95
   1  13 -22    2.81    6.47
  -1  13  22  -12.96   14.59
   1 -13 -22   -2.20    7.45
   1 -13 -22    0.05    5.72
  -1 -13  22   -1.88    8.48
   1  13 -21    4.07    6.63
  -1  13  21   -5.08    6.21
   1 -13 -21    2.45    7.73
   1 -13 -21   -1.66    3.90
  -1 -13  21   -0.20    8.87
   1  13 -20   -1.37    6.78
  -1  13  20   -1.09    6.06
   1 -13 -20   -1.86   11.40
   1 -13 -20    1.98    3.73
  -1 -13  20    7.08    8.94
   1  13 -19    3.80    6.57
  -1  13  19   -0.18    6.05
   1 -13 -19    4.41    7.65
   1 -13 -19    3.87    3.74
  -1 -13  19   -1.40    8.82
   1  13 -18   -0.46    7.01
  -1  13  18    1.91    5.87
   1 -13 -18   -0.22    7.98
   1 -13 -18   -0.65    3.56
  -1 -13  18    7.07    8.72
   1  13 -17    5.43   10.58
  -1  13  17    0.03    9.01
   1 -13 -17   -1.56    7.89
   1 -13 -17   -1.85    3.75
  -1 -13  17   13.38    8.51
   1  13 -16   -5.77    7.35
  -1  13  16    0.70    9.27
   1 -13 -16    3.09    7.90
   1 -13 -16    3.04    3.78
  -1 -13  16    7.10    8.88
   1  13 -15    8.65    7.71
  -1  13  15    9.63    9.44
   1 -13 -15   16.86    8.17
   1 -13 -15    7.16    3.67
  -1 -13  15    4.79    8.84
   1  13 -14    3.54    7.32
  -1  13  14   -1.35    9.47
   1 -13 -14    3.77    7.63
   1 -13 -14   -3.06    3.46
  -1 -13  14   -2.27    8.50
   1  13 -13    9.03    8.14
  -1  13  13    6.38    8.80
   1 -13 -13    5.73   12.31
   1 -13 -13    8.07    3.63
  -1 -13  13    8.83    8.90
   1  13 -12   13.75    8.15
  -1  13  12    4.10    8.95
   1 -13 -12   -0.74    8.15
   1 -13 -12    6.78    3.49
  -1 -13  12   -0.45    8.33
   1  13 -11    4.84    7.80
  -1  13  11    4.41    9.10
   1 -13 -11    9.35    8.46
   1 -13 -11    2.44    3.56
  -1 -13  11    0.98    8.59
   1  13 -10    0.30    8.22
  -1  13  10   -5.25    8.91
   1 -13 -10    3.68    3.51
  -1 -13  10    6.79    8.44
   1  13  -9    7.24    8.52
  -1  13   9   22.09   13.48
   1 -13  -9    5.83    8.97
   1 -13  -9    9.00    3.52
  -1 -13   9   21.30    8.74
   1  13  -8    8.32    8.63
  -1  13   8    5.24    9.33
   1 -13  -8   12.43    9.00
   1 -13  -8    3.02    3.47
  -1 -13   8    9.08    8.69
   1  13  -7    7.77    8.49
  -1  13   7    5.90    9.41
   1 -13  -7   15.55   13.87
   1 -13  -7   -4.68    5.15
  -1 -13   7   11.27    8.54
   1  13  -6   11.20    8.49
  -1  13   6   -0.63    9.14
   1 -13  -6   11.41    9.12
   1 -13  -6   -1.15    3.66
  -1 -13   6    3.77    8.77
   1  13  -5   10.20    8.59
  -1  13   5   -7.16    9.25
   1 -13  -5    4.75    9.41
   1 -13  -5    4.57    3.85
  -1 -13   5    7.90   13.56
   1  13  -4   22.89    9.29
  -1  13   4    7.27    9.21
   1 -13  -4    5.40   14.26
   1 -13  -4   10.71    4.19
  -1 -13   4   10.87    9.22
   1  13  -3   40.05    9.82
  -1  13   3   33.68    9.96
   1 -13  -3   26.37    9.79
   1 -13  -3   31.53    4.84
  -1 -13   3   30.95    9.80
  -1  13   2    2.79    8.66
   1  13  -2    4.07    9.40
  -1 -13   2   -4.32    8.93
   1 -13  -2    3.01    9.16
  -1  13   1   27.95   10.05
   1  13  -1   17.23   15.08
  -1 -13   1   26.93    9.56
   1 -13  -1   24.75   10.00
  -1  13   0   11.62    9.82
   1  13   0   23.12   10.28
  -1 -13   0    3.96    9.51
   1 -13   0   10.99   14.08
  -1  13  -1   27.23    9.78
   1  13   1   22.43    9.86
  -1 -13  -1   17.12   10.14
   1 -13   1   21.18   10.33
  -1  13  -2  161.62   18.13
   1  13   2  163.29   14.13
  -1 -13  -2  157.65   12.50
   1 -13   2  151.22   13.65
  -1 -13  -2  151.50    8.12
  -1  13  -3    2.31    9.21
   1  13   3    1.38   14.57
  -1 -13  -3   -0.50    9.16
   1 -13   3   15.48    9.74
  -1 -13  -3   12.97    7.90
  -1  13  -4   23.76    9.21
   1  13   4   -4.04   10.27
  -1 -13  -4   26.98    9.61
   1 -13   4   17.38    9.86
  -1 -13  -4   20.43    4.78
  -1  13  -5    5.89   13.33
   1  13   5    3.75    9.27
  -1 -13  -5    9.65    8.51
   1 -13   5    6.54   14.10
  -1 -13  -5    0.90    4.29
  -1  13  -6    8.35    8.72
   1  13   6    4.50    9.74
  -1 -13  -6    0.75    9.24
   1 -13   6   23.93    9.94
  -1 -13  -6    8.59    4.44
  -1  13  -7   21.70    8.86
   1  13   7    9.67   10.02
  -1 -13  -7   29.41    9.26
   1 -13   7   13.67    9.75
  -1 -13  -7   12.96    4.30
  -1  13  -8   11.55   13.26
   1  13   8  -16.01   10.04
  -1 -13  -8    4.64   12.83
   1 -13   8    5.86    9.42
  -1 -13  -8    9.80    4.13
  -1  13  -9    4.23    8.69
   1  13   9   -7.02    9.75
  -1 -13  -9    6.70    8.45
   1 -13   9    1.33    9.44
  -1 -13  -9    4.51    3.88
  -1  13 -10   23.27    8.72
   1  13  10   11.26    9.69
  -1 -13 -10   12.74    8.83
   1 -13  10   10.37   10.14
  -1 -13 -10   15.71    5.97
  -1  13 -11   39.38   13.50
   1  13  11   38.70   15.85
  -1 -13 -11   57.43   13.06
   1 -13  11   46.78   10.58
  -1 -13 -11   41.60    4.53
  -1  13 -12    9.83    8.36
   1  13  12    5.39   14.36
  -1 -13 -12   -3.98    8.43
   1 -13  12   -1.62    9.25
  -1 -13 -12    2.47    3.87
  -1  13 -13    0.42    8.37
   1  13  13   22.09   10.02
  -1 -13 -13   19.41    8.74
   1 -13  13   27.33   10.19
  -1 -13 -13   15.45    4.25
  -1  13 -14    3.69    7.43
   1  13  14    4.04    9.35
  -1 -13 -14   -2.06    7.96
   1 -13  14   -1.05    9.59
  -1 -13 -14    3.30    3.99
  -1  13 -15   10.43    7.62
   1  13  15    4.98    9.51
  -1 -13 -15    8.40    8.61
   1 -13  15    9.64    9.38
  -1 -13 -15    8.71    3.91
  -1  13 -16    1.41    7.05
   1  13  16    6.53    9.89
  -1 -13 -16    5.64    8.27
   1 -13  16    2.22    9.38
  -1 -13 -16    0.57    3.85
  -1  13 -17   14.36    7.33
   1  13  17    0.58    9.74
  -1 -13 -17    2.12    8.42
   1 -13  17   11.95    9.87
  -1 -13 -17    4.87    3.98
  -1  13 -18    1.22   10.99
   1  13  18  -17.24   15.36
  -1 -13 -18    4.42    8.51
   1 -13  18   -0.73    9.37
  -1 -13 -18   -1.69    3.69
  -1  13 -19    7.98    7.21
   1  13  19    0.40   15.07
  -1 -13 -19   -3.42    7.91
   1 -13  19   -3.64    6.62
  -1 -13 -19    4.50    3.86
  -1  13 -20   10.99   11.25
   1  13  20    9.68   10.07
  -1 -13 -20    7.39    8.23
   1 -13  20   11.78    6.60
  -1 -13 -20    2.60    6.70
  -1  13 -21   -1.07    7.15
   1  13  21    8.38    6.81
  -1 -13 -21    9.25   11.91
   1 -13  21    3.03   10.02
  -1 -13 -21   -3.64    4.13
   1  13  22    4.91    7.00
   1  13  22    6.88    7.29
  -1  13 -22   -0.70   11.17
   1 -13  22    7.40   10.13
  -1 -13 -22    2.36    8.17
  -1 -13 -22    5.09    4.33
   1  14 -21    0.29   10.63
  -1  14  21   -4.83    6.39
   1 -14 -21    4.73    7.92
   1 -14 -21   -2.41    3.96
  -1 -14  21   -5.15    9.50
   1  14 -20    0.72    7.11
  -1  14  20   -4.07    6.51
   1 -14 -20    2.27   13.00
   1 -14 -20    5.21    4.03
  -1 -14  20   -4.50    9.51
   1  14 -19  -12.49   11.34
  -1  14  19   -1.94    9.72
   1 -14 -19   16.56    8.79
   1 -14 -19    1.80    3.89
  -1 -14  19  -11.10    9.34
   1  14 -18   -4.92    7.73
  -1  14  18   12.84    9.43
   1 -14 -18    8.84   12.43
   1 -14 -18   -1.50    6.19
  -1 -14  18   -7.75    6.21
   1  14 -17   16.07   11.84
  -1  14  17   13.34   15.17
   1 -14 -17    1.09    9.22
   1 -14 -17    3.60    3.96
  -1 -14  17    0.94    6.32
   1  14 -16    7.68    7.86
  -1  14  16    1.55   14.70
   1 -14 -16   -4.38    9.12
   1 -14 -16    5.23    5.83
  -1 -14  16   -6.13    9.37
   1  14 -15   -4.44   11.81
  -1  14  15   23.42   15.06
   1 -14 -15   17.16    9.40
   1 -14 -15    6.91    4.03
  -1 -14  15   11.94    9.45
   1  14 -14   38.90    9.36
  -1  14  14   53.34   16.38
   1 -14 -14   35.96   10.64
   1 -14 -14   45.07    6.66
  -1 -14  14   38.67   10.87
   1  14 -13    5.97    8.55
  -1  14  13   24.83   14.35
   1 -14 -13    5.03    9.65
   1 -14 -13   13.05    4.10
  -1 -14  13    0.25    9.65
   1  14 -12   13.77    9.15
  -1  14  12   36.28   10.38
   1 -14 -12   27.92    9.92
   1 -14 -12   29.21    6.31
  -1 -14  12   14.04   10.13
   1  14 -11    3.33    8.62
  -1  14  11   -2.53    9.44
   1 -14 -11    9.20    9.36
   1 -14 -11   -2.36    3.71
  -1 -14  11    0.55    9.06
   1  14 -10   13.66   13.74
  -1  14  10   12.21    9.17
   1 -14 -10   14.45   14.36
   1 -14 -10    4.05    3.73
  -1 -14  10    4.76    9.18
   1  14  -9   -3.15    9.33
  -1  14   9   -9.44    9.19
   1 -14  -9  -11.76    9.40
   1 -14  -9   -1.59    3.59
  -1 -14   9   -0.51    9.34
   1  14  -8    5.40    9.34
  -1  14   8   16.86    9.92
   1 -14  -8  -11.24    9.36
   1 -14  -8    8.80    3.78
  -1 -14   8    9.09    9.38
   1  14  -7    0.60   14.32
  -1  14   7    5.30    9.62
   1 -14  -7    1.85    9.72
   1 -14  -7    2.88    5.49
  -1 -14   7    1.91   13.49
   1  14  -6   -9.14    9.48
  -1  14   6   13.83    9.66
   1 -14  -6   -0.59    9.08
   1 -14  -6    6.96    3.94
  -1 -14   6   -2.04    9.46
   1  14  -5   10.21    9.54
  -1  14   5    5.79    9.68
   1 -14  -5    5.29    9.73
   1 -14  -5    7.82    4.24
  -1 -14   5   12.95    9.92
   1  14  -4    3.69   13.94
  -1  14   4  -19.39   14.49
   1 -14  -4    0.19    9.72
   1 -14  -4    1.20    4.40
  -1 -14   4   -8.37    9.78
   1  14  -3   43.25   10.98
  -1  14   3   35.60   10.75
   1 -14  -3   63.18   15.98
   1 -14  -3   43.53    5.55
  -1 -14   3   41.71   11.15
  -1  14   2   14.88   10.09
   1  14  -2   10.65   10.20
  -1 -14   2   20.81   10.05
   1 -14  -2   22.34   10.27
  -1  14   1   20.47   10.40
   1  14  -1   21.35    9.95
  -1 -14   1    8.80   10.10
   1 -14  -1    8.01   10.03
  -1  14   0    8.77    9.79
   1  14   0    5.58   15.55
  -1 -14   0    4.78   10.01
   1 -14   0    9.50   10.57
  -1  14  -1   48.92   16.58
   1  14   1   42.24   12.02
  -1 -14  -1   52.96   11.45
   1 -14   1   65.09   11.61
  -1  14  -2   15.25   10.39
   1  14   2   11.48   10.13
  -1 -14  -2   22.16   10.38
   1 -14   2   25.42   15.73
  -1 -14  -2   10.64    5.48
  -1  14  -3   47.30   10.70
   1  14   3   52.35   11.83
  -1 -14  -3   55.72   11.09
   1 -14   3   61.64   12.08
  -1 -14  -3   50.77    5.96
   1  14   4    3.93   10.09
  -1  14  -4   -2.62    9.46
   1 -14   4   15.44   10.50
  -1 -14  -4   -4.38    4.94
  -1  14  -5   47.99   15.57
   1  14   5   60.34   11.66
  -1 -14  -5   60.55   11.39
   1 -14   5   61.54   11.32
  -1 -14  -5   54.29    5.54
  -1  14  -6   -0.57    9.05
   1  14   6   20.91   15.62
  -1 -14  -6   -4.56    9.44
   1 -14   6    3.99   10.27
  -1 -14  -6   -3.63    4.71
  -1  14  -7   26.50    9.84
   1  14   7   35.88   11.20
  -1 -14  -7   23.47   10.38
   1 -14   7    8.75   10.60
  -1 -14  -7   22.92    4.89
  -1  14  -8   16.18   15.18
   1  14   8   38.81   11.10
  -1 -14  -8   29.86   14.80
   1 -14   8   34.20   10.41
  -1 -14  -8   19.31    4.69
  -1  14  -9   39.88   10.36
   1  14   9   49.80   11.75
  -1 -14  -9   46.83   10.73
   1 -14   9   40.66   16.64
  -1 -14  -9   37.47    4.94
  -1  14 -10   13.47    9.44
   1  14  10   -2.51   10.03
  -1 -14 -10   -2.53    9.19
   1 -14  10    3.45   10.07
  -1 -14 -10   -4.43    6.90
  -1  14 -11   80.79   15.73
   1  14  11   91.72   13.10
  -1 -14 -11  117.54   17.02
   1 -14  11  102.96   12.95
  -1 -14 -11   88.96    5.97
  -1  14 -12    1.68    9.28
   1  14  12    9.17   10.65
  -1 -14 -12   -7.44    9.34
   1 -14  12  -19.30   10.39
  -1 -14 -12   -3.53    6.32
  -1  14 -13    6.79    8.40
   1  14  13   13.18   10.29
  -1 -14 -13   -7.08    9.07
   1 -14  13    8.38    9.48
  -1 -14 -13    6.34    3.96
  -1  14 -14   26.83    8.56
   1  14  14   18.63   11.06
  -1 -14 -14   15.79   14.10
   1 -14  14   19.99   10.08
  -1 -14 -14   29.07    6.73
  -1  14 -15   12.57    7.86
   1  14  15   12.09   10.68
  -1 -14 -15    6.53    9.07
   1 -14  15    3.90    9.17
  -1 -14 -15    1.12    3.86
  -1  14 -16   16.56   12.18
   1  14  16    6.69   10.35
  -1 -14 -16    8.35    9.41
   1 -14  16   -8.10    9.33
  -1 -14 -16    7.38    6.62
  -1  14 -17   -0.83    7.82
   1  14  17   15.83   10.37
  -1 -14 -17    4.06    8.73
   1 -14  17   -4.96    7.00
  -1 -14 -17   -0.13    4.04
  -1  14 -18    6.66    7.73
   1  14  18   11.59   10.73
  -1 -14 -18    3.93    8.79
   1 -14  18   -1.44    6.84
  -1 -14 -18   -5.61    4.28
   1  14  19    6.12    6.83
  -1  14 -19   -3.70    7.73
   1 -14  19   -1.54    6.87
  -1 -14 -19   -4.58   12.70
  -1 -14 -19    4.74    8.73
  -1 -14 -19   -2.50    4.20
  -1  14 -20   -0.36    7.80
   1  14  20    7.22   10.95
  -1 -14 -20    7.15    8.17
   1 -14  20   12.08   15.57
  -1 -14 -20   -6.00    4.28
   1  15 -19    1.11    8.19
  -1  15  19   -2.12   10.72
   1 -15 -19    8.22    9.42
   1 -15 -19    5.24    4.23
  -1 -15  19   -1.44   15.55
   1  15 -18   -4.16    8.18
  -1  15  18   -6.50   10.90
   1 -15 -18  -12.50   14.05
   1 -15 -18    5.48    4.19
  -1 -15  18    7.52   10.19
   1  15 -17    8.40   12.66
  -1  15  17    8.33   10.15
   1 -15 -17   -1.68    9.57
   1 -15 -17    7.50    4.03
  -1 -15  17    0.89    6.56
   1  15 -16   -2.13    8.25
  -1  15  16    4.29   10.23
   1 -15 -16   11.27    9.61
   1 -15 -16   -0.49    3.99
  -1 -15  16   -2.43    6.90
   1  15 -15    3.31   12.27
  -1  15  15   11.39   10.62
   1 -15 -15   -0.60    9.89
   1 -15 -15    7.20    3.94
  -1 -15  15    1.27    6.77
   1  15 -14    9.85    8.78
  -1  15  14    4.25   10.44
   1 -15 -14   15.08   10.07
   1 -15 -14    0.28    4.18
  -1 -15  14   -3.61    9.36
   1  15 -13   -3.89    8.46
  -1  15  13    9.12    9.74
   1 -15 -13   -1.13    9.82
   1 -15 -13    3.56    3.98
  -1 -15  13   -7.69    9.52
   1  15 -12    3.44    9.02
  -1  15  12   20.01   10.28
   1 -15 -12   -0.82   10.17
   1 -15 -12   -0.57    4.06
  -1 -15  12   17.67    9.76
   1  15 -11   19.96    9.97
  -1  15  11   14.40   10.93
   1 -15 -11    9.21   10.89
   1 -15 -11   16.83    4.31
  -1 -15  11    2.62   15.01
   1  15 -10   -1.25    9.74
  -1  15  10   -4.50   10.33
   1 -15 -10   16.62   10.30
   1 -15 -10    3.00    4.27
  -1 -15  10   -3.92   15.51
   1  15  -9   -2.40   10.29
  -1  15   9    5.56   10.40
   1 -15  -9    9.87   15.37
   1 -15  -9    8.51    3.94
  -1 -15   9  -14.40   15.93
   1  15  -8   -5.64    9.97
  -1  15   8   -6.70   10.38
   1 -15  -8  -13.54   10.18
   1 -15  -8    1.61    4.17
  -1 -15   8   11.06   10.11
   1  15  -7    1.51    9.81
  -1  15   7    0.82   10.53
   1 -15  -7   -6.14    9.95
   1 -15  -7    1.35    4.12
  -1 -15   7    3.17   10.36
   1  15  -6   -0.61    9.83
  -1  15   6   -0.14   15.50
   1 -15  -6    5.71   11.01
   1 -15  -6   -3.79    4.40
  -1 -15   6   -7.51   10.02
   1  15  -5    9.00   10.29
  -1  15   5    8.08   10.32
   1 -15  -5   10.01   11.15
   1 -15  -5    7.94    6.94
  -1 -15   5  -14.44   10.75
   1  15  -4    4.60   10.79
  -1  15   4   22.09   10.44
   1 -15  -4   10.80   11.68
   1 -15  -4   10.68    4.87
  -1 -15   4   19.95   11.26
   1  15  -3   16.67   15.24
  -1  15   3   -6.16   10.52
   1 -15  -3   -1.92   10.95
   1 -15  -3    5.07    4.76
  -1 -15   3    6.73   10.75
   1  15  -2    3.57   10.53
  -1  15   2   -6.47   10.66
   1 -15  -2    2.01   10.27
   1 -15  -2    6.56    4.79
  -1 -15   2   -3.54   16.25
  -1  15   1   22.46   10.61
   1  15  -1   24.13   11.24
  -1 -15   1   25.43   11.14
   1 -15  -1   15.22   11.70
  -1  15   0   -3.87   16.97
   1  15   0   12.21   10.69
  -1 -15   0   13.91   11.26
   1 -15   0   17.95   11.43
  -1  15  -1   -1.58   10.49
   1  15   1    7.75   11.13
  -1 -15  -1   11.32   10.00
   1 -15   1   16.33   10.78
  -1 -15  -1    6.75    5.79
  -1  15  -2   13.61   10.67
   1  15   2   33.24   17.16
  -1 -15  -2   19.66   11.17
   1 -15   2   31.45   11.43
  -1 -15  -2   15.26    5.97
  -1  15  -3    4.31   10.56
   1  15   3    8.42   11.16
  -1 -15  -3   25.88   16.25
   1 -15   3   12.47   11.12
  -1 -15  -3   14.11    5.62
  -1  15  -4   20.03   10.19
   1  15   4    6.51   11.30
  -1 -15  -4   17.43   10.02
   1 -15   4    9.64   17.30
  -1 -15  -4    6.97    5.37
  -1  15  -5   18.46   10.15
   1  15   5    6.27   11.80
  -1 -15  -5   25.73   11.11
   1 -15   5   14.28   11.52
  -1 -15  -5   19.85    5.23
  -1  15  -6   11.71   10.07
   1  15   6   -9.70   11.47
  -1 -15  -6    4.38   10.61
   1 -15   6   10.93   11.35
  -1 -15  -6    1.90    5.00
  -1  15  -7   35.03   10.75
   1  15   7   22.95   12.32
  -1 -15  -7   42.59   11.45
   1 -15   7   31.29   12.86
  -1 -15  -7   33.02    5.74
  -1  15  -8   66.95   17.06
   1  15   8   51.41   13.13
  -1 -15  -8   72.52   12.86
   1 -15   8   76.84   13.41
  -1 -15  -8   61.03    6.17
  -1  15  -9   22.07   11.06
   1  15   9   27.35   17.79
  -1 -15  -9   30.86   11.31
   1 -15   9   17.74   11.95
  -1 -15  -9   21.91    5.06
  -1  15 -10   13.10   10.59
   1  15  10   22.12   17.27
  -1 -15 -10   20.22   10.23
   1 -15  10   11.46   11.49
  -1 -15 -10    5.04    4.90
  -1  15 -11   -2.27   14.65
   1  15  11    2.97   11.31
  -1 -15 -11   22.77   15.02
   1 -15  11    7.75   11.25
  -1 -15 -11    3.63    4.56
  -1  15 -12   15.81    9.68
   1  15  12    5.75   11.57
  -1 -15 -12   14.87   10.13
   1 -15  12    5.13   10.63
  -1 -15 -12   13.48    4.54
  -1  15 -13   10.29    9.07
   1  15  13    4.60   11.39
  -1 -15 -13   -8.69    9.95
   1 -15  13   -0.58   10.32
  -1 -15 -13   11.85    4.24
  -1  15 -14    5.28    8.51
   1  15  14    8.44   10.83
  -1 -15 -14   16.92   14.67
   1 -15  14    4.83   10.22
  -1 -15 -14   -2.27    4.30
  -1  15 -15   -6.70    8.37
   1  15  15    9.34   11.34
  -1 -15 -15    3.98    9.87
   1 -15  15    5.53   10.25
  -1 -15 -15    2.24    4.19
  -1  15 -16    8.94    8.64
   1  15  16    3.43   11.49
  -1 -15 -16   17.33   10.25
   1 -15  16    9.58   10.42
  -1 -15 -16    7.69    4.46
  -1  15 -17   -5.89    8.32
   1  15  17  -16.13   11.61
  -1 -15 -17   13.36   14.15
   1 -15  17   -6.27    7.54
  -1 -15 -17    3.50    4.39
  -1  15 -18   18.21    8.59
   1  15  18    7.50   11.76
  -1 -15 -18    9.53    9.69
   1 -15  18    8.50    7.65
  -1 -15 -18    6.51    4.54
  -1  15 -19   -7.60    8.32
   1  15  19    7.65   11.71
  -1 -15 -19  -12.88    9.59
   1 -15  19    4.93    7.61
  -1 -15 -19   -2.40    4.35
   1  16 -17  -11.02   13.60
  -1  16  17   -0.33   11.80
   1 -16 -17    4.49   10.55
   1 -16 -17    5.16    4.12
  -1 -16  17   -5.26    7.14
   1  16 -16   -3.36    9.11
  -1  16  16   -9.72   11.31
   1 -16 -16   -3.47   10.14
   1 -16 -16    5.85    4.29
  -1 -16  16   -0.78    7.34
   1  16 -15    4.86    9.50
  -1  16  15  -12.75   10.83
   1 -16 -15   23.95   16.06
   1 -16 -15   -0.65    4.12
  -1 -16  15    0.47    7.23
   1  16 -14    7.11    9.51
  -1  16  14   -4.45   11.46
   1 -16 -14    9.18   10.71
   1 -16 -14    1.64    4.16
  -1 -16  14   11.47    9.99
   1  16 -13    3.13    9.38
  -1  16  13   14.03   11.06
   1 -16 -13  -11.40   10.89
   1 -16 -13    0.63    4.08
  -1 -16  13    9.48   10.23
   1  16 -12  -18.22   14.11
  -1  16  12   -1.38   10.94
   1 -16 -12    1.89   16.36
   1 -16 -12    1.04    4.21
  -1 -16  12    5.42   10.19
   1  16 -11    8.33   10.51
  -1  16  11   -0.89   11.50
   1 -16 -11   12.96   11.30
   1 -16 -11    3.77    4.30
  -1 -16  11    6.17   10.42
   1  16 -10   -3.44   10.80
  -1  16  10   11.77   11.28
   1 -16 -10    4.90   11.06
   1 -16 -10   11.12    4.63
  -1 -16  10   -0.30   11.55
   1  16  -9   12.49   15.91
  -1  16   9    1.94   11.52
   1 -16  -9  -10.36   16.43
   1 -16  -9   -0.71    4.43
  -1 -16   9    0.76   11.28
   1  16  -8   21.30   11.55
  -1  16   8   12.96   17.79
   1 -16  -8   13.28   11.84
   1 -16  -8   17.81    5.07
  -1 -16   8   22.35   11.40
   1  16  -7   31.47   10.99
  -1  16   7    5.87   11.46
   1 -16  -7    5.32   11.46
   1 -16  -7    1.81    5.06
  -1 -16   7    2.68   11.14
   1  16  -6   10.41   16.62
  -1  16   6    2.56   11.81
   1 -16  -6   12.31   11.72
   1 -16  -6   10.59    5.34
  -1 -16   6   15.54   11.55
   1  16  -5    5.63   10.91
  -1  16   5   11.38   10.99
   1 -16  -5    0.43   11.55
   1 -16  -5    1.23    5.26
  -1 -16   5   -6.46   11.49
   1  16  -4   17.23   11.75
  -1  16   4   20.25   11.78
   1 -16  -4   11.35   11.69
   1 -16  -4    7.43    5.46
  -1 -16   4   11.63   12.41
   1  16  -3   25.94   11.36
  -1  16   3   12.87   11.77
   1 -16  -3    4.41   11.63
   1 -16  -3    6.79    8.09
  -1 -16   3   28.31   17.41
   1  16  -2    9.33   11.11
  -1  16   2   15.05   11.09
   1 -16  -2    1.64   11.85
   1 -16  -2    5.48    5.66
  -1 -16   2   15.85   11.35
  -1  16   1   30.82   17.84
   1  16  -1    9.27   11.96
  -1 -16   1    1.18   11.77
   1 -16  -1   20.14   11.60
  -1  16   0  -13.18   11.71
   1  16   0   -3.22   11.69
  -1 -16   0   12.78   11.37
   1 -16   0    0.68   16.84
  -1  16  -1   39.30   12.83
   1  16   1   47.18   13.78
  -1 -16  -1   76.39   13.60
   1 -16   1   65.79   13.86
  -1 -16  -1   60.63    7.75
  -1  16  -2   17.23   10.84
   1  16   2    7.66   12.09
  -1 -16  -2    8.00   11.11
   1 -16   2   10.81   12.51
  -1 -16  -2    3.46    6.20
  -1  16  -3   26.16   11.74
   1  16   3   33.88   12.60
  -1 -16  -3   14.33   18.42
   1 -16   3   38.31   12.40
  -1 -16  -3   23.73    6.15
  -1  16  -4   14.56   17.22
   1  16   4   27.21   18.98
  -1 -16  -4   17.19   12.32
   1 -16   4   29.42   12.27
  -1 -16  -4   23.23    6.02
  -1  16  -5    5.47   11.17
   1  16   5   10.63   11.49
  -1 -16  -5    0.49   11.06
   1 -16   5   -7.64   11.96
  -1 -16  -5    5.25    5.29
  -1  16  -6    9.49   10.76
   1  16   6   -1.33   10.79
  -1 -16  -6    4.46   11.54
   1 -16   6   -9.59   11.75
  -1 -16  -6    0.98    5.46
  -1  16  -7   -6.00   11.09
   1  16   7    6.67   10.63
  -1 -16  -7    3.52   16.96
   1 -16   7   22.70   17.76
  -1 -16  -7   -1.28    5.20
  -1  16  -8    9.45   11.26
   1  16   8   28.53   11.54
  -1 -16  -8   17.92   11.87
   1 -16   8   13.73   12.43
  -1 -16  -8   16.44    5.36
  -1  16  -9  -10.10   10.66
   1  16   9    9.07   10.84
  -1 -16  -9    0.04   11.41
   1 -16   9   -6.07   11.73
  -1 -16  -9    5.46    4.89
  -1  16 -10    6.11   10.33
   1  16  10   36.69   12.03
  -1 -16 -10    2.81   11.17
   1 -16  10   -4.01   12.12
  -1 -16 -10    6.82    4.83
  -1  16 -11   16.25   15.11
   1  16  11    6.22   11.83
  -1 -16 -11    5.25   10.68
   1 -16  11   31.55   12.50
  -1 -16 -11    8.91    4.78
  -1  16 -12   -3.25   10.20
   1  16  12    1.07   12.04
  -1 -16 -12   17.12   10.66
   1 -16  12    5.82   11.19
  -1 -16 -12    3.08    4.67
  -1  16 -13    0.58    9.78
   1  16  13   -3.37   11.73
  -1 -16 -13   -5.43   10.64
   1 -16  13    0.52   10.84
  -1 -16 -13    5.26    4.32
  -1  16 -14    7.05    9.39
   1  16  14    1.81   11.78
  -1 -16 -14   11.51   16.06
   1 -16  14  -14.08   10.60
  -1 -16 -14   -2.33    4.52
  -1  16 -15  -11.09    9.47
   1  16  15   13.81   12.04
  -1 -16 -15   -5.68   10.33
   1 -16  15   -2.68   10.79
  -1 -16 -15    2.36    4.46
  -1  16 -16    7.72    9.24
   1  16  16    9.19   12.65
  -1 -16 -16   16.32   10.55
   1 -16  16    5.50   10.88
  -1 -16 -16    3.33    4.59
  -1 -16 -17    0.71    4.50
   1  17 -14   -0.12   10.28
  -1  17  14  -12.11   18.37
   1 -17 -14  -21.36   11.60
   1 -17 -14    1.44    4.13
  -1 -17  14   -1.04   11.03
   1  17 -13    1.30   10.23
  -1  17  13    5.11   17.60
   1 -17 -13   -0.49   11.25
   1 -17 -13    0.24    4.09
  -1 -17  13   -0.58   10.79
   1  17 -12    5.57   10.33
  -1  17  12    3.71   17.47
   1 -17 -12    9.54   11.22
   1 -17 -12    5.46    4.49
  -1 -17  12    1.95   11.25
   1  17 -11   13.99   10.87
  -1  17  11  -13.98   17.38
   1 -17 -11  -21.25   12.03
   1 -17 -11    4.23    4.33
  -1 -17  11   -1.33   10.80
   1  17 -10    8.82   11.26
  -1  17  10    6.26   11.99
   1 -17 -10   -8.04   12.14
   1 -17 -10   -7.39    4.72
  -1 -17  10    6.83   12.13
   1  17  -9    9.44   11.23
  -1  17   9    7.95   12.17
   1 -17  -9    8.37   11.55
   1 -17  -9    4.19    4.74
  -1 -17   9    6.78   12.11
   1  17  -8    2.56   11.04
  -1  17   8   -0.22   10.67
   1 -17  -8    3.74    5.15
  -1 -17   8  -13.08   12.01
   1  17  -7   11.68   11.97
  -1  17   7   20.49   10.96
   1 -17  -7   14.83   12.78
   1 -17  -7    8.31    5.14
  -1 -17   7    3.96   12.34
   1  17  -6    5.07   11.41
  -1  17   6    3.56   11.11
   1 -17  -6   -2.43   12.28
   1 -17  -6   15.25    5.76
  -1 -17   6   11.12   12.11
   1  17  -5   28.08   16.67
  -1  17   5   10.18   11.04
   1 -17  -5    9.87   12.79
   1 -17  -5    2.85    5.98
  -1 -17   5    8.95   18.36
   1  17  -4    7.93   11.58
  -1  17   4    0.61   11.81
   1 -17  -4   -1.86   12.30
   1 -17  -4   -4.50    6.04
  -1 -17   4   -3.46   11.99
   1  17  -3    4.59   11.71
  -1  17   3   14.92   10.66
   1 -17  -3    9.95   13.08
   1 -17  -3   12.87    5.96
  -1 -17   3    5.30   12.76
   1  17  -2    6.77   11.31
  -1  17   2   14.11   15.79
   1 -17  -2   -0.87   12.81
   1 -17  -2   -2.83    5.87
  -1 -17   2    1.34   12.24
   1  17  -1    5.05   10.64
  -1  17   1   10.52   10.40
   1 -17  -1    6.68   11.63
   1 -17  -1    4.97    5.99
  -1 -17   1   11.81   12.19
  -1  17   0   13.88    9.91
   1  17   0  -11.44   15.59
  -1 -17   0   14.05   12.16
   1 -17   0    1.11   12.94
  -1 -17   0   -0.03    6.67
  -1  17  -1   16.20   11.36
   1  17   1    9.69   11.80
  -1 -17  -1   22.39   19.18
   1 -17   1   20.94   13.06
  -1 -17  -1   31.12    6.99
  -1  17  -2   -3.27   10.09
   1  17   2   -2.72   10.77
  -1 -17  -2  -20.66   18.31
   1 -17   2   17.37   19.30
  -1 -17  -2    0.84    6.09
  -1  17  -3    2.73   17.46
   1  17   3    6.96   11.69
  -1 -17  -3   24.76   12.59
   1 -17   3   20.84   13.55
  -1 -17  -3   18.30    6.45
  -1  17  -4    5.44   11.36
   1  17   4   -6.56   10.88
  -1 -17  -4    0.12   11.71
   1 -17   4   -5.14   13.13
  -1 -17  -4    9.61    5.93
  -1  17  -5   -8.88   11.30
   1  17   5   -4.23   11.18
  -1 -17  -5   -8.55   12.46
   1 -17   5   14.28   12.75
  -1 -17  -5    3.29    5.84
  -1  17  -6   10.15   11.20
   1  17   6   -9.16   11.50
  -1 -17  -6   15.66   12.23
   1 -17   6   31.07   12.80
  -1 -17  -6    7.23    8.33
  -1  17  -7    7.48   16.40
   1  17   7    8.19   16.57
  -1 -17  -7    0.81   11.85
   1 -17   7   -3.66   12.31
  -1 -17  -7    2.91    5.78
  -1  17  -8   23.61   12.10
   1  17   8   21.77   12.24
  -1 -17  -8   24.86   12.95
   1 -17   8   31.50   13.28
  -1 -17  -8   23.26    8.81
  -1  17  -9   -9.14   11.28
   1  17   9   -4.51   11.59
  -1 -17  -9    0.59   11.89
   1 -17   9    2.19   12.56
  -1 -17  -9    0.87    5.47
  -1  17 -10   12.95   10.96
   1  17  10    1.56   12.43
  -1 -17 -10    2.57   11.96
   1 -17  10    3.53   12.55
  -1 -17 -10    4.23    4.94
  -1  17 -11   14.97   10.57
   1  17  11   -3.72   12.54
  -1 -17 -11  -10.33   11.39
   1 -17  11    2.68   12.20
  -1 -17 -11   -1.41    4.78
  -1  17 -12   15.55   10.53
   1  17  12   -0.23   13.24
  -1 -17 -12   13.55   11.48
   1 -17  12   16.24   19.87
  -1 -17 -12    6.17    4.91
  -1  17 -13   -6.97   10.44
   1  17  13    9.12   12.25
  -1 -17 -13   -1.74   11.02
   1 -17  13    2.11   19.86
  -1 -17 -13   -3.47    4.64
  -1  17 -14   -6.83   10.29
   1  17  14    1.23   12.54
  -1 -17 -14   -5.50   16.39
   1 -17  14   19.11   18.97
  -1 -17 -14    3.38    4.61
   1  18 -11    0.67   17.82
  -1  18  11   -2.93   12.61
   1 -18 -11    1.44   18.73
   1 -18 -11   -0.86    4.59
  -1 -18  11    0.00   13.05
   1  18 -10  -13.45   11.89
  -1  18  10   -8.55   12.89
   1 -18 -10    9.04   13.19
   1 -18 -10    3.73    5.12
  -1 -18  10    1.41   13.24
   1  18  -9    4.85   11.47
  -1  18   9    8.25   12.60
   1 -18  -9   -5.45   12.94
   1 -18  -9    4.34    5.29
  -1 -18   9  -13.44   20.68
   1  18  -8    0.05   16.77
  -1  18   8   -0.45   11.91
   1 -18  -8    1.19   12.82
   1 -18  -8    2.93    5.71
  -1 -18   8   -6.91   19.58
   1  18  -7    8.71   12.52
  -1  18   7   -1.33   11.93
   1 -18  -7    0.97    5.62
  -1 -18   7   26.98   13.12
   1  18  -6  -10.95   11.82
  -1  18   6   -2.17   10.94
   1 -18  -6   10.94   13.07
   1 -18  -6   -0.50    6.04
  -1 -18   6   -0.04   13.12
   1  18  -5   12.70   11.77
  -1  18   5   15.14   11.76
   1 -18  -5   10.92   13.29
   1 -18  -5    6.74    6.16
  -1 -18   5    9.55   13.71
   1  18  -4    5.85   17.47
   1 -18  -4   11.72   13.70
   1 -18  -4   16.28    9.54
  -1 -18   4    2.74   13.31
   1  18  -3   20.18   12.05
  -1  18   3    2.84   10.80
   1 -18  -3   -3.35   13.49
   1 -18  -3   -0.59    6.47
  -1 -18   3    6.27   13.41
   1  18  -2    4.30   12.86
  -1  18   2   15.98   10.83
   1 -18  -2    4.51   20.58
   1 -18  -2    4.58    9.85
  -1 -18   2    4.75   13.61
   1  18  -1   19.67   12.78
  -1  18   1    8.30   10.41
   1 -18  -1   -1.36   14.02
   1 -18  -1    1.76    6.26
  -1 -18   1   -8.90   13.36
  -1 -18   1    3.40    7.04
   1  18   0    4.54   10.62
  -1  18   0   11.88   11.42
   1 -18   0   11.74   13.55
   1 -18   0    2.28    6.87
  -1 -18   0   15.21   20.69
  -1 -18   0   -0.75    6.83
  -1  18  -1   -8.70   11.26
   1  18   1    3.35   11.32
  -1 -18  -1   -9.53   19.93
   1 -18   1  -15.15   13.37
  -1 -18  -1  -10.65   10.20
  -1  18  -2   32.13   18.71
   1  18   2   10.86   18.21
  -1 -18  -2   33.77   13.90
   1 -18   2   33.40   14.06
  -1 -18  -2   18.44    6.96
  -1  18  -3  -14.12   11.91
   1  18   3  -10.78   11.33
  -1 -18  -3    0.02   13.33
   1 -18   3   -1.20   13.71
  -1 -18  -3    5.01    6.69
  -1  18  -4    5.62   11.47
   1  18   4   -7.18   12.07
  -1 -18  -4   -5.35   13.06
   1 -18   4   34.30   20.35
  -1 -18  -4   -2.89    6.35
  -1  18  -5    0.43   11.77
   1  18   5    6.86   12.13
  -1 -18  -5   15.40   13.08
   1 -18   5    1.81   13.40
  -1 -18  -5    3.82    6.32
  -1  18  -6    0.61   11.35
   1  18   6    3.80   11.61
  -1 -18  -6    2.82   19.11
   1 -18   6   -6.81   13.71
  -1 -18  -6   -3.49    6.07
  -1  18  -7   10.81   11.22
   1  18   7   16.15   11.52
  -1 -18  -7   14.03   13.06
   1 -18   7   18.80   13.71
  -1 -18  -7   -8.17    6.01
  -1  18  -8   -7.05   11.99
   1  18   8    4.72   11.82
  -1 -18  -8    8.51   12.62
   1 -18   8  -10.58   13.84
  -1 -18  -8   -0.17    8.43
  -1  18  -9   -0.90   11.52
   1  18   9   -2.49   12.13
  -1 -18  -9   -5.36   12.74
   1 -18   9  -15.33   13.57
  -1 -18  -9    6.53    5.61
  -1  18 -10   20.76   17.82
   1  18  10    0.82   13.49
  -1 -18 -10   19.13   18.50
   1 -18  10    3.65   13.78
  -1 -18 -10    7.64    8.32
  -1 -18 -11   -0.92    5.08
   1 -19  -6   -0.04    5.94
   1  19  -5    2.93   13.16
  -1  19   5   11.70   11.65
   1 -19  -5   -3.75   13.98
   1 -19  -5    1.54    6.39
  -1 -19   5   18.38   14.61
   1  19  -4    3.39   13.49
  -1  19   4    6.48   11.92
   1 -19  -4    9.08   14.10
   1 -19  -4   -2.52    6.47
  -1 -19   4   20.41   14.60
   1  19  -3   -9.26   12.85
  -1  19   3  -12.86   12.14
   1 -19  -3  -10.93   14.00
   1 -19  -3   -0.10    6.59
  -1 -19   3    9.48   14.40
   1  19  -2   10.85   20.16
  -1  19   2  -11.22   11.26
   1 -19  -2    1.20   14.18
   1 -19  -2    5.74    6.40
  -1 -19   2  -28.17   21.81
  -1  19   1  -11.35   11.81
   1  19  -1   -3.03   13.43
   1 -19  -1   -2.65    6.79
   1 -19  -1    0.16   14.19
  -1 -19   1    1.98    7.44
   1  19   0    3.90   12.21
  -1  19   0    4.40   12.17
   1 -19   0   -1.23   13.86
   1 -19   0    4.66    6.91
  -1 -19   0   -0.28   13.79
  -1 -19   0   -4.00    7.09
  -1  19  -1   11.02   17.01
   1  19   1  -11.41   11.98
  -1 -19  -1    9.12   14.00
   1 -19   1    7.04   14.08
  -1 -19  -1    0.00    6.98
  -1  19  -2    5.81   12.37
   1  19   2   -6.06   12.15
  -1 -19  -2   18.76   13.99
   1 -19   2   -7.00   14.91
  -1 -19  -2    4.28    6.97
  -1  19  -3   12.85   12.69
   1  19   3    5.90   12.28
  -1 -19  -3   11.19   13.70
   1 -19   3  -19.47   14.84
  -1 -19  -3   -2.80    9.89
  -1  19  -4    9.85   12.89
   1  19   4    7.77   17.67
  -1 -19  -4    3.72   14.40
   1 -19   4   10.65   15.08
  -1 -19  -4    2.38    6.86
  -1  19  -5   12.03   12.55
   1  19   5    4.55   14.16
  -1 -19  -5   27.74   21.27
   1 -19   5   17.49   14.83
  -1 -19  -5    4.96    6.65
  -2   0  31    0.97    4.41
  -2   0  30    6.39    4.45
  -2   0  29   -1.35    4.21
  -2   0  28    2.60    4.02
  -2   0  27   -1.29    3.75
  -2   0  26   -1.85    3.43
  -2   0  25   -1.21    3.31
  -2   0  24    2.09    3.06
  -2   0  23   -1.49    2.93
  -2   0  22   -2.30    3.01
  -2   0  21    1.19    3.00
  -2   0  20   72.89    3.96
  -2   0  19    3.55    4.07
  -2   0  18   19.82    2.66
  -2   0  17    0.41    2.33
  -2   0  16  405.10    8.42
  -2   0  15   -0.44    1.90
   2   0  -5    1.20    0.97
   2   0  -4 4498.23  121.27
   2   0  -3    1.13    1.92
   2   0   1    0.00    0.79
  -2   0  -1    0.29    0.76
   2   0   2 1317.03   20.30
  -2   0  -2 1334.75   20.80
   2   0   3    0.18    1.00
  -2   0  -3    1.06    1.56
   2   0   4  861.24   13.06
  -2   0  -4  860.32   12.76
   2   0   5    1.01    2.35
   2   0   6  159.21    3.26
   2   0   7   -1.41    1.47
   2   0   8   -0.77    2.83
   2   0   8   -0.07    1.55
   2   0   9   -0.02    2.99
   2   0   9   -0.43    2.90
   2   0   9   -0.25    1.59
   2   0  10   88.27    4.56
   2   0  10   96.92    4.36
   2   0  10   94.11    2.94
   2   0  11    1.49    3.19
   2   0  11    0.34    4.27
   2   0  11    1.74    1.96
   2   0  12   52.37    4.07
   2   0  12   58.09    3.88
   2   0  12   56.76    2.81
   2   0  13    3.30    3.16
   2   0  13    4.64    3.00
   2   0  13   -0.24    2.28
   2   0  14  226.73    7.52
   2   0  14  239.95    7.22
   2   0  14  235.18    7.13
   2   0  15    2.51    3.33
   2   0  15   -0.90    3.11
   2   0  15   -3.68    2.67
   2   0  16  116.96    5.69
   2   0  16  126.79    5.43
   2   0  16  130.00    4.75
   2   0  17    3.91    5.40
   2   0  17    2.86    3.16
   2   0  17    4.60    2.98
   2   0  18   37.86    4.20
   2   0  18   36.70    4.07
   2   0  18   40.66    3.79
   2   0  19   -1.82    3.71
   2   0  19   -2.81    3.62
   2   0  19    3.02    3.32
   2   0  20    7.11    3.99
   2   0  20   10.35    5.56
   2   0  20    7.41    3.88
   2   0  21   -1.00    4.08
   2   0  21   -1.07    3.84
   2   0  21   -1.93    3.88
   2   0  22   64.71    7.97
   2   0  22   72.92    5.31
   2   0  22   79.86    7.40
   2   0  23   -1.77    4.28
   2   0  23    3.04    3.93
   2   0  23    2.01    4.02
   2   0  24   13.01    6.82
   2   0  24   16.69    4.34
   2   0  24   25.47    4.47
   2   0  25    1.05    4.20
   2   0  25    9.47    6.38
   2   0  25   -0.28    4.34
   2   0  26   32.35    6.91
   2   0  26   26.68    4.96
   2   0  26   40.43    4.79
   2   0  27   -1.14    4.05
   2   0  27    2.15    5.82
   2   0  27   -3.28    4.10
   2   0  28    5.36    5.71
   2   0  28   -2.56    3.74
   2   0  28   -0.60    4.40
   2   0  29    3.89    3.45
   2   0  29   -2.78    5.40
   2   0  29    0.33    6.71
  -2   1  31    5.81    4.55
  -2  -1  31   -0.82    4.58
  -2   1  30   -2.39    4.16
  -2  -1  30    7.62    4.10
  -2   1  29    1.06    4.08
  -2  -1  29   -1.76    4.11
  -2   1  28   -0.08    4.03
  -2  -1  28    6.98    3.77
  -2   1  27    4.39    3.71
  -2  -1  27    3.21    5.64
  -2   1  26    4.84    3.69
  -2  -1  26    8.73    3.67
  -2   1  25   -0.60    3.28
  -2  -1  25   -2.99    3.34
  -2   1  24    2.96    3.24
  -2  -1  24    4.95    3.28
  -2   1  23    2.25    3.15
  -2  -1  23   -7.24    4.73
  -2   1  22   -1.07    3.04
  -2  -1  22    7.22    3.06
  -2   1  21    2.23    0.91
  -2   1  21    2.36    0.59
  -2   1  21    0.29    3.06
  -2  -1  21    4.03    2.97
  -2   1  20    4.69    1.27
  -2   1  20    2.89    1.09
  -2   1  20    4.14    2.89
  -2  -1  20    3.84    2.85
  -2   1  19   65.72    1.82
  -2   1  19   67.37    1.97
  -2   1  19   76.08    3.73
  -2  -1  19   65.01    3.57
  -2   1  18    5.36    1.53
  -2   1  18    4.83    0.85
  -2   1  18    6.67    3.78
  -2   1  17    1.61    1.45
  -2   1  17    1.34    0.76
  -2   1  17    1.41    2.31
  -2   1  16    1.23    0.98
  -2   1  16    0.13    0.73
  -2   1  16    1.59    2.08
  -2   1  15   56.08    2.10
  -2   1  15   56.74    1.48
  -2   1  15   60.89    2.78
  -2   1  14  266.16    4.72
  -2   1  14  264.95    4.28
  -2   1  14  274.18    5.64
  -2   1  13    7.04    0.93
  -2   1  13    9.29    1.82
  -2   1  12   95.25    2.35
  -2   1  12   98.30    2.80
  -2   1  11  199.53    3.62
  -2   1  11  204.56    4.85
  -2   1  10  175.59    3.20
  -2   1  10  177.18    3.43
   2  -1 -10  166.19    2.88
  -2   1   9  140.47    2.75
  -2   1   9  142.62    2.84
   2  -1  -9  137.69    2.58
  -2   1   8  131.39    2.49
  -2   1   8  127.94    2.61
  -2  -1   8  134.90    1.59
   2  -1  -8  131.93    2.36
  -2   1   7 1460.46   25.14
  -2   1   7 1494.59   26.10
  -2  -1   7 1573.85   24.90
   2  -1  -7 1557.32   28.25
   2   1  -6  646.88    9.17
  -2   1   6  642.70    8.81
  -2   1   6  644.12    9.62
  -2  -1   6  642.86    9.04
   2  -1  -6  637.59   10.06
   2   1  -5 2872.82   64.47
  -2   1   5 2814.85   59.30
  -2   1   5 2921.79   66.31
  -2  -1   5 2919.08   63.46
   2  -1  -5 2916.27   67.15
   2   1  -4 4807.10  141.30
  -2   1   4 4658.44  123.93
  -2   1   4 4906.31  145.26
  -2  -1   4 5100.54  147.61
   2  -1  -4 4899.54  145.61
   2   1  -3  558.33    8.83
  -2   1   3  559.07    6.05
  -2   1   3  526.86    8.47
  -2  -1   3  543.34    8.72
   2  -1  -3  536.64    8.84
   2   1  -2   77.19    2.50
  -2   1   2   75.47    0.74
  -2   1   2   74.10    2.50
  -2  -1   2   77.18    2.63
   2  -1  -2   76.03    2.67
   2   1  -1 3255.66   82.60
  -2   1   1 3232.57   81.19
   2  -1  -1 3270.11   81.92
  -2  -1   1 3190.75   84.84
   2   1   0  274.32    5.85
  -2   1   0  277.14    5.58
   2   1   0  273.64    4.18
  -2  -1   0  284.60    6.00
   2  -1   0  282.61    5.70
  -2  -1   0  276.38    4.13
   2   1   1  234.02    5.37
  -2   1  -1  233.73    5.23
   2   1   1  229.60    3.66
  -2  -1  -1  244.73    5.68
   2  -1   1  236.95    5.22
  -2  -1  -1  234.74    3.58
   2   1   2 1572.83   33.11
  -2   1  -2 1490.56   32.64
   2   1   2 1526.80   26.22
  -2  -1  -2 1513.42   33.17
   2  -1   2 1519.60   31.19
  -2  -1  -2 1557.97   27.11
   2   1   3  203.98    5.34
  -2   1  -3  190.95    4.93
   2   1   3  191.65    3.40
  -2  -1  -3  204.58    5.65
   2  -1   3  195.29    5.06
  -2  -1  -3  193.71    3.21
   2   1   4  504.72   10.62
   2   1   4  494.73    7.72
  -2   1  -4  472.45   10.04
   2  -1   4  477.48   11.39
  -2  -1  -4  474.07    7.11
   2   1   5   68.55    3.89
   2   1   5   63.90    2.26
  -2   1  -5   60.84    3.65
   2  -1   5   63.28    3.55
  -2  -1  -5   61.07    2.09
   2   1   6    3.11    2.91
   2   1   6    0.60    1.65
   2  -1   6    1.82    2.76
  -2  -1  -6    2.09    1.50
   2   1   7  148.09    5.06
   2   1   7  139.28    3.27
   2  -1   7  139.47    4.72
  -2  -1  -7  138.51    3.10
   2   1   8    6.59    3.02
   2   1   8    3.36    1.64
   2  -1   8    6.04    2.75
  -2  -1  -8    1.15    1.59
   2   1   9  176.76    5.79
   2   1   9  185.49    4.19
   2  -1   9  179.39    6.98
  -2  -1  -9  184.59    3.88
   2   1  10   15.56    3.23
   2   1  10   15.01    2.05
   2  -1  10   16.23    2.87
   2  -1  10   11.26    1.85
   2   1  11   85.49    6.53
   2   1  11  103.26    3.44
   2  -1  11   94.46    4.33
   2  -1  11  101.46    3.17
   2   1  12    5.56    3.18
   2   1  12    3.75    2.30
   2  -1  12    8.43    2.91
   2  -1  12    4.98    2.13
   2   1  13  106.33    4.96
   2   1  13  103.14    3.85
   2  -1  13  109.26    4.61
   2  -1  13  105.55    3.56
   2   1  14   57.83    4.18
   2   1  14   59.36    3.43
   2  -1  14   53.62    3.86
   2  -1  14   58.74    3.12
   2   1  15   93.88    5.05
   2   1  15   98.98    6.93
   2   1  15   98.80    4.14
   2  -1  15   90.76    5.42
   2  -1  15   95.03    5.39
   2  -1  15   95.95    6.31
   2   1  16  174.00    6.56
   2   1  16  159.35    6.61
   2   1  16  181.58    5.65
   2  -1  16  154.94    6.80
   2  -1  16  175.49    5.46
   2  -1  16  171.43    6.30
   2   1  17    5.95    3.39
   2   1  17    2.02    3.49
   2   1  17   11.35    3.25
   2  -1  17    8.90    3.82
   2  -1  17    8.11    3.01
   2  -1  17    8.92    3.50
   2   1  18   -0.97    3.69
   2   1  18    2.33    3.74
   2   1  18   -3.17    3.17
   2  -1  18    1.42    3.80
   2  -1  18   -2.25    3.05
   2  -1  18    7.82    5.16
   2   1  19   -2.11    5.71
   2   1  19    1.28    4.04
   2   1  19    4.21    3.64
   2  -1  19    3.16    3.86
   2  -1  19    0.73    3.44
   2  -1  19   -0.43    3.68
   2   1  20  148.19    6.65
   2   1  20  141.89    7.13
   2   1  20  145.66    6.10
   2  -1  20  136.87    6.73
   2  -1  20  147.21    6.07
   2  -1  20  147.19    6.63
   2   1  21    6.36    3.98
   2   1  21    4.44    6.62
   2   1  21    2.30    3.91
   2  -1  21   10.41    6.05
   2  -1  21   -4.38    5.72
   2  -1  21    2.18    3.90
   2   1  22  106.53    6.02
   2   1  22  108.52    6.59
   2   1  22  116.93    5.83
   2  -1  22   95.95    6.10
   2  -1  22  111.75    5.97
   2  -1  22  113.96    6.18
   2   1  23    6.56    3.97
   2   1  23    2.74    4.44
   2   1  23    1.69    4.12
   2  -1  23    5.12    6.06
   2  -1  23    3.05    3.88
   2  -1  23    5.89    4.15
   2   1  24    6.78    4.19
   2   1  24    3.84    4.73
   2   1  24   12.67    6.39
   2  -1  24    5.00    4.13
   2  -1  24   13.28    4.27
   2  -1  24    6.86    6.21
   2   1  25    5.64    4.26
   2   1  25    3.24    4.50
   2   1  25   -1.22    7.09
   2  -1  25    0.68    4.17
   2  -1  25    3.44    4.20
   2  -1  25    7.05    4.40
   2   1  26    7.40    4.27
   2   1  26    7.01    6.69
   2   1  26    6.14    4.20
   2  -1  26    4.41    4.20
   2  -1  26    1.86    3.93
   2  -1  26    2.20    4.42
   2   1  27    2.14    4.11
   2   1  27    7.08    4.40
   2   1  27    9.42    4.32
   2  -1  27    9.37    3.96
   2  -1  27    9.66    6.47
   2  -1  27   -1.50    4.18
   2   1  28    0.10    3.66
   2   1  28   -6.14    5.91
   2   1  28   -3.52    4.52
   2  -1  28   -0.09    3.62
   2  -1  28    2.81    4.27
   2  -1  28   -1.96    3.85
   2   1  29    0.78    3.47
   2   1  29    0.44    4.02
   2   1  29    3.96    4.51
   2  -1  29   -2.47    3.20
   2  -1  29   -0.01    4.49
   2  -1  29    2.58    3.94
  -2   2  30   -5.76    4.66
  -2  -2  30    2.74    6.50
  -2   2  29    2.58    4.32
  -2  -2  29   -1.16    4.02
  -2   2  28   -0.47    4.11
  -2  -2  28    0.09    4.04
  -2   2  27    5.68    4.00
  -2  -2  27    1.65    3.72
  -2   2  26   13.50    5.98
  -2  -2  26   13.06    5.76
  -2   2  25    8.41    3.61
  -2  -2  25   12.92    3.60
  -2   2  24   25.39    1.28
  -2   2  24   28.69    3.89
  -2  -2  24   36.53    3.81
  -2   2  23    0.74    1.12
  -2   2  23   -0.65    0.88
  -2   2  23   -0.02    3.31
  -2  -2  23   -2.09    3.04
  -2   2  22    2.51    1.41
  -2   2  22    2.34    1.64
  -2   2  22    3.92    3.22
  -2   2  21    0.69    2.24
  -2   2  21    1.71    1.78
  -2   2  21   -2.13    3.00
  -2   2  20   30.07    2.06
  -2   2  20   30.72    1.75
  -2   2  20   34.94    3.39
  -2   2  19   47.71    1.99
  -2   2  19   47.64    3.43
  -2   2  19   43.85    2.35
  -2  -2  19   38.35    1.33
  -2  -2  19   40.51    1.31
  -2   2  18   91.49    3.83
  -2   2  18   83.85    3.81
  -2   2  18   87.37    2.63
  -2  -2  18   83.71    2.36
  -2   2  17    6.55    3.91
  -2   2  17   10.64    2.82
  -2  -2  17    8.62    1.05
  -2  -2  17    9.21    0.87
  -2   2  16    3.92    3.26
  -2   2  16    0.31    2.37
  -2  -2  16    0.18    0.96
  -2  -2  16    0.68    1.11
  -2   2  15   74.17    3.01
  -2   2  15   72.97    3.39
  -2  -2  15   72.18    1.95
  -2  -2  15   68.91    1.87
  -2   2  14  244.72    5.40
  -2   2  14  244.99    5.90
  -2  -2  14  249.03    4.75
   2  -2 -14  243.26    5.42
  -2   2  13  392.43    7.35
  -2   2  13  392.84    7.44
  -2  -2  13  393.97    6.89
   2  -2 -13  384.24    6.79
  -2   2  12  306.76    5.99
   2   2 -12  306.42    4.72
  -2   2  12  300.53    5.70
  -2  -2  12  303.03    5.02
   2  -2 -12  311.73    5.41
  -2   2  11  117.45    3.91
   2   2 -11  125.42    2.68
  -2   2  11  121.11    3.75
  -2  -2  11  119.39    3.10
   2  -2 -11  126.16    3.62
  -2   2  10  228.85    4.84
   2   2 -10  237.24    3.84
  -2   2  10  234.78    4.31
  -2  -2  10  230.56    4.11
   2  -2 -10  226.13    5.17
  -2   2   9   36.71    2.74
   2   2  -9   33.47    1.51
  -2   2   9   34.05    1.65
  -2  -2   9   33.35    1.66
   2  -2  -9   32.74    2.79
  -2   2   8   65.78    2.54
   2   2  -8   69.46    2.78
  -2   2   8   66.59    1.87
  -2  -2   8   71.59    2.79
   2  -2  -8   68.41    2.64
   2   2  -7  259.65    4.94
  -2   2   7  263.05    4.08
  -2   2   7  259.33    5.34
   2  -2  -7  259.35    5.51
  -2  -2   7  259.59    5.58
   2  -2  -7  260.44    3.91
   2   2  -6  386.74    7.97
  -2   2   6  388.48    7.42
  -2   2   6  379.25    5.43
  -2  -2   6  386.09    6.80
   2  -2  -6  388.64    7.62
   2  -2  -6  389.18    5.27
   2   2  -5 4485.44  135.47
  -2   2   5 4528.80  137.76
  -2   2   5 4348.74  116.32
  -2  -2   5 4546.06  133.58
   2  -2  -5 4529.47  138.52
   2  -2  -5 4331.94  113.16
   2   2  -4 3048.11   81.48
  -2   2   4 3091.10   83.13
  -2   2   4 3101.59   67.91
  -2  -2   4 3091.99   78.10
   2  -2  -4 3172.00   82.91
   2  -2  -4 3241.64   69.46
   2   2  -3  634.94   11.92
  -2   2   3  650.01   12.29
  -2   2   3  648.57    8.72
  -2  -2   3  628.28   11.44
   2  -2  -3  634.39   12.27
   2  -2  -3  632.41    8.03
   2   2  -2  279.56    6.09
  -2   2   2  286.62    6.20
   2  -2  -2  281.00    3.67
  -2  -2   2  275.70    5.90
   2  -2  -2  274.70    6.28
   2   2  -1   20.63    2.62
  -2   2   1   16.17    2.67
   2  -2  -1   16.62    4.33
  -2  -2   1   17.42    2.56
   2   2   0  315.13    7.07
  -2   2   0  309.13    6.72
   2  -2   0  310.93    7.06
  -2  -2   0  327.25    6.99
   2   2   1  164.84    4.93
  -2   2  -1  147.58    4.47
   2   2   1  152.03    3.30
  -2  -2  -1  159.52    4.62
   2  -2   1  154.48    4.75
  -2  -2  -1  151.11    3.12
   2   2   2  484.74   10.47
  -2   2  -2  464.82    9.78
   2   2   2  482.10    7.98
  -2  -2  -2  466.13    9.85
   2  -2   2  462.97    9.74
  -2  -2  -2  469.13    7.37
   2   2   3 6620.01  258.83
  -2   2  -3 6491.61  249.33
   2   2   3 6281.09  221.25
  -2  -2  -3 6635.49  254.38
   2  -2   3 6314.16  243.54
  -2  -2  -3 6585.53  231.37
   2   2   4 5631.18  219.37
  -2   2  -4 6400.46  241.76
   2   2   4 6286.24  218.22
  -2  -2  -4 6436.47  245.05
   2  -2   4 6421.20  247.53
  -2  -2  -4 6272.83  212.06
   2   2   5 1194.88   26.50
  -2   2  -5 1167.96   25.36
   2   2   5 1212.20   21.79
  -2  -2  -5 1218.61   26.68
   2  -2   5 1163.40   25.36
  -2  -2  -5 1185.40   20.62
   2   2   6  848.82   18.93
  -2   2  -6  846.74   18.25
   2   2   6  887.17   15.64
  -2  -2  -6  843.92   18.76
   2  -2   6  862.42   18.20
  -2  -2  -6  854.50   14.18
   2   2   7  322.63    8.35
  -2   2  -7  335.55    8.23
   2   2   7  336.23    6.30
  -2  -2  -7  340.28    8.60
   2  -2   7  336.12    8.12
  -2  -2  -7  325.34    5.68
   2   2   8  334.22    8.78
  -2   2  -8  340.79    8.54
   2   2   8  357.43    6.93
  -2  -2  -8  349.01    9.36
   2  -2   8  346.96    8.41
  -2  -2  -8  337.69    6.04
   2   2   9 1651.67   42.09
  -2   2  -9 1712.22   42.35
   2   2   9 1693.50   37.19
  -2  -2  -9 1717.94   44.72
   2  -2   9 1715.45   41.58
  -2  -2  -9 1729.41   34.63
   2   2  10  216.45    6.81
   2   2  10  219.16    5.15
  -2   2 -10  217.48    6.63
   2  -2  10  227.08    6.49
  -2  -2 -10  228.47    4.74
   2   2  11  122.02    7.07
   2   2  11  120.15    3.84
   2  -2  11  124.15    4.92
  -2  -2 -11  117.13    3.52
   2   2  12  175.13    6.47
   2   2  12  176.09    4.93
   2  -2  12  181.82    5.89
  -2  -2 -12  174.17    4.28
   2   2  13  100.08    5.14
   2   2  13   94.63    3.85
   2  -2  13   98.86    4.64
   2   2  14   39.38    4.14
   2   2  14   35.98    3.30
   2  -2  14   36.43    3.70
   2   2  15    8.90    3.88
   2   2  15   10.97    2.98
   2  -2  15    9.72    3.36
   2   2  16   21.63    6.04
   2   2  16   15.06    3.41
   2  -2  16   10.78    5.21
   2  -2  16   12.19    3.02
   2   2  17   72.55    5.35
   2   2  17   86.23    4.63
   2  -2  17   79.23    4.83
   2  -2  17   83.56    4.28
   2   2  18    2.57    4.29
   2   2  18    0.12    3.56
   2  -2  18    4.46    4.25
   2  -2  18    2.24    3.71
   2  -2  18   -0.29    3.18
   2   2  19   -1.22    4.02
   2   2  19    1.44    4.34
   2   2  19    2.35    3.68
   2  -2  19   -4.68    4.32
   2  -2  19    3.80    3.31
   2  -2  19   -0.75    3.73
   2   2  20   58.83    5.23
   2   2  20   52.98    8.05
   2   2  20   64.94    4.96
   2  -2  20   51.71    5.38
   2  -2  20   56.14    4.53
   2  -2  20   64.97    7.42
   2   2  21    4.98    4.15
   2   2  21    1.17    4.77
   2   2  21    8.96    3.93
   2  -2  21   -1.78    4.48
   2  -2  21    5.05    3.80
   2  -2  21    4.66    4.30
   2   2  22    7.18    4.20
   2   2  22   -0.74    4.87
   2   2  22    2.51    3.90
   2  -2  22    3.31    4.05
   2  -2  22    5.55    3.54
   2  -2  22    0.75    4.23
   2   2  23   -1.02    4.33
   2   2  23    5.49    7.04
   2   2  23   -1.11    3.96
   2  -2  23    4.00    4.03
   2  -2  23    2.97    4.04
   2  -2  23    5.33    6.26
   2   2  24    6.12    4.31
   2   2  24   -0.11    4.93
   2   2  24    6.12    4.48
   2  -2  24    2.44    4.11
   2  -2  24    9.75    4.06
   2  -2  24    7.95    4.57
   2   2  25   -3.53    4.23
   2   2  25    2.72    4.76
   2   2  25    0.94    4.56
   2  -2  25    0.44    3.91
   2  -2  25   -4.20    4.31
   2  -2  25    0.26    4.34
   2   2  26    4.92    4.38
   2   2  26    2.22    7.52
   2   2  26    4.25    4.19
   2  -2  26    5.59    3.89
   2  -2  26    8.19    3.82
   2  -2  26    6.70    7.13
   2   2  27   -4.43    6.72
   2   2  27    2.09    4.10
   2   2  27    1.30    4.70
   2  -2  27    2.99    4.66
   2  -2  27   -0.82    5.78
   2  -2  27    3.01    4.16
   2  -2  27    0.67    5.42
   2   2  28    3.12    5.40
   2   2  28    3.67    6.66
   2   2  28    8.95    7.25
   2  -2  28    1.54    3.51
   2  -2  28   -1.85    4.20
   2  -2  28   -4.28    6.00
   2   2  29    1.48    3.58
   2   2  29   -0.30    4.32
   2   2  29    7.33    4.72
   2  -2  29   -0.41    3.15
   2  -2  29    6.44    4.48
   2  -2  29    2.83    3.90
  -2   3  30   -0.95    4.84
  -2  -3  30   -0.11    4.31
  -2   3  29   -1.40    4.51
  -2  -3  29   -1.51    4.23
  -2   3  28   13.31    7.01
  -2  -3  28    7.65    6.07
  -2   3  27    3.39    6.13
  -2  -3  27    6.15    3.85
  -2   3  26    1.20    0.80
  -2   3  26    3.00    3.74
  -2  -3  26    7.61    3.60
  -2   3  25   12.70    2.40
  -2   3  25   14.57    1.96
  -2   3  25   19.01    3.97
  -2  -3  25   20.47    3.57
  -2   3  24    1.22    2.61
  -2   3  24    0.02    1.46
  -2   3  24   -1.33    3.58
  -2   3  23    3.55    2.15
  -2   3  23    4.94    1.66
  -2   3  23    5.00    3.38
  -2   3  22    9.58    2.76
  -2   3  22   15.15    3.58
  -2   3  22   13.34    3.51
  -2  -3  22    9.51    1.13
  -2  -3  22    7.00    1.42
  -2   3  21   12.59    3.45
  -2   3  21   15.30    3.74
  -2  -3  21   12.41    2.01
  -2  -3  21   11.35    1.54
  -2   3  20    3.85    3.10
  -2   3  20    4.54    2.43
  -2  -3  20    2.30    1.44
  -2  -3  20    2.74    1.10
  -2   3  19   24.87    3.17
  -2   3  19   23.28    2.77
  -2  -3  19   22.48    2.57
  -2  -3  19   20.86    2.08
  -2   3  18   10.68    2.56
  -2   3  18    7.32    2.93
  -2  -3  18    8.09    2.50
  -2   3  17   73.34    3.69
  -2   3  17   67.27    4.42
  -2  -3  17   64.02    2.78
   2  -3 -17   69.20    3.16
  -2   3  16   81.25    3.54
  -2   3  16   75.63    4.78
  -2  -3  16   81.18    2.92
   2  -3 -16   78.51    3.25
  -2   3  15  109.81    5.21
   2   3 -15  108.42    3.48
  -2   3  15  119.28    3.93
  -2  -3  15  111.54    3.46
   2  -3 -15  106.62    4.24
  -2   3  14   62.09    3.06
   2   3 -14   64.12    2.22
  -2   3  14   66.50    2.96
  -2  -3  14   62.12    3.56
   2  -3 -14   57.36    2.66
  -2   3  13    5.68    2.31
   2   3 -13    3.81    1.42
  -2   3  13    4.71    1.92
  -2  -3  13    9.02    2.76
   2  -3 -13    5.63    1.94
  -2   3  12   36.27    2.76
   2   3 -12   35.27    1.87
  -2   3  12   34.23    2.12
  -2  -3  12   35.21    2.30
   2  -3 -12   34.01    3.46
   2   3 -11   21.70    2.65
  -2   3  11   25.64    2.66
  -2   3  11   18.30    2.64
   2  -3 -11   25.10    2.35
  -2  -3  11   18.92    2.15
   2  -3 -11   21.34    1.67
   2   3 -10  107.70    3.19
  -2   3  10  116.39    2.97
  -2   3  10  113.37    4.04
   2  -3 -10  114.61    3.89
  -2  -3  10  106.47    4.34
   2  -3 -10  111.94    2.66
   2   3  -9 1292.13   26.60
  -2   3   9 1344.00   24.80
  -2   3   9 1294.44   28.81
   2  -3  -9 1317.87   30.07
  -2  -3   9 1305.77   26.98
   2  -3  -9 1329.48   23.29
   2   3  -8  480.40    9.60
  -2   3   8  500.81    8.16
  -2   3   8  473.03   11.75
   2  -3  -8  483.10   10.35
  -2  -3   8  491.61   10.86
   2  -3  -8  498.15    8.21
   2   3  -7 1493.02   34.55
  -2   3   7 1624.32   30.67
  -2   3   7 1500.06   34.42
   2  -3  -7 1517.87   34.26
  -2  -3   7 1520.81   33.01
   2  -3  -7 1564.57   28.22
   2   3  -6 1826.36   42.84
  -2   3   6 1829.21   43.92
  -2   3   6 1944.43   37.63
  -2  -3   6 1869.32   44.35
   2  -3  -6 1874.65   44.58
   2  -3  -6 1903.32   35.04
   2   3  -5    2.10    4.43
  -2   3   5    2.69    3.00
  -2   3   5    0.80    1.19
  -2  -3   5   -0.13    2.70
   2  -3  -5   -1.44    3.19
   2  -3  -5    1.52    1.04
   2   3  -4    7.53    3.14
  -2   3   4    5.32    3.46
  -2   3   4    5.94    1.21
  -2  -3   4   -0.67    2.94
   2  -3  -4    8.94    3.42
   2  -3  -4    5.70    1.09
   2   3  -3 9588.01  475.34
  -2   3   3 9756.38  478.94
   2  -3  -3 9246.75  399.76
  -2  -3   3 9830.43  476.44
   2  -3  -3 9958.23  487.14
   2   3  -2 1554.96   36.20
  -2   3   2 1571.24   36.42
   2  -3  -2 1622.31   37.80
  -2  -3   2 1564.34   35.30
   2   3  -1   14.62    3.64
  -2   3   1    8.86    3.48
   2  -3  -1   13.48    3.91
  -2  -3   1   13.79    3.34
   2   3   0  874.79   19.40
  -2   3   0  845.34   18.30
   2  -3   0  891.08   19.44
  -2  -3   0  858.89   18.39
   2   3   1 1437.69   33.21
  -2   3  -1 1362.39   33.68
   2  -3   1 1385.86   31.55
  -2  -3  -1 1399.38   30.98
  -2  -3  -1 1367.62   27.29
   2   3   2  180.55    6.39
   2   3   2  163.59    4.26
  -2   3  -2  168.74    6.11
   2  -3   2  171.91    6.43
  -2  -3  -2  167.64    4.06
   2   3   3  141.42    6.04
  -2   3  -3  149.68    5.71
   2   3   3  141.32    4.18
  -2  -3  -3  145.85    5.77
   2  -3   3  141.45    5.96
  -2  -3  -3  139.96    3.61
   2   3   4 8811.98  421.13
  -2   3  -4 8601.02  400.21
   2   3   4 8604.02  373.02
  -2  -3  -4 8458.18  394.19
   2  -3   4 8651.86  404.48
  -2  -3  -4 8437.75  356.67
   2   3   5  156.09    6.15
  -2   3  -5  153.66    5.48
   2   3   5  153.28    4.11
  -2  -3  -5  150.96    5.57
   2  -3   5  143.71    5.69
  -2  -3  -5  154.03    3.56
   2   3   6  130.06    7.38
  -2   3  -6  128.91    4.95
   2   3   6  126.74    5.00
  -2  -3  -6  117.66    4.99
   2  -3   6  117.14    5.18
  -2  -3  -6  122.89    3.21
   2   3   7  263.72    8.01
  -2   3  -7  264.16    7.50
   2   3   7  283.40    5.99
  -2  -3  -7  281.64    7.73
   2  -3   7  276.17    7.74
  -2  -3  -7  273.67    5.23
   2   3   8  119.08    5.58
  -2   3  -8  123.08    4.99
   2   3   8  118.86    3.65
  -2  -3  -8  124.32    5.13
   2  -3   8  122.00    5.24
  -2  -3  -8  122.09    3.27
   2   3   9  418.57   11.55
  -2   3  -9  432.58   10.76
   2   3   9  451.12    8.98
  -2  -3  -9  438.16   11.03
   2  -3   9  424.88   10.74
  -2  -3  -9  420.31    8.84
   2   3  10   60.40    4.77
  -2   3 -10   67.26    5.79
   2   3  10   67.35    3.25
  -2  -3 -10   68.56    4.51
   2  -3  10   59.81    4.36
  -2  -3 -10   62.99    2.72
   2   3  11   73.26    5.09
  -2   3 -11   78.90    4.50
   2   3  11   76.97    3.54
  -2  -3 -11   78.47    6.57
   2  -3  11   68.75    4.57
  -2  -3 -11   74.78    2.97
   2   3  12   51.69    4.61
  -2   3 -12   55.46    4.25
   2   3  12   53.44    3.35
  -2  -3 -12   53.37    4.89
   2  -3  12   51.54    4.30
  -2  -3 -12   49.76    2.72
   2   3  13   -1.29    5.78
   2   3  13   -1.37    2.90
  -2   3 -13    0.12    3.29
   2  -3  13    5.24    3.52
  -2  -3 -13    6.28    2.23
   2   3  14  371.20   13.84
   2   3  14  389.10    9.24
   2  -3  14  387.59   10.93
  -2  -3 -14  389.58    8.11
   2   3  15  111.24    6.15
   2   3  15  107.48    4.79
   2  -3  15  105.42    5.51
   2   3  16    5.17    4.29
   2   3  16   -1.02    3.26
   2  -3  16    0.46    3.79
   2   3  17   29.24    5.05
   2   3  17   36.39    3.99
   2  -3  17   30.35    4.49
   2   3  18   26.41    5.04
   2   3  18   23.37    4.12
   2  -3  18   26.25    6.50
   2   3  19    3.22    7.06
   2   3  19    3.94    3.81
   2  -3  19    6.09    4.37
   2  -3  19    5.63    3.48
   2   3  20    7.34    5.08
   2   3  20   10.76    3.87
   2  -3  20    2.30    4.38
   2  -3  20   11.12    3.76
   2   3  21    8.71    5.07
   2   3  21    5.43    4.09
   2  -3  21    9.96    4.69
   2  -3  21    5.54    4.47
   2  -3  21    9.11    3.58
   2   3  22    2.29    4.48
   2   3  22    0.59    4.89
   2   3  22   -1.19    4.11
   2  -3  22    1.11    4.58
   2  -3  22    2.75    3.79
   2  -3  22   -3.53    6.46
   2   3  23    1.59    6.94
   2   3  23   -4.25    7.58
   2   3  23    0.97    4.42
   2  -3  23    0.81    4.36
   2  -3  23    9.04    5.96
   2  -3  23   -3.56    4.92
   2   3  24   17.82    4.73
   2   3  24   18.86    5.51
   2   3  24   12.74    4.97
   2  -3  24   11.99    7.13
   2  -3  24    8.27    4.53
   2  -3  24   11.60    5.14
   2   3  25    4.36    7.07
   2   3  25    6.74    5.38
   2   3  25    2.97    4.82
   2  -3  25    6.21    4.04
   2  -3  25    0.18    4.21
   2  -3  25    5.90    4.93
   2   3  26    5.14    4.70
   2   3  26    3.67    8.10
   2   3  26    9.06    4.62
   2  -3  26    9.85    5.97
   2  -3  26    5.64    4.15
   2  -3  26    6.92    4.92
   2   3  27   -0.26    6.33
   2   3  27   -0.14    5.22
   2   3  27    1.18    4.63
   2  -3  27   -0.41    3.69
   2  -3  27    0.05    4.56
   2  -3  27   -0.10    4.68
   2   3  28    0.36    3.83
   2   3  28   -2.29    4.70
   2   3  28   -0.39    4.78
   2  -3  28   -0.42    3.40
   2  -3  28   -0.33    4.26
   2  -3  28    0.36    6.57
   2   3  29    2.11    3.78
   2   3  29    3.84    7.10
   2   3  29   -1.78    4.80
   2  -3  29   -1.76    4.73
   2  -3  29    0.31    4.47
   2  -3  29   -0.70    4.17
  -2   4  30    8.01    7.22
  -2  -4  30    1.75    4.44
  -2   4  29    2.28    4.81
  -2  -4  29    5.46    4.20
  -2   4  28   10.33    4.75
  -2  -4  28    9.47    4.01
  -2   4  27    4.71    2.29
  -2   4  27    7.37    2.02
  -2   4  27    5.84    4.45
  -2  -4  27   10.16    4.13
  -2   4  26    7.39    2.91
  -2   4  26    8.35    1.76
  -2   4  26   14.56    4.28
  -2   4  25    2.26    2.35
  -2   4  25    3.30    1.80
  -2   4  25    5.75    3.87
  -2   4  24    9.97    2.27
  -2   4  24    4.17    3.82
  -2   4  24    9.04    4.03
  -2  -4  24    3.57    1.23
  -2  -4  24    3.37    1.50
  -2   4  23   13.00    3.76
  -2   4  23   12.53    3.14
  -2  -4  23   18.21    2.49
  -2  -4  23   11.87    2.01
  -2   4  22   92.16    5.18
  -2   4  22   80.04    5.89
  -2  -4  22   74.06    3.16
  -2  -4  22   68.12    2.73
  -2   4  21   49.86    5.37
  -2   4  21   55.50    4.45
  -2  -4  21   48.41    3.96
  -2   4  20    9.24    3.31
  -2   4  20    7.50    3.45
  -2  -4  20    7.01    2.30
  -2   4  19   39.73    3.61
  -2   4  19   32.07    3.83
  -2  -4  19   34.34    2.85
   2  -4 -19   33.74    4.75
  -2   4  18   19.72    3.41
   2   4 -18   16.78    2.09
  -2   4  18   20.68    3.17
  -2  -4  18   20.36    3.80
   2  -4 -18   16.81    4.23
  -2   4  17    4.44    3.14
   2   4 -17    2.96    1.85
  -2   4  17    6.04    2.86
  -2  -4  17    1.11    3.83
   2  -4 -17    8.52    3.71
  -2   4  16   94.56    4.69
   2   4 -16  101.76    4.29
  -2   4  16  104.30    4.19
  -2  -4  16   95.56    5.24
   2  -4 -16  102.93    5.02
  -2   4  15  102.81    4.85
   2   4 -15  115.91    3.55
  -2   4  15  107.94    3.91
  -2  -4  15  106.55    5.19
   2  -4 -15  112.21    4.14
  -2   4  14   39.10    3.58
   2   4 -14   39.36    2.48
  -2   4  14   38.30    2.80
  -2  -4  14   39.02    4.46
   2  -4 -14   37.44    3.06
   2   4 -13    2.35    3.07
  -2   4  13    1.91    2.15
  -2   4  13   -2.34    3.11
   2  -4 -13    4.15    2.56
  -2  -4  13    3.70    3.71
   2  -4 -13    1.28    1.68
   2   4 -12   77.62    3.32
  -2   4  12   83.35    3.04
  -2   4  12   75.49    4.37
   2  -4 -12   78.13    3.79
  -2  -4  12   80.09    3.74
   2  -4 -12   78.48    3.39
   2   4 -11   52.28    3.00
  -2   4  11   48.74    2.41
  -2   4  11   48.93    5.43
   2  -4 -11   51.19    3.57
  -2  -4  11   45.60    3.37
   2  -4 -11   49.49    2.05
   2   4 -10  125.55    4.33
  -2   4  10  136.34    3.48
  -2   4  10  125.05    5.15
   2  -4 -10  124.96    4.87
  -2  -4  10  129.28    4.56
   2  -4 -10  128.06    2.96
   2   4  -9   49.26    3.45
  -2   4   9   54.60    2.30
  -2   4   9   58.27    4.08
   2  -4  -9   56.92    3.95
  -2  -4   9   58.38    3.54
   2  -4  -9   57.22    2.77
   2   4  -8    1.38    2.76
  -2   4   8   -1.31    1.53
  -2   4   8    5.08    3.19
   2  -4  -8    0.36    3.10
  -2  -4   8    3.32    2.86
   2  -4  -8    0.95    1.88
   2   4  -7  153.28    7.01
  -2   4   7  163.92    3.61
  -2   4   7  160.10    5.85
   2  -4  -7  171.34    5.81
  -2  -4   7  165.23    6.95
   2  -4  -7  166.81    3.82
   2   4  -6  314.34    8.27
  -2   4   6  315.43    5.65
  -2   4   6  323.38    8.84
   2  -4  -6  327.45    8.89
  -2  -4   6  324.44    8.40
   2  -4  -6  323.15    5.22
   2   4  -5  956.02   22.25
  -2   4   5  991.86   23.25
  -2   4   5  967.46   16.98
  -2  -4   5  984.65   22.16
   2  -4  -5 1005.97   23.31
   2  -4  -5  969.06   16.40
   2   4  -4  655.14   15.05
  -2   4   4  645.22   15.54
   2  -4  -4  623.99    9.85
  -2  -4   4  662.82   15.10
   2  -4  -4  654.03   15.70
   2   4  -3  499.50   14.82
  -2   4   3  497.98   12.56
   2  -4  -3  495.41    7.85
  -2  -4   3  516.36   12.32
   2  -4  -3  494.95   12.91
   2   4  -2  597.95   14.55
  -2   4   2  590.22   14.58
   2  -4  -2  594.77   14.90
  -2  -4   2  581.59   14.03
   2   4  -1 1488.72   37.51
  -2   4   1 1496.73   37.19
   2  -4  -1 1502.61   37.32
  -2  -4   1 1546.04   37.20
   2   4   0 1307.74   32.55
  -2   4   0 1297.18   34.59
   2  -4   0 1321.16   32.39
  -2  -4   0 1290.69   30.65
   2   4   1  356.97   10.33
  -2   4  -1  345.21    9.85
   2  -4   1  363.19   10.48
  -2  -4  -1  329.80   12.05
  -2  -4  -1  336.42    6.99
   2   4   2 4224.31  148.35
  -2   4  -2 4283.57  146.57
   2  -4   2 4432.41  151.44
  -2  -4  -2 4465.29  150.52
  -2  -4  -2 4321.25  129.45
   2   4   3    0.09    4.29
  -2   4  -3   11.05    5.80
   2   4   3    0.75    2.44
  -2  -4  -3   -0.30    3.71
   2  -4   3   -0.73    4.20
  -2  -4  -3    0.73    2.17
   2   4   4  293.71    9.34
  -2   4  -4  304.82    8.58
   2   4   4  294.46    6.52
  -2  -4  -4  294.07    8.61
   2  -4   4  299.02    9.00
  -2  -4  -4  287.82    5.72
   2   4   5   78.11    5.34
  -2   4  -5   79.40    4.59
   2   4   5   78.64    3.38
  -2  -4  -5   84.20    4.97
   2  -4   5   82.39    5.01
  -2  -4  -5   77.73    2.91
   2   4   6  690.79   17.68
  -2   4  -6  688.16   16.54
   2   4   6  701.45   13.74
  -2  -4  -6  703.79   16.67
   2  -4   6  706.19   17.26
  -2  -4  -6  690.24   12.32
   2   4   7  241.74    8.29
  -2   4  -7  252.29    7.51
   2   4   7  237.17    6.97
  -2  -4  -7  237.88    7.52
   2  -4   7  255.32    8.12
  -2  -4  -7  244.86    5.15
   2   4   8  334.62   10.14
  -2   4  -8  335.25    9.17
   2   4   8  341.43    7.63
  -2  -4  -8  330.09    9.22
   2  -4   8  337.58    9.83
  -2  -4  -8  320.97    6.34
   2   4   9   18.04    4.44
  -2   4  -9   21.38    3.65
   2   4   9   15.94    2.65
  -2  -4  -9   15.88    3.73
   2  -4   9   13.46    3.99
  -2  -4  -9   14.17    2.27
   2   4  10   89.03    5.84
  -2   4 -10   96.65    4.86
   2   4  10   94.59    3.93
  -2  -4 -10   89.29    6.74
   2  -4  10   92.06    7.08
  -2  -4 -10   86.46    3.18
   2   4  11   55.55    5.07
  -2   4 -11   44.05    6.14
   2   4  11   49.90    3.45
  -2  -4 -11   51.93    4.49
   2  -4  11   50.35    4.51
  -2  -4 -11   46.58    2.76
   2   4  12  122.17    6.59
  -2   4 -12  127.24    5.75
   2   4  12  123.23    4.72
  -2  -4 -12  122.35    8.40
   2  -4  12  122.54    5.89
  -2  -4 -12  118.10    3.85
   2   4  13   76.58    5.88
  -2   4 -13   76.05    4.86
   2   4  13   75.67    4.01
  -2  -4 -13   73.23    5.25
   2  -4  13   70.14    5.19
  -2  -4 -13   71.87    3.32
   2   4  14   77.66    5.92
  -2   4 -14   61.95    5.02
   2   4  14   81.03    4.29
  -2  -4 -14   69.01    8.21
   2  -4  14   64.54    7.36
  -2  -4 -14   63.94    3.39
   2   4  15   56.11    5.77
  -2   4 -15   53.41    4.84
   2   4  15   59.47    4.13
  -2  -4 -15   48.27    5.72
   2  -4  15   55.91    6.89
  -2  -4 -15   50.80    3.32
   2   4  16   84.57    6.16
   2   4  16   81.91    4.84
   2  -4  16   76.55    8.28
  -2  -4 -16   81.28    3.92
   2   4  17    3.37    4.91
   2   4  17    1.64    3.53
   2  -4  17   -2.14    4.57
   2   4  18   -1.97    5.01
   2   4  18   -0.89    3.91
   2  -4  18    2.40    4.61
   2   4  19   16.40    8.47
   2   4  19   13.52    4.36
   2  -4  19   10.20    4.90
   2   4  20    7.49    5.72
   2   4  20    4.48    6.51
   2  -4  20    8.34    4.78
   2   4  21   10.41    5.92
   2   4  21    7.35    6.93
   2  -4  21   14.42    5.10
   2   4  22   10.44    5.69
   2   4  22   11.71    4.48
   2  -4  22    9.40    7.87
   2  -4  22    7.41    3.68
   2   4  23   12.56    8.87
   2   4  23   10.33    4.86
   2  -4  23   13.65    5.63
   2  -4  23   13.71    4.39
   2   4  24    6.58    4.97
   2   4  24   11.19    6.02
   2   4  24    3.75    4.87
   2  -4  24    1.12    4.94
   2  -4  24    3.06    4.00
   2  -4  24    4.08    5.41
   2   4  25    3.52    4.97
   2   4  25    4.42    5.79
   2   4  25    0.30    4.49
   2  -4  25    3.17    4.39
   2  -4  25    1.67    3.97
   2  -4  25   -1.71    8.14
   2   4  26    9.45    5.09
   2   4  26    5.14    5.72
   2   4  26   13.10    4.56
   2  -4  26    6.69    4.59
   2  -4  26    8.12    4.00
   2  -4  26    7.98    5.60
   2   4  27    0.86    4.67
   2   4  27    7.78    8.16
   2   4  27    1.54    4.94
   2  -4  27   -1.91    3.81
   2  -4  27    5.76    4.04
   2  -4  27    2.94    4.99
   2   4  28    0.55    4.07
   2   4  28    4.02    5.28
   2   4  28    6.79    5.09
   2  -4  28   -1.22    5.22
   2  -4  28    5.00    4.06
   2  -4  28   12.15    6.91
   2   4  29   -0.04    4.99
   2   4  29   -5.13    5.89
   2   4  29   -0.31    5.26
   2  -4  29    1.68    3.31
   2  -4  29   -0.55    4.43
  -2   5  30   -0.52    5.14
  -2  -5  30   -5.57    4.58
  -2   5  29    3.59    5.13
  -2  -5  29    8.58    4.30
  -2   5  28   18.94    5.19
  -2   5  27    0.39    2.48
  -2   5  27   -0.24    1.97
  -2   5  27    4.47    4.54
  -2   5  26    0.84    2.20
  -2   5  26    1.94    4.45
  -2   5  26    2.50    2.76
  -2  -5  26    0.35    0.66
  -2  -5  26    0.24    0.77
  -2   5  25    1.76    4.23
  -2   5  25    8.47    3.05
  -2  -5  25    3.35    2.32
  -2  -5  25    1.32    1.21
  -2   5  24   12.44    4.16
  -2   5  24    5.01    3.49
  -2  -5  24    6.16    2.07
  -2  -5  24    2.50    2.92
  -2   5  23   54.22    4.78
  -2   5  23   56.49    4.93
  -2  -5  23   55.94    3.41
  -2   5  22   26.61    4.05
  -2   5  22   20.75    4.37
  -2  -5  22   25.23    3.09
  -2   5  21    2.12    3.64
  -2   5  21    0.09    5.73
  -2  -5  21    2.25    4.08
   2  -5 -21    0.86    3.36
  -2   5  20    5.14    3.92
   2   5 -20    4.96    2.43
  -2   5  20    3.22    3.63
  -2  -5  20    6.06    2.88
   2  -5 -20    4.05    3.07
  -2   5  19    2.58    3.85
   2   5 -19    1.30    2.35
  -2   5  19   -1.70    3.31
  -2  -5  19    2.22    2.99
   2  -5 -19    1.75    2.96
  -2   5  18   -0.51    3.86
   2   5 -18   -1.72    2.34
  -2   5  18   -0.45    3.14
  -2  -5  18    0.54    2.99
   2  -5 -18    3.18    2.93
  -2   5  17    5.57    3.89
   2   5 -17    1.57    3.60
  -2   5  17    3.63    3.01
  -2  -5  17   -0.20    3.18
   2  -5 -17    1.66    2.93
   2   5 -16    0.49    3.54
  -2   5  16   -0.87    2.69
  -2   5  16    2.48    3.63
   2  -5 -16    1.47    2.96
  -2  -5  16    1.42    3.07
   2  -5 -16   -1.93    2.10
   2   5 -15    0.53    2.45
  -2   5  15   -1.53    4.19
  -2   5  15    3.85    3.59
   2  -5 -15    5.00    2.95
  -2  -5  15    3.49    3.22
   2  -5 -15   -0.14    2.00
   2   5 -14   31.19    3.13
  -2   5  14   32.13    2.96
  -2   5  14   23.75    4.28
   2  -5 -14   26.03    3.60
  -2  -5  14   31.91    3.68
   2  -5 -14   37.48    3.27
   2   5 -13   54.75    3.66
  -2   5  13   63.98    3.21
  -2   5  13   54.18    4.61
   2  -5 -13   60.62    4.19
  -2  -5  13   52.49    4.09
   2  -5 -13   53.13    2.54
   2   5 -12    1.36    2.90
  -2   5  12    4.06    3.16
  -2   5  12    3.61    3.79
   2  -5 -12    5.23    3.33
  -2  -5  12    5.41    3.26
   2  -5 -12    2.35    1.74
   2   5 -11   10.20    3.16
  -2   5  11   16.12    2.17
  -2   5  11   21.64    5.65
   2  -5 -11   14.10    3.46
  -2  -5  11   13.08    3.32
   2  -5 -11   13.17    1.69
   2   5 -10    0.85    3.05
  -2   5  10    0.45    2.88
  -2   5  10   -1.64    3.69
   2  -5 -10   -0.89    5.36
  -2  -5  10   -2.84    3.29
   2  -5 -10    0.00    1.51
   2   5  -9  120.89    5.30
  -2   5   9  129.12    3.62
  -2   5   9  129.43    6.05
   2  -5  -9  120.45    7.56
  -2  -5   9  125.23    5.46
   2  -5  -9  128.06    3.08
   2   5  -8  221.68    7.26
  -2   5   8  235.64    5.11
  -2   5   8  214.02    7.85
   2  -5  -8  230.98    7.59
  -2  -5   8  239.61    7.43
   2  -5  -8  230.36    4.39
   2   5  -7  375.86   10.28
  -2   5   7  372.37    7.29
  -2   5   7  378.97   10.82
   2  -5  -7  383.31   10.63
  -2  -5   7  390.62   10.33
   2  -5  -7  379.27    6.47
   2   5  -6  207.79    7.25
  -2   5   6  208.76    4.59
  -2   5   6  206.68    7.58
   2  -5  -6  211.11    7.54
  -2  -5   6  203.61    7.05
   2  -5  -6  202.63    3.95
   2   5  -5  127.37    6.08
  -2   5   5  135.30    6.22
   2  -5  -5  124.75    3.05
  -2  -5   5  130.55    5.89
   2  -5  -5  130.03    6.08
   2   5  -4    1.96    4.21
  -2   5   4    5.91    4.23
   2  -5  -4    1.38    2.48
  -2  -5   4    2.80    4.06
   2  -5  -4    6.11    6.76
   2   5  -3   25.64    4.52
  -2   5   3   27.13    4.58
   2  -5  -3   23.87    1.82
  -2  -5   3   28.24    4.38
   2  -5  -3   22.03    4.80
   2   5  -2   50.36    4.90
  -2   5   2   48.04    5.04
   2  -5  -2   46.31    5.25
  -2  -5   2   41.16    4.88
   2   5  -1  265.71    9.16
  -2   5   1  287.24    9.23
   2  -5  -1  277.47   12.13
  -2  -5   1  263.54    8.83
   2   5   0  196.86    7.95
  -2   5   0  200.71    7.73
   2  -5   0  203.15    8.18
  -2  -5   0  202.99    7.82
   2   5   1    7.92    4.90
  -2   5  -1   12.09    4.49
   2  -5   1   17.49    4.53
  -2  -5  -1    9.36    4.02
   2   5   2   39.19    5.34
  -2   5  -2   45.88    4.95
   2  -5   2   41.89    5.15
  -2  -5  -2   50.18    5.16
  -2  -5  -2   47.00    2.92
   2   5   3   80.29    5.81
  -2   5  -3   80.99    7.75
   2  -5   3   77.08    8.46
  -2  -5  -3   75.13    5.32
  -2  -5  -3   76.06    3.06
   2   5   4   17.34    4.89
  -2   5  -4   18.85    4.19
   2   5   4   17.92    2.76
  -2  -5  -4   20.73    4.46
   2  -5   4   14.81    4.75
  -2  -5  -4   20.80    2.41
   2   5   5   80.41    5.85
  -2   5  -5   74.69    5.05
   2   5   5   74.22    3.58
  -2  -5  -5   71.93    5.23
   2  -5   5   77.91    5.46
  -2  -5  -5   75.92    3.02
  -2   5  -6  140.13    6.12
   2   5   6  129.18    5.74
  -2  -5  -6  128.28    6.22
   2  -5   6  136.48    6.76
  -2  -5  -6  129.38    3.75
   2   5   7  176.63    8.15
  -2   5  -7  184.58    6.93
   2   5   7  197.08    5.70
  -2  -5  -7  184.29    7.28
   2  -5   7  188.48    7.56
  -2  -5  -7  178.51    4.58
   2   5   8  456.36   13.71
  -2   5  -8  470.05   14.92
   2   5   8  472.61   10.53
  -2  -5  -8  468.39   12.84
   2  -5   8  458.31   13.18
  -2  -5  -8  442.43    8.80
   2   5   9   60.70    5.72
  -2   5  -9   57.99    4.73
   2   5   9   51.33    3.98
  -2  -5  -9   56.05    4.92
   2  -5   9   57.84    5.30
  -2  -5  -9   54.92    3.14
   2   5  10  185.49    8.38
  -2   5 -10  196.11    7.20
   2   5  10  192.63    5.78
  -2  -5 -10  181.37    7.40
   2  -5  10  211.88    8.16
  -2  -5 -10  185.91    4.87
   2   5  11   70.18    6.12
  -2   5 -11   63.90    4.81
   2   5  11   74.89    4.16
  -2  -5 -11   63.33    5.09
   2  -5  11   60.64    5.55
  -2  -5 -11   65.79    3.18
   2   5  12   37.50    6.01
  -2   5 -12   42.52    4.65
   2   5  12   41.19    3.88
  -2  -5 -12   42.46    4.76
   2  -5  12   51.46    5.00
  -2  -5 -12   39.93    2.98
   2   5  13   21.10    5.53
  -2   5 -13   27.71    6.21
   2   5  13   19.73    3.45
  -2  -5 -13   20.07    4.48
   2  -5  13   26.45    4.91
  -2  -5 -13   18.05    2.79
   2   5  14   95.56    6.94
  -2   5 -14   88.94    5.85
   2   5  14   99.41    4.88
  -2  -5 -14  101.21    6.07
   2  -5  14   97.14    6.42
  -2  -5 -14   93.34    3.89
   2   5  15    6.17    5.44
  -2   5 -15    7.40    4.21
   2   5  15   10.13    3.68
  -2  -5 -15    5.12    4.60
   2  -5  15    9.27    4.90
  -2  -5 -15   11.10    2.73
   2   5  16   31.89    6.13
  -2   5 -16   31.29    4.62
   2   5  16   28.30    4.35
  -2  -5 -16   33.78    5.28
   2  -5  16   32.51    5.41
  -2  -5 -16   31.38    3.33
   2   5  17  101.39    7.72
  -2   5 -17  106.93    6.49
   2   5  17  112.44    6.02
  -2  -5 -17  115.12    7.47
   2  -5  17  101.10    7.10
  -2  -5 -17  103.73    4.68
   2   5  18   61.77    9.72
   2   5  18   71.61    7.77
  -2   5 -18   66.45    5.74
   2  -5  18   69.86    6.49
  -2  -5 -18   64.17    4.15
   2   5  19    7.99    6.21
   2  -5  19    4.22    5.27
   2   5  20    9.78    6.41
   2   5  20   18.94    4.55
   2  -5  20   11.21    5.54
   2   5  21   12.51    6.34
   2   5  21   14.35    4.64
   2  -5  21    5.64    8.03
   2   5  22    0.27    5.97
   2   5  22    0.92    4.43
   2  -5  22    3.88    5.70
   2   5  23    5.48    6.18
   2   5  23   -5.35    4.76
   2  -5  23   -5.49    5.91
   2   5  24   -7.30    9.38
   2   5  24    1.98    4.99
   2  -5  24    3.11    5.57
   2  -5  24    3.06    3.84
   2   5  25    9.44    6.64
   2   5  25   10.78    4.97
   2  -5  25    7.32    9.06
   2  -5  25    9.34    4.05
   2   5  26    1.41    5.31
   2   5  26    1.58    5.94
   2   5  26   -2.32    7.20
   2  -5  26    1.63    5.04
   2  -5  26   -8.38    4.00
   2  -5  26    7.68    5.97
   2   5  27   -2.19    4.97
   2   5  27    2.82    5.70
   2   5  27   -6.40    7.24
   2  -5  27    2.26    4.29
   2  -5  27   -1.96    4.07
   2  -5  27    2.21    5.19
   2   5  28   -4.30    4.50
   2   5  28   -0.31    5.54
   2   5  28   -4.23    7.98
   2  -5  28    7.94    6.10
   2  -5  28    6.27    4.35
   2  -5  28    2.87    7.37
  -2   6  29    4.81    5.36
  -2   6  28   11.62    5.24
  -2   6  27    4.22    4.52
  -2   6  27    2.90    4.97
  -2   6  26    3.53    4.42
  -2   6  26   -2.31    3.47
  -2  -6  26   -1.29    1.88
  -2  -6  26    1.54    2.28
  -2   6  25   10.98    3.88
  -2   6  25   11.06    4.58
  -2  -6  25    8.38    2.58
  -2   6  24    7.16    6.30
  -2   6  24    1.99    4.33
  -2  -6  24    3.25    4.15
  -2   6  23    0.68    4.15
  -2   6  23    3.31    4.18
  -2  -6  23    2.06    3.11
   2  -6 -23    1.28    3.82
  -2   6  22   19.46    4.49
  -2   6  22   15.11    4.56
  -2  -6  22   17.29    3.61
   2  -6 -22   16.44    4.02
  -2   6  21   -2.09    4.24
   2   6 -21   -1.05    2.77
  -2   6  21   -3.92    3.85
  -2  -6  21    0.65    5.18
   2  -6 -21    0.09    3.25
  -2   6  20    4.37    6.71
   2   6 -20    5.72    2.93
  -2   6  20    7.10    3.78
  -2  -6  20    7.01    3.68
   2  -6 -20   14.81    5.04
  -2   6  19   11.45    6.99
   2   6 -19    5.58    3.03
  -2   6  19    2.75    3.66
  -2  -6  19    5.59    3.84
   2  -6 -19    6.35    5.26
  -2   6  18   -2.24    4.38
   2   6 -18   -0.49    2.85
  -2   6  18    2.74    3.47
  -2  -6  18   -3.29    3.62
   2  -6 -18    2.57    3.44
   2   6 -17   -1.04    2.90
  -2   6  17    2.65    3.11
  -2   6  17    0.71    4.33
   2  -6 -17    2.51    3.41
  -2  -6  17   -0.15    3.63
   2  -6 -17    0.88    2.41
   2   6 -16   26.21    3.41
  -2   6  16   28.75    3.63
  -2   6  16   23.65    4.88
   2  -6 -16   27.57    3.90
  -2  -6  16   22.82    4.27
   2  -6 -16   23.27    3.70
   2   6 -15    4.55    3.11
  -2   6  15   -1.38    3.00
  -2   6  15    1.49    4.26
   2  -6 -15    1.24    3.47
  -2  -6  15    1.09    3.62
   2  -6 -15    1.27    2.11
   2   6 -14   12.88    3.47
  -2   6  14   13.27    2.94
  -2   6  14    6.93    4.70
   2  -6 -14   13.66    3.98
  -2  -6  14    5.39    3.88
   2  -6 -14   10.76    3.30
   2   6 -13   17.60    3.53
  -2   6  13   15.59    4.14
  -2   6  13   17.97    6.87
   2  -6 -13   18.56    6.13
  -2  -6  13    8.09    4.04
   2  -6 -13   14.91    2.12
   2   6 -12   33.80    4.02
  -2   6  12   33.02    2.93
  -2   6  12   39.41    7.16
   2  -6 -12   37.04    4.51
  -2  -6  12   30.70    4.36
   2  -6 -12   31.64    2.23
   2   6 -11   22.65    3.84
  -2   6  11   16.22    2.67
  -2   6  11   16.64    4.61
   2  -6 -11   16.29    4.25
  -2  -6  11   20.01    4.15
   2  -6 -11   16.95    3.14
   2   6 -10  201.41    7.40
  -2   6  10  209.03    5.57
  -2   6  10  206.08    8.21
   2  -6 -10  204.02    7.89
  -2  -6  10  232.63    9.91
   2  -6 -10  199.20    4.41
   2   6  -9  150.57    8.79
  -2   6   9  166.97    4.66
  -2   6   9  155.46    7.36
   2  -6  -9  154.96    9.66
  -2  -6   9  156.09    6.73
   2  -6  -9  146.11    3.65
   2   6  -8  144.18    6.54
  -2   6   8  141.94    5.23
  -2   6   8  154.04    7.08
   2  -6  -8  145.07    6.82
  -2  -6   8  144.54    6.68
   2  -6  -8  139.88    3.56
   2   6  -7  215.41    7.90
  -2   6   7  211.13    5.23
  -2   6   7  212.62    8.23
   2  -6  -7  208.69    8.25
  -2  -6   7  211.43    7.80
   2  -6  -7  206.15    4.40
   2   6  -6  252.71    8.82
  -2   6   6  245.56    9.20
   2  -6  -6  257.38    9.25
   2  -6  -6  249.22    5.82
  -2  -6   6  250.38   11.28
   2   6  -5   65.21    5.45
  -2   6   5   58.91    5.69
   2  -6  -5   61.83    5.63
   2  -6  -5   66.70    2.63
  -2  -6   5   78.61    5.45
   2   6  -4   38.03    5.28
  -2   6   4   39.66    5.29
   2  -6  -4   43.64    2.26
  -2  -6   4   39.96    5.08
   2  -6  -4   43.46    5.47
   2   6  -3   47.77    5.55
  -2   6   3   41.78    5.65
   2  -6  -3   43.40    8.38
  -2  -6   3   53.88    7.61
   2   6  -2  293.55   13.20
  -2   6   2  286.02   12.93
   2  -6  -2  287.13   10.18
  -2  -6   2  302.25   10.02
   2   6  -1  249.10    9.65
  -2   6   1  244.21    9.64
   2  -6  -1  258.82    9.59
  -2  -6   1  250.66    9.11
   2   6   0    4.59    7.40
  -2   6   0    2.36    4.92
   2  -6   0    7.93    4.84
  -2  -6   0   -1.27    4.68
   2   6   1   22.16    5.12
  -2   6  -1   21.18    5.02
   2  -6   1   27.03    5.47
  -2  -6  -1   24.67    5.06
   2   6   2   12.81    5.19
  -2   6  -2   12.54    4.78
   2  -6   2   -2.79    5.47
  -2  -6  -2   13.64    6.93
  -2  -6  -2   12.27    2.44
   2   6   3   21.87    5.05
  -2   6  -3   14.14    4.71
   2  -6   3   12.92    5.25
  -2  -6  -3   13.28    4.89
  -2  -6  -3   14.65    2.63
   2   6   4  233.12    9.37
  -2   6  -4  238.62    8.71
   2  -6   4  240.08    9.46
  -2  -6  -4  237.99    5.86
   2   6   5  172.36    8.17
  -2   6  -5  164.30    7.31
   2   6   5  168.64    5.33
  -2  -6  -5  176.03    7.30
   2  -6   5  178.17    8.16
  -2  -6  -5  166.27    4.74
   2   6   6    3.94    5.11
  -2   6  -6    7.72    4.35
   2   6   6    1.79    3.03
  -2  -6  -6    1.45    4.49
   2  -6   6   10.52    5.04
  -2  -6  -6    2.80    2.45
   2   6   7  971.61   28.53
  -2   6  -7 1003.02   26.64
   2   6   7  966.94   22.03
  -2  -6  -7  981.92   25.99
   2  -6   7 1032.88   32.38
  -2  -6  -7  971.82   19.94
   2   6   8  632.86   19.55
  -2   6  -8  626.79   20.10
   2   6   8  623.01   14.64
  -2  -6  -8  645.71   17.77
   2  -6   8  648.54   18.96
  -2  -6  -8  622.91   12.68
   2   6   9  514.87   16.71
  -2   6  -9  518.88   14.84
   2   6   9  533.45   12.69
  -2  -6  -9  514.11   14.91
   2  -6   9  510.86   15.72
  -2  -6  -9  490.07   10.05
   2   6  10   -5.73    5.47
  -2   6 -10    4.68    4.20
   2   6  10    1.27    3.15
  -2  -6 -10    4.55    4.55
   2  -6  10   -3.42    5.06
  -2  -6 -10    2.33    2.53
   2   6  11   60.43    6.89
  -2   6 -11   76.16    5.46
   2   6  11   70.01    4.56
  -2  -6 -11   68.25    5.62
   2  -6  11   71.39    6.33
  -2  -6 -11   67.57    3.48
   2   6  12   14.65    5.86
  -2   6 -12   13.36    4.48
   2   6  12   11.29    3.83
  -2  -6 -12   16.27    6.99
   2  -6  12   16.84    5.25
  -2  -6 -12    8.99    4.03
   2   6  13  137.35    8.29
  -2   6 -13  137.17    6.83
   2   6  13  126.15    5.74
  -2  -6 -13  129.40    6.98
   2  -6  13  118.84    7.72
  -2  -6 -13  128.11    4.54
   2   6  14  175.47    9.79
  -2   6 -14  184.31    8.07
   2   6  14  185.14    6.97
  -2  -6 -14  183.75   10.26
   2  -6  14  183.98    9.35
  -2  -6 -14  175.84    5.24
   2   6  15   11.79    6.03
  -2   6 -15    9.17    6.89
   2   6  15   19.68    4.12
  -2  -6 -15    6.39    5.06
   2  -6  15   13.56    5.63
  -2  -6 -15    9.74    3.04
   2   6  16   12.64    6.23
  -2   6 -16    3.67    4.65
   2   6  16    6.73    4.16
  -2  -6 -16    4.01    7.25
   2  -6  16   11.23    5.67
  -2  -6 -16    7.48    2.90
   2   6  17    2.48    6.04
  -2   6 -17   -0.40    4.58
   2   6  17   -0.86    4.35
  -2  -6 -17    2.09    5.13
   2  -6  17    2.01    5.49
  -2  -6 -17   -3.70    3.17
   2   6  18   13.31    6.70
  -2   6 -18   17.89    5.08
   2   6  18   16.21    6.82
  -2  -6 -18   18.54    8.00
   2  -6  18   19.00    5.99
  -2  -6 -18   16.55    5.07
   2   6  19   16.72    6.73
  -2   6 -19   21.27    5.26
   2   6  19   20.15    4.72
  -2  -6 -19   17.36    5.92
   2  -6  19   27.22    5.99
  -2  -6 -19   17.27    3.49
   2   6  20   26.49    9.95
   2   6  20   22.92    5.03
   2  -6  20   15.32    6.11
  -2  -6 -20   25.74    3.69
   2   6  21   -8.44    6.50
   2   6  21    2.07    4.65
   2  -6  21    5.67    8.79
   2   6  22    4.58    6.58
   2   6  22    2.40    4.95
   2  -6  22   -4.81    6.24
   2   6  23   10.30    6.92
   2   6  23    7.49    5.12
   2  -6  23   -1.57    6.57
   2   6  24   15.65    7.39
   2   6  24   16.81    4.91
   2  -6  24   21.25    6.51
   2   6  25    8.43   10.52
   2   6  25    6.23    5.07
   2  -6  25   10.03    6.63
   2   6  26    0.03    6.61
   2   6  26   -2.32    5.21
   2  -6  26    9.46    9.10
   2  -6  26    1.01    3.98
   2   6  27   11.66    6.34
   2   6  27   12.95    5.63
   2  -6  27    7.35    5.14
   2  -6  27   11.76    5.76
   2  -6  27    7.51    4.43
   2   6  28   -7.80    4.96
   2   6  28    4.48    5.74
   2   6  28    6.28    6.07
   2  -6  28   -2.48    7.20
   2  -6  28    0.27    5.00
   2  -6  28   -1.08    5.31
  -2   7  28   -5.73    5.58
  -2   7  27    1.37    5.51
  -2   7  27    3.15    5.23
  -2   7  26    0.59    3.99
  -2   7  26    3.94    4.88
  -2  -7  26    1.11    3.47
  -2   7  25    0.24    4.45
  -2   7  25    7.50    4.90
  -2  -7  25    3.34    3.15
  -2   7  24    0.32    4.70
  -2   7  24    4.55    7.14
  -2  -7  24   -1.07    5.17
   2  -7 -24   -0.49    6.42
  -2   7  23    1.50    5.20
   2   7 -23    7.22    3.07
  -2   7  23   -1.01    4.49
  -2  -7  23    3.29    3.86
   2  -7 -23    4.79    4.00
  -2   7  22    3.69    5.11
   2   7 -22    2.76    3.13
  -2   7  22    0.34    4.37
  -2  -7  22    2.79    4.02
   2  -7 -22    4.42    3.74
  -2   7  21    1.36    5.29
   2   7 -21    1.21    3.25
  -2   7  21   -0.06    4.16
  -2  -7  21   -2.67    3.96
   2  -7 -21   -0.33    3.78
  -2   7  20    8.92    5.49
   2   7 -20   20.13    3.62
  -2   7  20   26.29    4.41
  -2  -7  20   19.87    6.77
   2  -7 -20   20.44    4.12
  -2   7  19    1.41    3.83
   2   7 -19    0.35    3.41
  -2   7  19    2.75    5.26
   2  -7 -19    0.89    6.15
   2  -7 -19    1.82    2.68
  -2  -7  19    1.72    4.38
   2  -7 -19    0.45    5.93
   2   7 -18    0.14    3.46
  -2   7  18    1.04    3.77
  -2   7  18    3.30    7.71
   2  -7 -18    7.30    4.13
  -2  -7  18    6.39    4.37
   2  -7 -18    1.50    2.61
   2   7 -17    1.01    3.57
  -2   7  17    6.62    5.30
  -2   7  17    2.55    8.08
   2  -7 -17    0.32    4.08
  -2  -7  17    4.07    4.56
   2  -7 -17    3.55    2.45
   2   7 -16   -0.41    3.70
  -2   7  16    3.08    3.62
  -2   7  16    5.07    8.02
   2  -7 -16    6.56    4.24
  -2  -7  16   -3.34    4.47
   2  -7 -16    1.21    2.39
   2   7 -15   25.60    4.07
  -2   7  15   15.96    3.61
  -2   7  15   13.82    7.94
   2  -7 -15   25.20    6.97
  -2  -7  15   14.12    4.87
   2  -7 -15   11.37    2.47
   2   7 -14   40.98    4.70
  -2   7  14   48.20    3.93
  -2   7  14   49.12    6.09
   2  -7 -14   49.27    5.34
  -2  -7  14   46.11    5.53
   2  -7 -14   45.53    2.86
   2   7 -13   -3.70    6.22
  -2   7  13    2.52    3.09
  -2   7  13    2.35    5.26
   2  -7 -13    7.80    4.53
  -2  -7  13    1.21    4.46
   2  -7 -13    1.43    2.11
   2   7 -12   27.85    4.46
  -2   7  12   22.56    3.21
  -2   7  12   25.61    5.23
   2  -7 -12   27.66    7.56
  -2  -7  12   24.05    4.87
   2  -7 -12   25.59    2.36
   2   7 -11   44.77    4.99
  -2   7  11   41.52    3.49
  -2   7  11   40.45    5.79
   2  -7 -11   51.13    5.37
  -2  -7  11   47.80    7.69
   2  -7 -11   42.97    2.46
   2   7 -10   66.03    5.52
  -2   7  10   72.26    3.87
  -2   7  10   68.84    6.34
   2  -7 -10   72.45    6.19
  -2  -7  10   68.52    5.70
   2  -7 -10   66.85    2.84
   2   7  -9   -2.25    4.72
  -2   7   9   -3.18    2.59
  -2   7   9    6.95    5.14
   2  -7  -9   -1.74    7.39
  -2  -7   9    0.25    4.51
   2  -7  -9   -2.32    1.94
   2   7  -8  312.91   10.69
  -2   7   8  293.98   14.44
   2  -7  -8  312.42   11.29
   2  -7  -8  316.89    6.45
  -2  -7   8  299.54   10.60
   2   7  -7  174.98    8.40
  -2   7   7  182.75    8.77
   2  -7  -7  189.64    8.52
   2  -7  -7  182.01    4.55
  -2  -7   7  181.60    8.05
   2   7  -6  329.73   11.69
  -2   7   6  324.48   11.73
   2  -7  -6  319.94   11.64
   2  -7  -6  338.82    7.02
  -2  -7   6  352.34   14.17
   2   7  -5  295.77   11.09
  -2   7   5  283.69   10.94
   2  -7  -5  312.93   11.24
   2  -7  -5  290.72    6.29
  -2  -7   5  301.63   10.60
   2   7  -4  244.56    9.80
  -2   7   4  239.99    9.76
   2  -7  -4  235.11    6.56
  -2  -7   4  264.88    9.88
   2   7  -3   37.79    6.00
  -2   7   3   35.44    5.81
   2  -7  -3   42.84    6.17
  -2  -7   3   36.83    5.74
   2   7  -2  204.58    9.35
  -2   7   2  204.59    9.22
   2  -7  -2  216.19   12.56
  -2  -7   2  221.09    9.04
   2   7  -1   62.55    6.45
  -2   7   1   52.92    6.08
   2  -7  -1   68.51    6.62
  -2  -7   1   62.10    6.16
   2   7   0  393.98   13.70
  -2   7   0  391.24   13.26
   2  -7   0  405.15   13.73
  -2  -7   0  398.85   12.93
   2   7   1    2.93    5.67
  -2   7  -1    1.73    8.07
   2  -7   1    3.30    5.57
  -2  -7  -1    5.92    5.11
   2   7   2   10.05    5.70
  -2   7  -2   15.59    4.92
   2  -7   2    5.50    5.43
  -2  -7  -2   13.08    5.18
  -2  -7  -2   10.82    2.80
   2   7   3   41.73    6.26
  -2   7  -3   38.79    5.80
   2  -7   3   44.74    9.11
  -2  -7  -3   43.74    7.97
  -2  -7  -3   33.48    3.04
   2   7   4    5.17    5.34
  -2   7  -4    3.11    4.77
   2  -7   4    0.43    5.38
  -2  -7  -4    7.99    5.07
  -2  -7  -4    1.68    2.57
   2   7   5  131.29    8.16
  -2   7  -5  134.76    7.37
   2  -7   5  132.54    7.92
  -2  -7  -5  125.41    4.43
   2   7   6   14.95    8.58
  -2   7  -6    5.93    4.61
   2  -7   6    1.48    5.60
  -2  -7  -6   -1.05    5.02
  -2  -7  -6    2.27    2.56
   2   7   7   10.42    5.78
  -2   7  -7   10.70    4.91
   2   7   7   11.15    3.46
  -2  -7  -7    7.76    5.07
   2  -7   7    9.20    8.57
  -2  -7  -7    7.89    4.12
   2   7   8   45.07    6.90
  -2   7  -8   56.64    5.82
   2   7   8   55.06    6.16
  -2  -7  -8   55.18    5.77
   2  -7   8   60.50    7.04
  -2  -7  -8   61.96    3.45
   2   7   9  234.72   11.16
  -2   7  -9  232.45    9.63
   2   7   9  240.26    7.61
  -2  -7  -9  243.11    9.64
   2  -7   9  233.43   10.38
  -2  -7  -9  232.86    6.11
   2   7  10  325.23   13.16
  -2   7 -10  314.52   11.18
   2   7  10  328.10   11.43
  -2  -7 -10  323.75   11.46
   2  -7  10  317.35   12.51
  -2  -7 -10  303.13    7.39
   2   7  11  496.89   17.71
  -2   7 -11  488.24   17.87
   2   7  11  493.82   13.16
  -2  -7 -11  487.42   15.42
   2  -7  11  487.78   16.68
  -2  -7 -11  476.53   10.78
   2   7  12  104.68    8.58
  -2   7 -12  110.63    7.01
   2   7  12  101.29    5.75
  -2  -7 -12  108.21    6.88
   2  -7  12  113.50    8.21
  -2  -7 -12  106.68    4.38
   2   7  13    3.50    6.20
  -2   7 -13   -1.42    7.17
   2   7  13   -3.18    3.99
  -2  -7 -13    3.26    4.85
   2  -7  13   -2.52    5.65
  -2  -7 -13    0.10    2.84
   2   7  14    6.10    6.57
  -2   7 -14    8.67    4.88
   2   7  14    0.79    4.27
  -2  -7 -14    7.41    5.02
   2  -7  14    0.33    5.86
  -2  -7 -14    1.12    2.92
   2   7  15    6.06    6.47
  -2   7 -15   -2.06    4.77
   2   7  15    3.90    4.46
  -2  -7 -15    3.18    5.21
   2  -7  15    3.27    5.91
  -2  -7 -15    4.76    4.78
   2   7  16   59.24    7.94
  -2   7 -16   65.74    6.18
   2   7  16   72.86    5.60
  -2  -7 -16   55.01    6.53
   2  -7  16   62.87    7.75
  -2  -7 -16   63.84    3.86
   2   7  17    6.17    6.73
  -2   7 -17   -4.00    4.82
   2   7  17   -2.73    6.73
  -2  -7 -17    3.67    5.22
   2  -7  17    0.52    6.10
  -2  -7 -17    2.72    4.92
   2   7  18    8.21    6.63
  -2   7 -18    4.89    5.08
   2   7  18   -5.63    4.62
  -2  -7 -18    7.76    5.63
   2  -7  18    4.48    6.00
  -2  -7 -18    5.46    3.26
   2   7  19    3.63    6.79
  -2   7 -19   12.34    5.15
   2   7  19    4.21    4.75
  -2  -7 -19    7.01    5.66
   2  -7  19    1.53    6.33
  -2  -7 -19    2.06    3.42
   2   7  20    6.10    7.04
  -2   7 -20    4.95    7.58
   2   7  20   -4.55    4.65
  -2  -7 -20    8.56    6.23
   2  -7  20    4.19    5.97
  -2  -7 -20   -1.07    3.26
   2   7  21   -6.84   10.35
  -2   7 -21    5.25    5.30
   2   7  21   -4.78    5.14
  -2  -7 -21    2.14    6.35
   2  -7  21    2.37    6.12
  -2  -7 -21   -0.52    3.43
   2   7  22   31.42   11.08
   2   7  22   16.59    5.70
   2  -7  22   15.13   10.70
   2   7  23    7.66    7.62
   2   7  23   15.54    5.85
   2  -7  23   12.93    6.88
   2   7  24    6.85    7.22
   2   7  24   -5.23    5.18
   2  -7  24    3.33    6.44
   2   7  25   12.86    7.40
   2   7  25   10.01    5.55
   2  -7  25   17.83    6.99
   2   7  26   18.83   11.01
   2   7  26   16.21    6.21
   2  -7  26    5.39    6.72
   2   7  27    2.30    6.67
   2   7  27    0.84    6.12
   2  -7  27   -0.01    5.92
  -2   8  28    0.36    5.60
  -2   8  27   11.11    6.36
  -2   8  27   -3.01    5.32
  -2   8  26    2.12    5.16
  -2   8  26   -0.30    4.58
  -2  -8  26   -2.76    4.28
   2  -8 -26    2.35    4.46
  -2   8  25    5.87    7.27
  -2   8  25   -1.69    5.28
  -2  -8  25    2.87    3.60
   2  -8 -25    2.37    4.49
  -2   8  24   10.51    5.81
   2   8 -24   11.03    5.11
  -2   8  24   15.87    7.97
  -2  -8  24   13.13    6.30
   2  -8 -24   17.51    7.25
  -2   8  23    5.66    8.88
   2   8 -23    9.80    5.41
  -2   8  23   -0.02    4.78
  -2  -8  23   -2.20    4.55
   2  -8 -23    1.20    4.12
  -2   8  22   26.67    6.56
   2   8 -22   32.84    6.21
  -2   8  22   28.11    5.27
  -2  -8  22   27.92    5.37
   2  -8 -22   24.52    4.92
   2   8 -21   10.90    4.07
  -2   8  21    7.80    4.44
  -2   8  21    8.13    5.98
   2  -8 -21    9.49    4.24
  -2  -8  21   10.64    4.95
   2  -8 -21   12.09    3.01
   2   8 -20    0.11    3.80
  -2   8  20   -4.60    4.36
  -2   8  20    3.75    5.67
   2  -8 -20   -4.75    4.28
  -2  -8  20   -1.49    4.75
   2  -8 -20    0.13    2.71
   2   8 -19   20.69    4.35
  -2   8  19   27.78    4.73
  -2   8  19   25.52    6.43
   2  -8 -19   25.97    4.98
  -2  -8  19   25.00    8.09
   2  -8 -19   25.96    4.58
   2   8 -18   32.96    4.75
  -2   8  18   41.25    4.70
  -2   8  18   30.04    6.59
   2  -8 -18   31.29    5.46
  -2  -8  18   38.63    8.25
   2  -8 -18   29.40    3.20
   2   8 -17    5.89    4.23
  -2   8  17    2.78    6.41
  -2   8  17    5.17    6.04
   2  -8 -17    5.55    7.43
  -2  -8  17    3.05    7.79
   2  -8 -17   -1.21    4.03
   2   8 -16    1.54    6.58
  -2   8  16    8.01    4.17
  -2   8  16    5.47    5.95
   2  -8 -16    8.40    4.82
  -2  -8  16    9.12    7.76
   2  -8 -16    5.39    2.70
   2   8 -15   25.61    4.91
  -2   8  15   28.22    4.30
  -2   8  15   26.92    6.51
   2  -8 -15   29.64    5.57
  -2  -8  15   27.76    5.59
   2  -8 -15   33.53    4.30
   2   8 -14   92.41    6.56
  -2   8  14   95.35    6.80
  -2   8  14   88.88    7.71
   2  -8 -14   91.23    9.96
  -2  -8  14   87.40    9.73
   2  -8 -14   89.11    3.62
   2   8 -13    0.69    4.72
  -2   8  13   -0.76    3.40
  -2   8  13   -2.72    5.93
   2  -8 -13   10.75    5.05
  -2  -8  13   -4.39    7.90
   2  -8 -13    2.92    2.36
   2   8 -12    8.21    7.63
  -2   8  12   12.05    3.55
  -2   8  12   13.66    5.78
   2  -8 -12   16.07    5.50
  -2  -8  12   13.44    8.00
   2  -8 -12   10.29    2.45
   2   8 -11    1.35    4.84
  -2   8  11   -0.02    3.17
  -2   8  11    0.05    5.60
   2  -8 -11    1.93    5.10
  -2  -8  11    8.90    5.01
   2  -8 -11   -3.20    2.21
   2   8 -10   -1.02    4.95
  -2   8  10    0.21    5.68
   2  -8 -10   -4.66    5.46
   2  -8 -10   -0.07    2.24
  -2  -8  10   -0.15    4.99
   2   8  -9   43.32    8.57
  -2   8   9   40.65    6.62
   2  -8  -9   51.37    9.22
   2  -8  -9   39.63    2.77
  -2  -8   9   42.00    6.08
   2   8  -8    8.19    5.35
  -2   8   8    8.13    5.84
   2  -8  -8    4.51    5.63
   2  -8  -8    5.41    2.36
  -2  -8   8    9.65    5.35
   2   8  -7   -1.38    5.56
  -2   8   7    0.31    5.65
   2  -8  -7   -1.21    5.60
   2  -8  -7    1.15    2.24
  -2  -8   7    4.26    5.20
   2   8  -6    7.26    5.30
  -2   8   6    1.65    5.72
   2  -8  -6    3.37    5.59
   2  -8  -6    1.03    2.28
  -2  -8   6    5.48    7.80
   2   8  -5   25.02    6.24
  -2   8   5   28.73    6.13
   2  -8  -5   23.61    6.43
   2  -8  -5   28.21    2.66
  -2  -8   5   21.34    5.77
   2   8  -4   49.96    6.65
  -2   8   4   50.00    7.05
   2  -8  -4   48.90    6.96
   2  -8  -4   49.21    3.01
  -2  -8   4   61.69    6.68
   2   8  -3  354.34   13.27
  -2   8   3  368.59   13.50
  -2  -8   3  372.82   13.24
   2   8  -2    3.34    5.81
  -2   8   2    3.38    5.94
   2  -8  -2   14.22    5.92
  -2  -8   2    3.64    5.54
   2   8  -1   56.12    6.97
  -2   8   1   46.37    9.33
   2  -8  -1   46.74    7.10
  -2  -8   1   34.03    6.69
   2   8   0  142.95    8.79
  -2   8   0  138.03    8.70
   2  -8   0  141.58    8.94
  -2  -8   0  142.33    8.80
   2   8   1   -3.68    5.96
  -2   8  -1    4.38    5.61
   2  -8   1    5.61    6.01
  -2  -8  -1    2.46    8.20
   2   8   2   82.01    7.83
  -2   8  -2   78.23    7.06
   2  -8   2   99.52    7.98
  -2  -8  -2   91.68    7.57
  -2  -8  -2   87.72    4.26
   2   8   3   -0.75    6.03
  -2   8  -3    1.48    5.54
   2  -8   3    3.96    6.09
  -2  -8  -3    3.82    5.50
  -2  -8  -3    2.62    2.88
   2   8   4  190.78   10.13
  -2   8  -4  204.08   12.49
   2  -8   4  199.63   10.10
  -2  -8  -4  192.27    8.96
  -2  -8  -4  185.79    5.68
   2   8   5   90.44   11.24
  -2   8  -5   85.74    6.88
   2  -8   5   80.88    7.75
  -2  -8  -5   85.98    7.02
  -2  -8  -5   75.88    5.66
   2   8   6   17.81    6.13
  -2   8  -6   11.94    5.59
   2  -8   6    6.24    6.19
  -2  -8  -6    3.43    8.67
  -2  -8  -6    7.77    2.89
   2   8   7   -2.10    6.17
  -2   8  -7    6.58    5.14
   2  -8   7    3.20    5.96
  -2  -8  -7    1.82    5.48
  -2  -8  -7    4.86    2.86
   2   8   8  149.28    9.51
  -2   8  -8  136.18    8.01
   2   8   8  136.40    6.22
  -2  -8  -8  143.67    8.19
   2  -8   8  137.80    9.30
  -2  -8  -8  145.29    4.88
   2   8   9   38.50    7.25
  -2   8  -9   40.39    5.99
   2   8   9   46.32    4.60
  -2  -8  -9   34.08    6.26
   2  -8   9   44.82    7.00
  -2  -8  -9   44.53    3.52
   2   8  10  153.76    9.91
  -2   8 -10  165.73    8.53
   2   8  10  157.61    6.66
  -2  -8 -10  154.70    8.69
   2  -8  10  149.86    9.55
  -2  -8 -10  153.22    5.27
   2   8  11   18.75    7.15
  -2   8 -11   10.37    5.36
   2   8  11   17.36    4.35
  -2  -8 -11   21.70    5.73
   2  -8  11    5.13    6.70
  -2  -8 -11   19.98    3.24
   2   8  12    4.79    6.63
  -2   8 -12   -1.00    5.28
   2   8  12   -5.23    4.15
  -2  -8 -12    6.96    5.40
   2  -8  12    8.76    6.11
  -2  -8 -12   -4.94    3.02
   2   8  13   -1.03    6.87
  -2   8 -13    5.22    5.10
   2   8  13    6.69    4.32
  -2  -8 -13   -0.15    8.26
   2  -8  13    1.68    6.12
  -2  -8 -13   -3.32    3.00
   2   8  14   -2.52    7.00
  -2   8 -14   -1.14    5.35
   2   8  14   -6.28    4.62
  -2  -8 -14   -1.95    5.51
   2  -8  14    0.96    6.52
  -2  -8 -14    2.81    3.18
   2   8  15   32.47    7.81
  -2   8 -15   34.50    5.82
   2   8  15   36.97    5.70
  -2  -8 -15   28.41    9.16
   2  -8  15   27.72    7.57
  -2  -8 -15   36.07    3.83
   2   8  16   46.52    8.69
  -2   8 -16   50.38    9.31
   2   8  16   69.68    8.55
  -2  -8 -16   55.54    6.83
   2  -8  16   54.24    8.14
  -2  -8 -16   52.95    4.04
   2   8  17   41.50    8.34
  -2   8 -17   52.13    6.56
   2   8  17   43.40    5.82
  -2  -8 -17   40.92    9.62
   2  -8  17   50.89    7.87
  -2  -8 -17   45.93    4.04
   2   8  18   13.56    7.51
  -2   8 -18    8.82    8.50
   2   8  18    5.76    5.29
  -2  -8 -18   10.06    6.04
   2  -8  18    9.99    6.76
  -2  -8 -18   11.56    3.53
   2   8  19   31.85    8.19
  -2   8 -19   40.58    6.39
   2   8  19   29.52    5.70
  -2  -8 -19   27.75    6.77
   2  -8  19   33.70    7.38
  -2  -8 -19   38.93    3.96
   2   8  20    9.81    7.49
  -2   8 -20    4.93    5.67
   2   8  20    9.91    5.43
  -2  -8 -20    5.79    6.04
   2  -8  20    3.62    7.11
  -2  -8 -20    0.56    3.71
   2   8  21   15.76    7.97
  -2   8 -21   19.28    5.99
   2   8  21   15.89    5.96
  -2  -8 -21   15.55    6.61
   2  -8  21   14.05    7.20
  -2  -8 -21   14.54    3.96
   2   8  22   -0.64    7.95
  -2   8 -22    5.31    6.07
   2   8  22    6.49    5.80
  -2  -8 -22    9.10    7.20
   2  -8  22    0.16    7.25
  -2  -8 -22   14.93    3.90
   2   8  23   17.54   12.27
  -2   8 -23   14.88    6.19
   2   8  23   25.63    6.16
  -2  -8 -23   13.46    7.60
   2  -8  23   19.59   11.46
  -2  -8 -23   17.17    4.19
   2   8  24    7.13   11.95
   2   8  24   -4.29    5.99
   2  -8  24   -2.38    7.31
   2   8  25    5.75    8.22
   2   8  25   28.09   10.08
   2  -8  25   16.19    7.49
   2   8  26   -8.12    7.58
   2   8  26    1.11    9.77
   2  -8  26    3.76    6.87
   2   8  27    5.53    7.50
   2   8  27    3.07   10.23
   2  -8  27   -0.32    6.43
  -2   9  27   -3.64    7.27
  -2   9  27    1.64    5.59
   2  -9 -27    0.12    5.01
  -2   9  26    2.79    5.33
   2   9 -26    2.87    3.29
  -2   9  26    5.40    5.50
  -2  -9  26    2.78    5.48
   2  -9 -26    3.32    4.57
  -2   9  25   -0.26    5.64
   2   9 -25    1.21    3.41
  -2   9  25   -1.74    5.15
  -2  -9  25    2.80    4.32
   2  -9 -25    0.15    6.39
  -2   9  24    5.91    5.87
   2   9 -24    0.64    3.82
  -2   9  24    5.77    5.07
  -2  -9  24   -4.91    4.85
   2  -9 -24   -1.00    4.93
  -2   9  23    1.76    6.39
   2   9 -23    2.52    6.03
  -2   9  23    4.08    7.38
  -2  -9  23   -1.39    8.13
   2  -9 -23    5.26    4.48
   2   9 -22    0.13    6.29
  -2   9  22   17.64    7.62
  -2   9  22    3.80    9.73
   2  -9 -22    3.85    4.61
  -2  -9  22   -1.73    5.72
   2  -9 -22   -0.99    3.09
   2   9 -21   33.97    5.13
  -2   9  21   41.28    5.62
  -2   9  21   25.93    7.61
   2  -9 -21   39.56    5.45
  -2  -9  21   32.31    6.60
   2  -9 -21   45.67    3.66
   2   9 -20   -6.67    4.51
  -2   9  20    0.05    4.60
  -2   9  20   -0.51    6.55
   2  -9 -20    0.28    5.27
  -2  -9  20   -1.68    5.73
   2  -9 -20   -0.58    4.63
   2   9 -19   -1.89    4.30
  -2   9  19    3.31    4.41
  -2   9  19    2.76    6.37
   2  -9 -19    3.15    5.03
  -2  -9  19    1.39    5.61
   2  -9 -19    0.85    2.84
   2   9 -18    0.77    7.33
  -2   9  18   -1.03    4.59
  -2   9  18   12.83    6.57
   2  -9 -18    6.22    5.33
  -2  -9  18    3.74    5.77
   2  -9 -18    2.43    4.37
   2   9 -17    2.40    5.03
  -2   9  17    7.14    6.56
  -2   9  17   -2.47    6.76
   2  -9 -17    8.22    5.42
  -2  -9  17    3.07    5.72
   2  -9 -17    6.17    2.77
   2   9 -16    0.23    4.95
  -2   9  16    2.46    4.19
  -2   9  16    3.44    6.58
   2  -9 -16   -4.07    8.65
  -2  -9  16    0.89    5.59
   2  -9 -16   -4.33    4.35
   2   9 -15    4.70    5.12
  -2   9  15    3.78    4.14
  -2   9  15    3.95    6.63
   2  -9 -15    0.71    5.65
  -2  -9  15    7.01    5.88
   2  -9 -15    3.39    2.72
   2   9 -14   57.67    8.90
  -2   9  14   50.88    7.26
  -2   9  14   52.15    7.79
   2  -9 -14   55.12    6.96
  -2  -9  14   46.87    6.90
   2  -9 -14   49.57    3.46
   2   9 -13    7.88    5.69
  -2   9  13    7.88    4.03
  -2   9  13    0.33    6.65
   2  -9 -13   17.17    6.12
  -2  -9  13    8.82    6.10
   2  -9 -13    9.18    2.67
   2   9 -12    4.47    5.84
  -2   9  12   10.16    3.65
  -2   9  12   11.73    6.78
   2  -9 -12   -0.07    6.00
  -2  -9  12    7.69    6.05
   2  -9 -12    8.05    2.66
   2   9 -11   13.36    5.81
  -2   9  11   18.54    6.56
   2  -9 -11   10.68    6.08
   2  -9 -11    6.58    2.66
  -2  -9  11   12.65    6.14
   2   9 -10   45.29    6.85
  -2   9  10   41.84   10.92
   2  -9 -10   42.61    7.05
   2  -9 -10   41.71    4.27
  -2  -9  10   57.27    6.72
   2   9  -9   23.67    9.30
  -2   9   9   11.60    6.62
   2  -9  -9   10.69    6.34
   2  -9  -9   15.19    2.70
  -2  -9   9   14.22    6.10
   2   9  -8   14.05    6.16
  -2   9   8   10.02    6.41
   2  -9  -8   12.58    6.11
   2  -9  -8    7.53    2.64
  -2  -9   8    6.69    6.11
   2   9  -7   30.18    9.70
  -2   9   7   25.25    6.94
   2  -9  -7   32.24    6.44
   2  -9  -7   19.76    2.75
  -2  -9   7   30.35    9.39
   2   9  -6   49.35    7.15
  -2   9   6   60.20    7.48
   2  -9  -6   52.71    7.35
   2  -9  -6   51.62    3.33
  -2  -9   6   55.03    7.07
   2   9  -5   70.10   11.28
  -2   9   5   58.56    7.62
   2  -9  -5   71.67    7.70
   2  -9  -5   70.42    3.56
  -2  -9   5   68.45    7.61
   2   9  -4  145.15    9.52
  -2   9   4  156.90    9.55
   2  -9  -4  148.59    9.53
   2  -9  -4  141.68    4.77
  -2  -9   4  149.19    9.32
  -2   9   3  194.28   10.76
   2   9  -3  176.54   10.23
  -2  -9   3  195.76    9.86
   2  -9  -3  195.76   10.47
  -2   9   2  143.93    9.33
   2   9  -2  140.29    9.48
  -2  -9   2  145.44    9.18
   2  -9  -2  127.49   13.19
   2   9  -1   28.83    7.12
   2  -9  -1   20.85    7.03
  -2  -9   1   26.57    6.79
  -2   9   0  202.68   10.70
   2  -9   0  217.21   11.05
  -2  -9   0  221.23   10.77
   2   9   1   67.18    7.92
  -2   9  -1   78.21    7.69
   2  -9   1   71.98   11.79
   2   9   2    4.97    6.68
  -2   9  -2   -4.05    9.80
   2  -9   2   -0.78    6.55
  -2  -9  -2   -3.21    5.50
  -2  -9  -2    0.55    3.08
   2   9   3    0.91    6.65
  -2   9  -3    5.64    5.83
   2  -9   3    0.60    6.72
  -2  -9  -3   -0.40    6.21
  -2  -9  -3    1.28    3.11
   2   9   4    6.70    6.53
  -2   9  -4    8.33    6.04
   2  -9   4    3.58    6.69
  -2  -9  -4   -5.24    6.18
  -2  -9  -4   -1.05    4.86
   2   9   5   23.01    6.93
  -2   9  -5   11.79    6.25
   2  -9   5   21.19   10.63
  -2  -9  -5   15.74    6.12
  -2  -9  -5   15.00    3.47
   2   9   6   61.70    8.50
  -2   9  -6   69.65    7.16
   2  -9   6   73.43    8.11
  -2  -9  -6   70.08    7.51
  -2  -9  -6   68.69    4.10
   2   9   7    7.92    6.85
  -2   9  -7    2.90    8.73
   2  -9   7   -1.74    6.73
  -2  -9  -7   -5.83    8.98
  -2  -9  -7   -2.93    2.99
   2   9   8   12.99    7.20
  -2   9  -8   10.08    6.12
   2  -9   8   11.47    7.06
  -2  -9  -8   14.80    6.21
  -2  -9  -8   14.33    3.30
   2   9   9    3.27    7.14
  -2   9  -9   -0.22    5.81
   2  -9   9   -1.30    6.75
  -2  -9  -9   -0.51    6.00
  -2  -9  -9    0.24    3.11
   2   9  10    6.61   10.67
  -2   9 -10   -0.63    5.87
   2   9  10    0.35    4.37
  -2  -9 -10   -9.95    5.96
   2  -9  10    3.99    6.99
  -2  -9 -10    0.10    3.12
   2   9  11   23.09    7.46
  -2   9 -11   19.26    6.03
   2   9  11   15.73    4.80
  -2  -9 -11    9.45    6.10
   2  -9  11    9.42    7.30
  -2  -9 -11   11.67    3.38
   2   9  12   -1.52    7.38
  -2   9 -12    1.49    5.71
   2   9  12    5.51    6.91
  -2  -9 -12    2.32    6.13
   2  -9  12    1.30   10.98
  -2  -9 -12    0.91    3.34
   2   9  13   92.55    9.62
  -2   9 -13   84.57    7.75
   2   9  13   86.75    6.56
  -2  -9 -13  101.04    8.22
   2  -9  13  100.50   13.36
  -2  -9 -13   85.13    4.89
   2   9  14   34.87    8.65
  -2   9 -14   30.66    6.29
   2   9  14   43.67    6.01
  -2  -9 -14   48.76   10.33
   2  -9  14   27.23   11.98
  -2  -9 -14   30.81    4.06
   2   9  15   96.69   10.44
  -2   9 -15  109.51    8.27
   2   9  15  105.50    7.43
  -2  -9 -15   91.55    8.46
   2  -9  15  100.12   13.77
  -2  -9 -15  112.53    7.47
   2   9  16  102.29   10.10
  -2   9 -16  102.92    8.15
   2   9  16   99.77    7.05
  -2  -9 -16  110.02   11.24
   2  -9  16   96.32   13.66
  -2  -9 -16   96.03    5.18
   2   9  17   67.99    9.50
  -2   9 -17   58.22    7.20
   2   9  17   62.30    6.58
  -2  -9 -17   59.72    7.35
   2  -9  17   49.00   12.45
  -2  -9 -17   62.87    4.40
   2   9  18   51.94   12.91
  -2   9 -18   47.41    7.09
   2   9  18   57.90    6.51
  -2  -9 -18   62.88    7.38
   2  -9  18   62.41   12.79
  -2  -9 -18   64.02    4.51
   2   9  19   62.94   13.89
  -2   9 -19   70.15   10.94
   2   9  19   69.82    6.93
  -2  -9 -19   72.41    7.82
   2  -9  19   60.16    8.97
  -2  -9 -19   67.66    4.85
   2   9  20   58.59    9.66
  -2   9 -20   54.95    7.73
   2   9  20   66.76    7.44
  -2  -9 -20   66.40    7.92
   2  -9  20   64.63    9.06
  -2  -9 -20   66.61    4.94
   2   9  21    7.43    8.26
  -2   9 -21    1.12    9.24
   2   9  21    6.93    8.85
  -2  -9 -21   -4.46    6.71
   2  -9  21    4.81    7.76
  -2  -9 -21    3.11    3.87
   2   9  22   -0.02    8.10
  -2   9 -22    4.37    6.08
   2   9  22   -1.47    8.42
  -2  -9 -22    2.83    6.64
   2  -9  22   -3.28    7.89
  -2  -9 -22   -3.45    5.92
   2   9  23    4.94    8.56
  -2   9 -23    0.97    6.36
   2   9  23    4.95    5.76
  -2  -9 -23   -1.84    7.63
   2  -9  23   -6.04    7.85
  -2  -9 -23   -4.26    3.99
   2   9  24   10.03    8.21
  -2   9 -24   -3.51    6.08
   2   9  24    2.74    6.08
  -2  -9 -24   -1.70    7.45
   2  -9  24    2.87    7.86
  -2  -9 -24    0.91    3.95
   2   9  25   -0.70    8.29
   2   9  25    3.31    6.46
   2  -9  25    8.43   11.18
   2   9  26   -9.08   12.58
   2   9  26   -6.09    6.59
   2  -9  26    3.69    7.26
  -2  10  26   -3.69    8.75
   2  10 -26   -0.05    3.73
  -2  10  26   -3.87    6.19
  -2 -10  26   -0.70    6.04
   2 -10 -26    2.53    7.08
  -2  10  25   -1.09    6.38
   2  10 -25   -2.53    3.94
  -2  10  25   -2.03    5.84
  -2 -10  25    2.40    5.08
   2 -10 -25    3.76    4.93
  -2  10  24    1.98    6.77
   2  10 -24    2.69    6.17
  -2  10  24    2.34    5.56
  -2 -10  24    2.90    5.49
   2 -10 -24    3.86    5.30
   2  10 -23   14.09    4.88
  -2  10  23   11.06    5.60
  -2  10  23   11.54    7.58
   2 -10 -23   14.40    8.37
  -2 -10  23    9.45    6.21
   2 -10 -23   16.46    3.75
   2  10 -22    0.36    4.78
  -2  10  22    8.34    5.22
  -2  10  22   -5.70    7.07
   2 -10 -22    2.86    5.28
  -2 -10  22    8.35    9.64
   2 -10 -22    0.68    3.39
   2  10 -21   12.89    5.12
  -2  10  21   10.99    7.87
  -2  10  21    7.73   11.12
   2 -10 -21    7.49    5.38
  -2 -10  21   13.73    6.71
   2 -10 -21   11.90    3.26
   2  10 -20    1.90    7.34
  -2  10  20   -1.80    4.86
  -2  10  20    4.45   10.91
   2 -10 -20   -0.43    8.53
  -2 -10  20   -0.15    6.40
   2 -10 -20    2.07    2.97
   2  10 -19    2.43    5.08
  -2  10  19    6.72    4.87
  -2  10  19    3.88   10.93
   2 -10 -19    3.97    5.94
  -2 -10  19   10.34    6.50
   2 -10 -19    0.37    4.54
   2  10 -18    0.92    5.25
  -2  10  18   -0.86    4.78
  -2  10  18    3.55    7.22
   2 -10 -18   -2.55    5.89
  -2 -10  18   10.21    6.08
   2 -10 -18   -0.03    2.97
   2  10 -17    8.05    5.53
  -2  10  17    9.34    6.74
  -2  10  17    4.31    7.25
   2 -10 -17    3.30    5.86
  -2 -10  17   -3.66    6.60
   2 -10 -17    4.92    4.47
   2  10 -16   39.47    6.45
  -2  10  16   45.52    5.33
  -2  10  16   46.18    8.06
   2 -10 -16   41.95    7.22
  -2 -10  16   40.89    7.11
   2 -10 -16   38.99    3.50
   2  10 -15    8.00    5.69
  -2  10  15   -2.92    4.55
  -2  10  15   -2.72    7.22
   2 -10 -15   11.81    6.28
  -2 -10  15   -8.70    6.36
   2 -10 -15   -0.71    2.87
   2  10 -14   37.33    6.87
  -2  10  14   37.96    8.36
   2 -10 -14   54.58    7.85
   2 -10 -14   44.15    3.62
  -2 -10  14   39.69    7.57
   2  10 -13   -3.33    6.09
  -2  10  13    7.80    6.90
   2 -10 -13    1.17    6.65
   2 -10 -13    0.80    2.81
  -2 -10  13   -0.13    6.62
   2  10 -12   -3.22    6.06
  -2  10  12   -0.44   10.92
   2 -10 -12    3.29    6.77
   2 -10 -12   -1.60    4.12
  -2 -10  12    1.88    6.53
   2  10 -11    7.42    6.29
  -2  10  11    9.45   10.79
   2 -10 -11   15.72    6.81
   2 -10 -11    6.10    2.78
  -2 -10  11    8.59    6.74
   2  10 -10   63.09    7.98
  -2  10  10   65.68    8.31
   2 -10 -10   64.75    8.39
   2 -10 -10   57.18    3.76
  -2 -10  10   51.58    8.00
   2  10  -9    8.12    6.69
  -2  10   9   16.91    6.98
   2 -10  -9   13.69    6.93
   2 -10  -9   10.36    2.96
  -2 -10   9    7.52    6.88
   2  10  -8   14.06    6.58
  -2  10   8   11.26    7.20
   2 -10  -8   -0.66    7.14
   2 -10  -8    4.99    4.21
  -2 -10   8   16.70   10.04
   2  10  -7   27.52    7.36
  -2  10   7   11.24    7.52
   2 -10  -7   30.01    7.32
   2 -10  -7   22.38    3.11
  -2 -10   7   33.55    7.33
   2  10  -6   29.22    7.25
  -2  10   6   18.48    7.32
   2 -10  -6   29.57   11.15
   2 -10  -6   18.43    3.15
  -2 -10   6   12.14    7.21
   2  10  -5   79.46    8.78
  -2  10   5   86.94   12.79
   2 -10  -5   81.97    9.02
   2 -10  -5   67.33    4.02
  -2 -10   5   80.54    8.39
   2  10  -4   46.40    8.40
  -2  10   4   46.64    8.09
   2 -10  -4   47.93    8.14
   2 -10  -4   42.44    3.79
  -2 -10   4   40.19    7.85
  -2  10   3  725.02   25.98
   2  10  -3  729.87   26.09
  -2 -10   3  759.52   26.20
   2 -10  -3  745.42   26.51
  -2  10   2   30.58    8.17
   2  10  -2   34.11    7.94
  -2 -10   2   34.17    7.56
   2 -10  -2   43.05    7.78
   2  10  -1   64.65    8.71
   2 -10  -1   73.56    9.00
  -2 -10   1   79.91    8.22
  -2  10   0    0.83    7.16
   2  10   0   -1.53    7.48
  -2 -10   0   10.05    6.62
   2 -10   0   13.02    7.60
  -2  10  -1   20.12    7.20
   2  10   1   19.76    7.94
  -2 -10  -1   20.41   11.11
   2 -10   1   17.55    7.54
   2  10   2   -6.12   11.45
  -2  10  -2    4.42    6.53
   2 -10   2    4.04    7.16
  -2 -10  -2    6.55    6.65
  -2 -10  -2    5.89    3.82
   2  10   3  211.43   12.68
  -2  10  -3  204.78   11.23
   2 -10   3  208.57   12.27
  -2 -10  -3  221.32   11.62
  -2 -10  -3  197.55    7.03
   2  10   4   23.56    8.17
  -2  10  -4   19.10    7.11
   2 -10   4   27.79    8.16
  -2 -10  -4   37.13    7.59
  -2 -10  -4   21.53    4.18
   2  10   5   22.96    7.75
  -2  10  -5   28.48   10.72
   2 -10   5   12.02    7.90
  -2 -10  -5   18.80    6.95
  -2 -10  -5   12.98    3.74
   2  10   6   -0.01    7.59
  -2  10  -6   -1.24    6.41
   2 -10   6   -2.29    7.50
  -2 -10  -6    5.95    6.59
  -2 -10  -6    3.70    3.35
   2  10   7   -3.93   11.28
  -2  10  -7    3.62    6.79
   2 -10   7    3.34    7.31
  -2 -10  -7    2.24    6.56
  -2 -10  -7    1.28    3.23
   2  10   8    3.15    8.21
  -2  10  -8   29.61    6.56
   2 -10   8    8.21    7.78
  -2 -10  -8   25.85    6.75
  -2 -10  -8   12.84    3.50
   2  10   9   -5.84    7.92
  -2  10  -9    4.79    6.24
   2 -10   9   -2.03   11.48
  -2 -10  -9   -4.24    6.72
  -2 -10  -9   -6.24    3.42
   2  10  10    5.67    7.99
  -2  10 -10   10.34    9.79
   2 -10  10   10.74    7.88
  -2 -10 -10   12.02   10.45
  -2 -10 -10   10.78    3.59
   2  10  11   75.41    9.81
  -2  10 -11   76.30    8.16
   2 -10  11   69.07    9.75
  -2 -10 -11   68.79    8.37
  -2 -10 -11   71.80    4.86
   2  10  12   82.55   10.42
  -2  10 -12   74.76   12.22
   2  10  12   76.65    6.73
  -2 -10 -12   72.59    8.69
   2 -10  12   74.27   10.13
  -2 -10 -12   75.78    7.34
   2  10  13   70.71    9.95
  -2  10 -13   67.33    8.13
   2  10  13   63.15    6.67
  -2 -10 -13   68.08    8.36
   2 -10  13   84.62    9.88
  -2 -10 -13   69.87    4.79
   2  10  14   32.62    9.07
  -2  10 -14   29.89    7.00
   2  10  14   30.35    5.77
  -2 -10 -14   27.40    7.25
   2 -10  14   29.88    8.13
  -2 -10 -14   17.15    5.72
   2  10  15    0.60    8.35
  -2  10 -15   -2.29    6.16
   2  10  15    1.62    5.15
  -2 -10 -15   13.06   10.03
   2 -10  15   -7.07    7.95
  -2 -10 -15    4.66    3.59
   2  10  16    6.01    8.61
  -2  10 -16    2.68    6.38
   2  10  16   10.69    5.49
  -2 -10 -16   -0.19    6.36
   2 -10  16    6.89    7.81
  -2 -10 -16    2.18    5.28
   2  10  17   -5.31    8.70
  -2  10 -17    0.87    6.43
   2  10  17    7.79    5.40
  -2 -10 -17    7.57    9.72
   2 -10  17   11.89    7.86
  -2 -10 -17    2.30    3.65
   2  10  18   20.99    9.38
  -2  10 -18   17.03    6.68
   2  10  18   21.00    6.11
  -2 -10 -18   16.03    6.83
   2 -10  18   29.28    8.68
  -2 -10 -18   16.01    6.40
   2  10  19   27.78    9.76
  -2  10 -19   29.05    7.07
   2  10  19   31.46    6.38
  -2 -10 -19   33.95    7.22
   2 -10  19   37.76    8.89
  -2 -10 -19   34.14    4.33
   2  10  20    0.11    8.97
  -2  10 -20   -5.14    6.28
   2  10  20    1.73    8.67
  -2 -10 -20   -3.09    6.86
   2 -10  20    5.15   11.95
  -2 -10 -20    0.24    3.78
   2  10  21   -1.29    5.40
  -2  10 -21    3.49    6.52
   2  10  21   -0.56    5.99
  -2 -10 -21    5.36    6.73
   2 -10  21   10.15   12.83
  -2 -10 -21   -1.11    3.84
   2  10  22   -2.64    8.44
  -2  10 -22    1.26    9.56
   2  10  22   -5.19    6.18
  -2 -10 -22   10.66    7.39
   2 -10  22   -2.55    8.33
  -2 -10 -22    0.45    3.97
   2  10  23    1.47    8.78
  -2  10 -23    2.32    6.55
   2  10  23    4.41    6.41
  -2 -10 -23    2.62    7.50
   2 -10  23   14.33    8.61
  -2 -10 -23   -0.12    4.00
   2  10  24    1.01    8.84
  -2  10 -24    5.33    9.78
   2  10  24    0.72    6.64
  -2 -10 -24   -3.35    8.50
   2 -10  24   11.01    8.48
  -2 -10 -24   -0.04    4.02
   2  10  25    0.53    8.86
  -2  10 -25    1.69    6.30
   2  10  25    6.69    6.99
  -2 -10 -25   -0.27    8.27
   2 -10  25    2.58    8.34
  -2 -10 -25    3.09    4.30
  -2  11  25   -0.60   10.30
   2  11 -25    6.27    6.69
  -2  11  25   -0.32    5.96
  -2 -11  25    6.93    5.89
   2 -11 -25   -0.20    5.60
   2  11 -24    4.75    4.96
  -2  11  24    3.31    5.97
  -2  11  24   11.40    7.30
   2 -11 -24    0.49    6.02
  -2 -11  24   -2.07    6.36
   2 -11 -24    0.04    3.73
   2  11 -23   -1.35    5.06
  -2  11  23    4.76    5.51
  -2  11  23    5.95    8.03
   2 -11 -23   -1.02    5.89
  -2 -11  23   -0.14    6.86
   2 -11 -23   -1.07    3.50
   2  11 -22   -0.14    5.08
  -2  11  22    1.15    5.52
  -2  11  22   -3.56    8.12
   2 -11 -22    2.74    6.14
  -2 -11  22    2.18    6.97
   2 -11 -22    1.94    3.58
   2  11 -21    3.42    5.35
  -2  11  21   -2.37    5.34
  -2  11  21   -2.66    7.73
   2 -11 -21    2.25    6.42
  -2 -11  21    5.88   10.54
   2 -11 -21    1.70    3.48
   2  11 -20   -0.20    5.34
  -2  11  20   -3.32    5.10
  -2  11  20   -3.03    7.74
   2 -11 -20    2.22    6.39
  -2 -11  20  -16.15   10.68
   2 -11 -20    3.62    4.86
   2  11 -19    0.38    5.61
  -2  11  19   -1.17    5.03
  -2  11  19   -4.24    7.48
   2 -11 -19    8.33    6.51
  -2 -11  19    4.36    7.20
   2 -11 -19   -0.09    3.05
   2  11 -18    6.04    5.66
  -2  11  18    0.83    4.95
  -2  11  18    4.19    7.85
   2 -11 -18    8.33    6.87
  -2 -11  18    7.03    7.21
   2 -11 -18    4.97    4.58
   2  11 -17    1.17    6.01
  -2  11  17    2.97    4.88
  -2  11  17    4.53    7.68
   2 -11 -17    3.89    6.49
  -2 -11  17    6.55    7.26
   2 -11 -17    9.01    3.05
   2  11 -16   -9.54    9.55
  -2  11  16   -2.16   11.77
   2 -11 -16    4.87    6.82
   2 -11 -16    6.94    4.81
  -2 -11  16   -1.81    7.03
   2  11 -15   19.07    6.84
  -2  11  15    9.82    7.71
   2 -11 -15    9.01   10.48
   2 -11 -15   13.80    3.22
  -2 -11  15   19.06    7.33
   2  11 -14   -2.89    6.64
  -2  11  14   14.86    7.67
   2 -11 -14   -2.19    7.34
   2 -11 -14    6.34    3.06
  -2 -11  14    4.94    7.05
   2  11 -13   30.17    7.23
  -2  11  13   11.50    8.09
   2 -11 -13   14.94    7.75
   2 -11 -13   21.24    3.36
  -2 -11  13   13.97    7.66
   2  11 -12    1.70    6.88
  -2  11  12    2.39    7.54
   2 -11 -12    7.37    7.13
   2 -11 -12    1.90    3.08
  -2 -11  12   -3.03    7.18
   2  11 -11    7.54    7.20
  -2  11  11    9.49    7.95
   2 -11 -11   18.45    7.77
   2 -11 -11    9.06    5.01
  -2 -11  11   23.21    7.73
   2  11 -10    3.56    7.17
  -2  11  10    0.70    7.48
   2 -11 -10   15.59    7.41
   2 -11 -10    0.60    3.01
  -2 -11  10   -6.81    7.16
   2  11  -9    6.88    7.40
  -2  11   9    2.20    7.54
   2 -11  -9    4.17    7.54
   2 -11  -9    6.20    3.03
  -2 -11   9   10.66   10.93
   2  11  -8   -5.88    7.09
  -2  11   8   -5.93    7.55
   2 -11  -8    1.19   11.10
   2 -11  -8   -1.54    3.23
  -2 -11   8   -7.62    7.27
   2  11  -7  132.65   10.42
  -2  11   7  114.24   10.53
   2 -11  -7  115.57   10.76
   2 -11  -7  119.94    6.53
  -2 -11   7  130.82   10.25
   2  11  -6   26.86   11.50
  -2  11   6   15.58   12.06
   2 -11  -6    7.45    8.14
   2 -11  -6   16.69    3.36
  -2 -11   6   15.23    7.90
   2  11  -5    9.59    7.47
  -2  11   5   -7.97    7.65
   2 -11  -5   -0.71    7.96
   2 -11  -5    0.53    2.91
  -2 -11   5    3.40    7.43
   2  11  -4    7.31    7.28
  -2  11   4    2.13    7.60
   2 -11  -4   -0.37    7.64
   2 -11  -4    0.09    3.30
  -2 -11   4    6.49    7.34
  -2  11   3   66.02    9.27
   2  11  -3   56.48    9.21
  -2 -11   3   54.29   12.86
   2 -11  -3   72.01    9.26
  -2  11   2   24.30    8.52
   2  11  -2   45.18    8.82
  -2 -11   2   42.08    8.46
   2 -11  -2   37.90    8.44
  -2  11   1   18.38   11.48
   2  11  -1   -2.39    7.74
  -2 -11   1    5.14    7.48
   2 -11  -1   -0.73    8.13
  -2  11   0    9.51    7.63
   2  11   0  -13.94   12.22
  -2 -11   0   12.81    7.62
   2 -11   0   10.71    8.08
  -2  11  -1   -7.84    7.66
   2  11   1   -2.73    8.38
  -2 -11  -1   -3.24   11.06
   2 -11   1   -1.16   12.00
  -2  11  -2   27.96    8.65
   2  11   2   43.96    8.80
  -2 -11  -2   28.33    8.07
   2 -11   2   33.02    8.98
  -2 -11  -2   26.34    4.44
  -2  11  -3    2.71    7.63
   2  11   3    6.17    8.13
  -2 -11  -3   10.35    7.80
   2 -11   3    8.71    8.33
  -2 -11  -3    3.43    3.98
  -2  11  -4    9.32    7.42
   2  11   4    5.19   12.99
  -2 -11  -4   12.21    7.41
   2 -11   4   16.97    8.11
  -2 -11  -4    1.23    3.88
   2  11   5   25.97    9.08
  -2  11  -5   35.84    8.00
   2 -11   5   33.78    8.86
  -2 -11  -5   47.76   11.91
  -2 -11  -5   33.26    4.30
   2  11   6    1.70    8.06
  -2  11  -6   -2.46    7.26
   2 -11   6  -10.02   12.61
  -2 -11  -6    0.47    7.41
  -2 -11  -6   -1.20    3.65
   2  11   7   19.59    8.59
  -2  11  -7   17.72    7.78
   2 -11   7   12.38    8.56
  -2 -11  -7   20.13    7.95
  -2 -11  -7    8.25    3.91
   2  11   8   17.32    8.86
  -2  11  -8    3.15   10.55
   2 -11   8    5.05    8.39
  -2 -11  -8    1.63   10.82
  -2 -11  -8    2.58    3.73
   2  11   9    3.61    8.76
  -2  11  -9   16.23    7.27
   2 -11   9   -1.41    8.22
  -2 -11  -9    5.02    7.38
  -2 -11  -9    0.07    5.99
   2  11  10   48.50    9.56
  -2  11 -10   36.08    7.93
   2 -11  10   47.25    9.26
  -2 -11 -10   42.40    8.40
  -2 -11 -10   35.76    4.43
   2  11  11   11.12    8.95
  -2  11 -11   12.66    7.40
   2 -11  11   11.52    8.34
  -2 -11 -11    5.31    7.29
  -2 -11 -11    4.15    3.68
   2  11  12   10.04    8.79
  -2  11 -12   16.10    6.94
   2 -11  12   -3.44    8.49
  -2 -11 -12    1.49    7.06
  -2 -11 -12   -0.32    3.76
   2  11  13   -0.10    9.33
  -2  11 -13   16.55    7.07
   2 -11  13   11.88    8.59
  -2 -11 -13   15.52    7.18
  -2 -11 -13   10.60    4.06
   2  11  14  -18.75   13.59
  -2  11 -14    1.72    6.71
   2 -11  14    8.41    8.31
  -2 -11 -14   -2.23    7.03
  -2 -11 -14   -2.29    3.77
   2  11  15   10.21   13.54
  -2  11 -15   12.23   10.29
   2  11  15   12.63    5.69
  -2 -11 -15    9.88    7.03
   2 -11  15    5.12    8.77
  -2 -11 -15    4.83    3.70
   2  11  16   17.13   13.34
  -2  11 -16    6.49    6.81
   2  11  16    3.16    5.83
  -2 -11 -16   -0.57    6.86
   2 -11  16   -5.50    8.65
  -2 -11 -16    1.33    3.77
   2  11  17    7.26    8.65
  -2  11 -17    1.17   10.26
   2  11  17    0.11    5.83
  -2 -11 -17    0.03    7.02
   2 -11  17    3.61    8.40
  -2 -11 -17   -2.06    3.71
   2  11  18    6.26    8.87
  -2  11 -18   -7.60    6.78
   2  11  18    9.73    9.24
  -2 -11 -18   11.98   10.45
   2 -11  18   15.04    8.60
  -2 -11 -18    5.99    3.78
   2  11  19    3.68    8.95
  -2  11 -19   -5.71    6.90
   2  11  19   -3.51    5.87
  -2 -11 -19    1.85    6.75
   2 -11  19    2.83    8.72
  -2 -11 -19   -3.21    3.76
   2  11  20    3.91    6.06
  -2  11 -20    7.69    6.95
   2  11  20    9.61    6.22
  -2 -11 -20    9.85    7.28
   2 -11  20   18.95    9.10
  -2 -11 -20    9.73    4.08
   2  11  21    1.83    6.18
  -2  11 -21    4.65    6.81
   2  11  21   12.17    6.58
  -2 -11 -21    8.13    7.77
   2 -11  21   19.39    9.55
  -2 -11 -21    9.04    4.15
   2  11  22    1.23    6.17
  -2  11 -22    6.26    7.24
   2  11  22   10.36    6.85
  -2 -11 -22   12.48    7.93
   2 -11  22    4.74    9.63
  -2 -11 -22   12.28    4.17
   2  11  23   -4.26    9.40
  -2  11 -23   -0.53   10.29
   2  11  23   -5.31    6.92
  -2 -11 -23    4.61    7.66
   2 -11  23    5.92    9.22
  -2 -11 -23   -0.53    4.22
   2  11  24   -8.08    9.69
  -2  11 -24   -4.25    6.61
   2  11  24   -8.85    7.11
  -2 -11 -24  -10.31    7.99
   2 -11  24   13.08   13.59
  -2 -11 -24    0.31    4.25
   2  12 -24    2.48    5.33
  -2  12  24    2.99    6.30
  -2  12  24    6.08   11.82
   2 -12 -24   -1.25    6.39
  -2 -12  24    0.48    7.03
   2 -12 -24    3.94    3.85
   2  12 -23    3.89    8.56
  -2  12  23    1.18    6.25
  -2  12  23   -0.55    8.09
   2 -12 -23    8.12    6.38
  -2 -12  23   -1.71    7.35
   2 -12 -23    5.31    5.78
   2  12 -22    0.46    5.88
  -2  12  22   -7.64    5.83
  -2  12  22    6.47    8.19
   2 -12 -22   -7.44    6.94
  -2 -12  22    6.12    7.47
   2 -12 -22    3.42    3.56
   2  12 -21    1.41    5.82
  -2  12  21    0.41    5.44
  -2  12  21    5.08    7.98
   2 -12 -21    0.34   10.12
  -2 -12  21    4.59    7.55
   2 -12 -21    0.05    3.41
   2  12 -20   -3.73    5.94
  -2  12  20    5.96    5.43
  -2  12  20    1.44    5.48
   2 -12 -20    2.09    7.14
  -2 -12  20    2.19    7.98
   2 -12 -20    8.65    3.53
   2  12 -19    5.14    6.23
  -2  12  19    0.41    8.22
   2 -12 -19    0.11   10.78
   2 -12 -19    3.62    3.40
  -2 -12  19    1.35    7.72
   2  12 -18   13.05    9.91
  -2  12  18    4.50    8.40
   2 -12 -18    5.43    7.37
   2 -12 -18    1.20    3.33
  -2 -12  18    9.45   11.42
   2  12 -17   12.98    6.84
  -2  12  17    4.21    8.57
   2 -12 -17   15.16   11.27
   2 -12 -17    8.53    3.30
  -2 -12  17   23.91   11.67
   2  12 -16    1.49    6.92
  -2  12  16    2.53    8.40
   2 -12 -16    6.09    7.67
   2 -12 -16   11.44    3.36
  -2 -12  16   20.25   11.86
   2  12 -15    6.24    7.02
  -2  12  15   10.67    8.33
   2 -12 -15   32.03   11.39
   2 -12 -15    6.19    3.12
  -2 -12  15   13.68   11.48
   2  12 -14    8.08    7.25
  -2  12  14   -9.70    8.29
   2 -12 -14    3.62    7.46
   2 -12 -14    0.58    3.14
  -2 -12  14   -1.09   11.71
   2  12 -13    4.96    7.48
  -2  12  13   -5.88    8.47
   2 -12 -13   12.66    7.69
   2 -12 -13   -0.62    4.90
  -2 -12  13    9.82   11.80
   2  12 -12    8.03    7.83
  -2  12  12    6.17    8.32
   2 -12 -12    8.15    7.77
   2 -12 -12    6.60    3.28
  -2 -12  12   12.87   11.84
   2  12 -11    8.78    7.54
  -2  12  11    8.51    8.22
   2 -12 -11    7.48    7.81
   2 -12 -11   -1.68    3.31
  -2 -12  11   16.38   11.42
   2  12 -10    3.26    7.73
  -2  12  10   15.68    8.28
   2 -12 -10    9.44   12.51
   2 -12 -10    3.69    4.87
  -2 -12  10    0.14    7.84
   2  12  -9   22.05    8.60
  -2  12   9   21.53    8.88
   2 -12  -9   19.37    8.63
   2 -12  -9   18.98    3.54
  -2 -12   9   32.55    8.33
   2  12  -8    0.38   11.97
  -2  12   8   -6.23    8.38
   2 -12  -8    2.54    8.26
   2 -12  -8    3.60    3.17
  -2 -12   8   -0.89    7.44
   2  12  -7    6.68    8.19
  -2  12   7   -1.55   12.84
   2 -12  -7    9.98    8.21
   2 -12  -7    3.67    4.99
  -2 -12   7    5.07    8.00
   2  12  -6    8.02    8.24
  -2  12   6    4.58    8.90
   2 -12  -6    8.54    8.79
   2 -12  -6    6.91    3.34
  -2 -12   6   19.05    8.30
   2  12  -5   17.16    8.85
  -2  12   5   12.40    8.59
   2 -12  -5   11.65    8.65
   2 -12  -5   10.55    3.51
  -2 -12   5    9.56    8.45
   2  12  -4   19.92    8.90
  -2  12   4   19.61    8.65
   2 -12  -4   20.37    8.88
   2 -12  -4   15.03    3.77
  -2 -12   4   16.98   12.68
  -2  12   3   11.07    8.47
   2  12  -3    8.47    8.43
  -2 -12   3   -0.81    7.79
   2 -12  -3    6.75    8.81
  -2  12   2   -9.64   12.69
   2  12  -2   11.46   13.66
  -2 -12   2   15.55    8.46
   2 -12  -2   15.73    9.38
  -2  12   1    9.79    8.55
   2  12  -1    9.22    8.78
  -2 -12   1    1.67    8.30
   2 -12  -1    3.76   12.99
  -2  12   0   15.67    9.06
   2  12   0   10.59    9.89
  -2 -12   0   26.87    9.05
   2 -12   0   26.11    9.53
   2  12   1    2.38    9.26
  -2  12  -1   -0.72    8.61
   2 -12   1   13.49    9.28
  -2  12  -2    1.40   13.07
   2  12   2    2.38    8.88
  -2 -12  -2    8.27    8.01
   2 -12   2    3.98    8.74
  -2 -12  -2    1.08    4.48
  -2  12  -3    6.46    8.21
   2  12   3    9.87    9.67
  -2 -12  -3   18.29    8.77
   2 -12   3   13.36   13.49
  -2 -12  -3    7.27    4.52
  -2  12  -4   26.38    8.85
   2  12   4   20.25    9.55
  -2 -12  -4   42.51    9.44
   2 -12   4   17.51    9.90
  -2 -12  -4   28.96    4.83
  -2  12  -5    9.94    8.14
   2  12   5   -1.36    9.02
  -2 -12  -5   -6.83   11.96
   2 -12   5  -16.30    9.01
  -2 -12  -5   -2.61    4.43
  -2  12  -6   68.10    9.72
   2  12   6   43.39   10.38
  -2 -12  -6   69.41    9.83
   2 -12   6   51.50   10.45
  -2 -12  -6   59.58    7.01
  -2  12  -7   -0.00    7.91
   2  12   7   15.70   14.26
  -2 -12  -7  -11.99    8.49
   2 -12   7   -8.93    9.17
  -2 -12  -7   -2.40    4.13
   2  12   8  -14.76   13.76
  -2  12  -8    8.93    8.03
   2 -12   8   10.67    8.81
  -2 -12  -8    4.85   12.30
  -2 -12  -8   -1.16    3.89
   2  12   9   -2.67    9.14
  -2  12  -9    9.03    7.80
   2 -12   9   -1.76    8.80
  -2 -12  -9    0.53    7.69
  -2 -12  -9   -0.76    3.94
   2  12  10   22.13   10.14
  -2  12 -10   31.97    8.44
   2 -12  10   27.18    9.53
  -2 -12 -10   25.99    8.87
  -2 -12 -10   31.76    4.45
   2  12  11   10.77    9.35
  -2  12 -11    6.19   11.23
   2 -12  11   16.78   13.79
  -2 -12 -11   14.07   12.57
  -2 -12 -11   11.15    4.14
   2  12  12   11.09    9.10
  -2  12 -12    6.74    7.74
   2 -12  12   10.22   13.86
  -2 -12 -12   18.32    7.57
  -2 -12 -12    8.29    3.97
   2  12  13   35.74    9.80
  -2  12 -13   30.08    8.03
   2 -12  13   50.78   14.88
  -2 -12 -13   33.92    8.51
  -2 -12 -13   34.73    6.79
   2  12  14   -2.13    9.14
  -2  12 -14    4.06    7.30
   2 -12  14   -0.79    9.12
  -2 -12 -14    1.59   11.64
  -2 -12 -14    2.32    3.79
   2  12  15    6.51    9.44
  -2  12 -15    1.07    6.71
   2 -12  15    4.21    9.18
  -2 -12 -15    3.17    7.24
  -2 -12 -15   -4.95    6.05
   2  12  16   19.08    9.88
  -2  12 -16   15.40    7.15
   2 -12  16   22.70    9.45
  -2 -12 -16    8.62    7.88
  -2 -12 -16   20.72    4.13
   2  12  17   10.48    9.69
  -2  12 -17   -4.30    6.81
   2 -12  17    7.90   14.10
  -2 -12 -17    6.24    7.47
  -2 -12 -17    7.28    4.04
   2  12  18   11.54    9.98
  -2  12 -18   32.28   10.86
   2  12  18    6.48    6.51
  -2 -12 -18    5.00    7.96
   2 -12  18    0.25   14.34
  -2 -12 -18   11.29    4.10
   2  12  19   -0.15    9.88
  -2  12 -19    5.51    7.08
   2  12  19    3.84    6.44
  -2 -12 -19    8.39    7.83
   2 -12  19   11.65   14.20
  -2 -12 -19    4.59    4.07
   2  12  20  -10.35    6.36
  -2  12 -20    4.42   10.80
   2  12  20    7.06    6.50
  -2 -12 -20    6.87    7.87
   2 -12  20    0.48    9.46
  -2 -12 -20   -3.68    4.03
   2  12  21    2.07    6.67
  -2  12 -21    1.83    7.18
   2  12  21    0.76    6.88
  -2 -12 -21    5.42   11.49
   2 -12  21    0.52    6.32
  -2 -12 -21    1.59    3.89
   2  12  22    3.22   10.05
  -2  12 -22    6.37   10.75
   2  12  22   -0.76    7.17
  -2 -12 -22    8.27    8.03
   2 -12  22   -9.84    9.84
  -2 -12 -22   10.78    6.58
   2  12  23    8.19   15.37
  -2  12 -23    6.24    7.42
   2  12  23    8.16   10.58
  -2 -12 -23    3.54    8.11
   2 -12  23   15.95    9.67
  -2 -12 -23   -1.62    4.50
  -2  13  23    1.30   13.02
   2  13 -23    1.83    5.73
   2 -13 -23    0.34    3.85
   2 -13 -23    5.64    7.27
   2  13 -22    0.05    6.05
  -2  13  22    6.78   13.40
   2 -13 -22   10.98    7.00
   2 -13 -22   -3.12    3.69
  -2 -13  22   -0.83    7.86
   2  13 -21    1.28    6.42
  -2  13  21    8.02    9.05
   2 -13 -21   -5.94    7.75
   2 -13 -21    3.25    3.76
  -2 -13  21   12.59    8.28
   2  13 -20    4.15   10.46
  -2  13  20   10.56    5.73
   2 -13 -20    7.91    7.79
   2 -13 -20    4.87    3.73
  -2 -13  20    3.08    8.71
   2  13 -19    5.47    6.72
  -2  13  19   -6.86    5.76
   2 -13 -19    6.01    7.70
   2 -13 -19    0.24    3.44
  -2 -13  19    5.68    8.60
   2  13 -18   -2.76    6.95
  -2  13  18   -1.84    5.82
   2 -13 -18    0.15    7.58
   2 -13 -18    3.14    3.33
  -2 -13  18   -4.90    8.45
   2  13 -17    6.78    7.37
  -2  13  17    7.26    5.99
   2 -13 -17   18.03   12.12
   2 -13 -17    3.17    3.52
  -2 -13  17    4.62    8.44
   2  13 -16   18.95    8.08
  -2  13  16   12.51    9.18
   2 -13 -16   23.59    8.09
   2 -13 -16   14.81    3.47
  -2 -13  16   12.75    8.73
   2  13 -15   -4.27    7.76
  -2  13  15    4.67    8.58
   2 -13 -15   -2.09   12.16
   2 -13 -15   -0.95    3.34
  -2 -13  15   -2.15    8.67
   2  13 -14   20.58    8.47
  -2  13  14   21.88    9.59
   2 -13 -14   25.30    8.56
   2 -13 -14   20.74    3.60
  -2 -13  14   22.56    8.99
   2  13 -13    7.69    8.17
  -2  13  13   -0.16    9.33
   2 -13 -13   19.15    8.59
   2 -13 -13   10.35    3.54
  -2 -13  13   12.25    8.76
   2  13 -12   10.05    8.49
  -2  13  12   10.10    8.72
   2 -13 -12    5.92    8.95
   2 -13 -12    8.48    3.48
  -2 -13  12    9.36    8.72
   2  13 -11   26.86    9.04
  -2  13  11   30.52    9.37
   2 -13 -11   33.09    9.39
   2 -13 -11   27.91    3.70
  -2 -13  11   35.52    9.22
   2  13 -10   -8.88   12.40
  -2  13  10   -7.18    8.10
   2 -13 -10   -6.46    8.37
   2 -13 -10    1.31    3.27
  -2 -13  10   -4.15    8.15
   2  13  -9    6.02    8.16
  -2  13   9   -6.67   12.68
   2 -13  -9    7.95    8.75
   2 -13  -9    0.45    3.19
  -2 -13   9   -3.05    8.47
   2  13  -8    2.36    8.46
  -2  13   8    1.01    9.19
   2 -13  -8   -3.97    8.73
   2 -13  -8    1.70    3.29
  -2 -13   8   12.80    8.12
   2  13  -7    4.92    8.62
  -2  13   7    3.82    8.97
   2 -13  -7  -10.80    8.80
   2 -13  -7    2.69    5.15
  -2 -13   7   -8.90    8.26
   2  13  -6    3.85    8.98
  -2  13   6    8.01    8.85
   2 -13  -6   10.22    8.96
   2 -13  -6    0.73    3.47
  -2 -13   6    3.32    8.62
   2  13  -5   13.16    9.18
  -2  13   5   12.86    8.84
   2 -13  -5    0.43    9.37
   2 -13  -5    6.43    3.76
  -2 -13   5    0.35   13.44
   2  13  -4   -4.83    9.18
  -2  13   4    7.86    8.83
   2 -13  -4   11.23    8.92
   2 -13  -4    0.31    3.96
  -2 -13   4   -3.89    8.73
   2  13  -3   -5.04    9.38
  -2  13   3    3.61    9.47
   2 -13  -3    4.92    9.36
   2 -13  -3    0.85    4.15
  -2 -13   3   -2.97    8.96
  -2  13   2   63.57   16.15
   2  13  -2   59.33   10.84
  -2 -13   2   60.97   10.56
   2 -13  -2   60.13   10.95
  -2  13   1    6.22    9.65
   2  13  -1   23.76   14.61
  -2 -13   1   10.56    9.42
   2 -13  -1   -2.28    9.95
  -2  13   0    1.61    9.33
   2  13   0   -2.07   10.12
  -2 -13   0    2.96    8.95
   2 -13   0    7.01   10.01
  -2  13  -1   49.60   10.52
   2  13   1   33.57   11.59
  -2 -13  -1   58.61   14.76
   2 -13   1   39.66   10.74
  -2 -13  -1   40.84    6.06
  -2  13  -2   19.90   13.96
   2  13   2   35.27   10.09
  -2 -13  -2   17.36   10.14
   2 -13   2   15.08   10.64
  -2 -13  -2    8.20    5.57
  -2  13  -3  110.62   11.86
   2  13   3  137.48   13.55
  -2 -13  -3  124.05   12.09
   2 -13   3  111.55   13.57
  -2 -13  -3  111.51    7.08
  -2  13  -4   18.76    9.37
   2  13   4   17.16   15.98
  -2 -13  -4   27.72    9.88
   2 -13   4   17.71   10.72
  -2 -13  -4   23.18    5.47
  -2  13  -5    8.64    8.85
   2  13   5   -8.07    9.72
  -2 -13  -5   -0.56   13.61
   2 -13   5  -12.66    9.72
  -2 -13  -5   -1.82    4.52
  -2  13  -6  -14.62    8.08
   2  13   6   21.73    9.94
  -2 -13  -6    4.77    8.83
   2 -13   6    5.16   14.74
  -2 -13  -6   -8.49    7.09
  -2  13  -7    0.86    8.27
   2  13   7   14.11   10.10
  -2 -13  -7   -0.91    8.83
   2 -13   7   -2.04    9.93
  -2 -13  -7    6.39    4.36
  -2  13  -8   -6.28    8.74
   2  13   8   13.42    9.66
  -2 -13  -8   -5.98    8.94
   2 -13   8   -0.44    9.20
  -2 -13  -8    1.52    4.25
  -2  13  -9   30.17    9.37
   2  13   9   21.01   10.93
  -2 -13  -9   37.57    9.27
   2 -13   9   35.02   10.83
  -2 -13  -9   37.80    4.83
  -2  13 -10   59.02   10.28
   2  13  10   70.36   11.83
  -2 -13 -10   62.21   10.68
   2 -13  10   78.61   11.29
  -2 -13 -10   65.94    5.17
  -2  13 -11   17.30    8.52
   2  13  11    1.21    9.95
  -2 -13 -11   -0.54    8.50
   2 -13  11   24.39    9.85
  -2 -13 -11    7.79    4.45
  -2  13 -12    5.45    8.18
   2  13  12   -2.06    9.49
  -2 -13 -12   -7.07    8.34
   2 -13  12    6.91    9.68
  -2 -13 -12    4.74    4.14
  -2  13 -13    4.47    7.96
   2  13  13   -0.95    9.71
  -2 -13 -13   -3.72    8.51
   2 -13  13   -0.87    9.78
  -2 -13 -13    4.03    4.11
  -2  13 -14    4.85   11.09
   2  13  14    0.37    9.98
  -2 -13 -14   13.14    8.48
   2 -13  14   -5.82   10.00
  -2 -13 -14    9.14    4.19
  -2  13 -15   13.19    8.00
   2  13  15   11.92   10.52
  -2 -13 -15    4.88    8.60
   2 -13  15    1.52   10.08
  -2 -13 -15   16.04    4.30
  -2  13 -16    3.23    7.58
   2  13  16   13.04   10.53
  -2 -13 -16    1.69    8.85
   2 -13  16    5.41    9.25
  -2 -13 -16    7.65    4.09
   2  13  17   -7.04   10.24
  -2  13 -17   -5.03    7.24
   2 -13  17    6.48    6.58
  -2 -13 -17    2.06    8.20
  -2 -13 -17   -5.23   12.78
  -2 -13 -17    1.95    4.12
  -2  13 -18    0.59    7.73
   2  13  18   -0.17   10.54
  -2 -13 -18   -9.01    8.47
   2 -13  18    1.47    6.72
  -2 -13 -18    5.52    4.17
  -2  13 -19   10.95    7.74
   2  13  19   -8.42   10.48
  -2 -13 -19    4.70    8.57
   2 -13  19  -11.77    6.86
  -2 -13 -19    8.61    4.21
   2  13  20    8.01    6.89
  -2  13 -20  -10.55    7.55
   2 -13  20    3.13    6.63
  -2 -13 -20    2.16    8.41
  -2 -13 -20   -5.79    6.56
   2  13  21   -0.08    6.97
   2  13  21   -8.63    7.31
  -2  13 -21    4.83    7.80
   2 -13  21   -2.56   10.43
  -2 -13 -21    0.62    8.11
  -2 -13 -21    4.18    4.36
  -2 -13 -22   -3.26    4.50
   2  14 -21   10.34    6.70
  -2  14  21    0.68    9.31
   2 -14 -21   -2.90    8.25
   2 -14 -21    0.76    3.87
  -2 -14  21   -7.64    8.95
   2  14 -20   -1.33    7.00
  -2  14  20   -3.84    9.16
   2 -14 -20    3.93    8.30
   2 -14 -20   -3.68    5.61
  -2 -14  20    5.85    9.40
   2  14 -19   -4.47    7.24
  -2  14  19    6.09    9.19
   2 -14 -19   -9.64    8.46
   2 -14 -19    2.78    3.70
  -2 -14  19   -2.07    9.36
   2  14 -18    0.68    7.68
  -2  14  18    3.85    6.21
   2 -14 -18   -0.20    8.61
   2 -14 -18    5.97    3.68
  -2 -14  18    0.64    9.24
   2  14 -17   18.73    7.74
  -2  14  17   19.92    9.69
   2 -14 -17   14.17   13.61
   2 -14 -17    5.83    3.82
  -2 -14  17    2.69    9.44
   2  14 -16    8.76    8.43
  -2  14  16   20.28    9.54
   2 -14 -16   18.59    9.35
   2 -14 -16   11.50    3.78
  -2 -14  16   11.76    9.04
   2  14 -15    7.82    7.92
  -2  14  15    6.92    9.86
   2 -14 -15   -2.79    9.01
   2 -14 -15    3.52    3.77
  -2 -14  15   -4.66    9.21
   2  14 -14    4.80    8.09
  -2  14  14   -0.51    9.98
   2 -14 -14   10.68    9.50
   2 -14 -14    8.84    3.61
  -2 -14  14    5.85    9.30
   2  14 -13   15.28    8.43
  -2  14  13    7.12   15.34
   2 -14 -13   25.60    9.73
   2 -14 -13   18.64    3.88
  -2 -14  13   10.40    9.99
   2  14 -12   -1.81   12.67
  -2  14  12    4.01   14.19
   2 -14 -12   -0.88    5.59
  -2 -14  12    2.50    9.53
   2  14 -11    1.90    8.66
  -2  14  11    9.49   14.37
   2 -14 -11   19.33    9.70
   2 -14 -11    4.24    3.60
  -2 -14  11   15.32    9.19
   2  14 -10    6.68    9.28
  -2  14  10    3.64    9.10
   2 -14 -10    7.54    9.22
   2 -14 -10   11.06    3.55
  -2 -14  10   13.68    9.25
   2  14  -9    7.75    9.20
  -2  14   9    9.00    8.73
   2 -14  -9   -1.24   14.09
   2 -14  -9   -2.12    3.33
  -2 -14   9   -3.17    8.72
   2  14  -8   -2.42    9.22
  -2  14   8   -8.23    8.97
   2 -14  -8   -0.39    9.59
   2 -14  -8    3.72    3.36
  -2 -14   8   -5.05    9.06
   2  14  -7    4.17    9.24
  -2  14   7  -10.96    8.99
   2 -14  -7   12.49    9.49
   2 -14  -7    0.60    5.61
  -2 -14   7    6.50    9.08
   2  14  -6    4.92   10.17
  -2  14   6    4.58    9.15
   2 -14  -6   17.81   14.38
   2 -14  -6    4.70    3.84
  -2 -14   6  -12.36   13.40
   2  14  -5    3.06    9.40
  -2  14   5    4.71    9.67
   2 -14  -5    3.34   10.01
   2 -14  -5    7.82    4.08
  -2 -14   5   -3.59    9.40
   2  14  -4   16.85    9.22
  -2  14   4  -11.44    9.62
   2 -14  -4   -3.18    9.98
   2 -14  -4   -1.79    6.03
  -2 -14   4   -3.81    9.34
   2  14  -3   13.39   14.94
  -2  14   3    0.42   14.63
   2 -14  -3    6.61    9.89
   2 -14  -3    3.02    4.40
  -2 -14   3   19.19    9.45
  -2  14   2    5.60    9.41
   2  14  -2    1.88   10.32
  -2 -14   2   -0.87    9.81
   2 -14  -2   -2.36   15.76
  -2  14   1   13.63   10.35
   2  14  -1   18.74   10.32
  -2 -14   1    7.30   10.26
   2 -14  -1   10.54   10.83
   2  14   0  160.25   14.21
  -2  14   0  158.53   14.02
   2 -14   0  137.64   14.34
  -2  14  -1   -6.43    9.33
   2  14   1   -0.38   15.89
  -2 -14  -1   -3.39    9.81
   2 -14   1    2.08   10.61
  -2 -14  -1    9.01    6.01
  -2  14  -2   67.95   11.25
   2  14   2   70.47   13.26
  -2 -14  -2   83.81   12.43
   2 -14   2   77.84   13.32
  -2 -14  -2   91.31    7.25
  -2  14  -3   -0.27    9.85
   2  14   3   12.66    9.84
  -2 -14  -3   -2.89   10.04
   2 -14   3   -5.23   15.49
  -2 -14  -3    5.50    5.26
  -2  14  -4   26.06    9.88
   2  14   4   13.15   11.00
  -2 -14  -4   23.59    9.92
   2 -14   4   14.63   10.84
  -2 -14  -4   11.46    5.28
  -2  14  -5  166.77   14.41
   2  14   5  142.00   15.06
  -2 -14  -5  161.47   13.74
   2 -14   5  155.97   14.74
  -2 -14  -5  157.18    8.42
  -2  14  -6   73.91   11.48
   2  14   6   59.33   12.60
  -2 -14  -6   75.90   12.04
   2 -14   6   76.48   12.72
  -2 -14  -6   78.45    9.72
  -2  14  -7    1.29    9.88
   2  14   7   22.33   16.40
  -2 -14  -7   17.45    9.95
   2 -14   7   34.46   11.28
  -2 -14  -7   -1.53    5.04
  -2  14  -8   15.14    9.14
   2  14   8   -3.16   10.72
  -2 -14  -8  -12.20    9.72
   2 -14   8    5.27   10.51
  -2 -14  -8   -2.03    7.13
  -2  14  -9   13.08    9.06
   2  14   9   -2.64   11.09
  -2 -14  -9    9.34   10.06
   2 -14   9   -4.25   10.31
  -2 -14  -9    3.71    4.58
  -2  14 -10    9.46    9.30
   2  14  10    5.23   11.45
  -2 -14 -10   24.12    9.85
   2 -14  10    7.68   10.79
  -2 -14 -10   10.28    4.47
  -2  14 -11    2.89    9.57
   2  14  11   22.17   10.82
  -2 -14 -11    0.04    9.60
   2 -14  11   13.15   16.12
  -2 -14 -11    9.05    4.59
   2  14  12    6.43   10.63
  -2  14 -12   -2.07    8.83
  -2 -14 -12    2.04    9.32
  -2 -14 -12    5.70    4.21
   2  14  13   18.61   10.43
  -2  14 -13    3.52    8.49
   2 -14  13    8.44   15.03
  -2 -14 -13    4.99    9.36
  -2 -14 -13   11.87    4.44
  -2  14 -14    1.92    8.18
   2  14  14   -0.26   10.51
  -2 -14 -14    0.19    9.12
   2 -14  14    1.65   14.78
  -2 -14 -14    0.48    4.20
  -2  14 -15    4.79    7.84
   2  14  15    2.20   10.67
  -2 -14 -15    6.28    8.77
   2 -14  15   15.06   14.59
  -2 -14 -15   -2.29    4.28
  -2  14 -16    4.13    8.07
   2  14  16    1.38   11.16
  -2 -14 -16    8.16    9.45
   2 -14  16   30.50   14.44
  -2  14 -17    7.33    7.92
   2  14  17    9.43   11.49
  -2 -14 -17    4.69    9.44
   2 -14  17    8.37   10.59
  -2 -14 -17    3.09    4.32
   2  14  18    8.48   10.75
  -2  14 -18  -10.75    7.85
  -2 -14 -18    0.57    8.97
  -2 -14 -18   -1.45    4.45
  -2  14 -19    7.64   12.23
   2  14  19    3.68   11.10
  -2 -14 -19   -1.08    9.18
   2 -14  19    2.48   10.73
  -2 -14 -19   -1.42    4.40
  -2  14 -20    3.01    7.95
   2  14  20   -0.37   11.02
  -2 -14 -20    1.23   13.56
   2 -14  20   -2.20    7.44
  -2 -14 -20   -2.20    4.49
   2  15 -19   -1.54    7.95
  -2  15  19    8.32   10.42
   2 -15 -19    6.44    9.25
   2 -15 -19    2.20    3.81
  -2 -15  19    2.78   10.15
   2  15 -18    0.35    8.29
  -2  15  18   -2.58   10.21
   2 -15 -18    3.59    9.49
   2 -15 -18    0.49    6.05
  -2 -15  18   -1.21    6.76
   2  15 -17    2.23    7.95
  -2  15  17   -1.92   10.22
   2 -15 -17   10.80   14.89
   2 -15 -17   -3.93    3.76
  -2 -15  17   -1.01    6.63
   2  15 -16    8.90    8.57
  -2  15  16   -1.67   10.30
   2 -15 -16    9.24    9.47
   2 -15 -16    3.38    6.18
  -2 -15  16    1.42    6.83
   2  15 -15   12.74    8.70
  -2  15  15   15.67   10.14
   2 -15 -15    4.35    9.84
   2 -15 -15   -0.48    3.71
  -2 -15  15    1.28    6.78
   2  15 -14   13.45    8.70
  -2  15  14    8.52   10.45
   2 -15 -14    4.70   10.15
   2 -15 -14    2.47    5.99
  -2 -15  14    2.24    9.24
   2  15 -13   11.33    8.94
  -2  15  13   13.46    9.91
   2 -15 -13    1.57   10.07
   2 -15 -13   -1.34    3.74
  -2 -15  13    5.51    9.19
   2  15 -12    4.63    8.85
  -2  15  12    2.81   10.09
   2 -15 -12   15.27   10.09
   2 -15 -12    2.62    3.92
  -2 -15  12   10.01    9.27
   2  15 -11   17.56   10.14
  -2  15  11   36.94   11.20
   2 -15 -11   48.87   11.73
   2 -15 -11   35.82    4.29
  -2 -15  11   52.02   10.73
   2  15 -10   15.03   10.36
  -2  15  10   10.48   10.22
   2 -15 -10   -0.97   10.26
   2 -15 -10    1.57    3.82
  -2 -15  10    8.52   10.20
   2  15  -9   33.58   15.93
  -2  15   9   49.51   11.10
   2 -15  -9   39.88   11.89
   2 -15  -9   33.65    4.40
  -2 -15   9   39.44   16.54
   2  15  -8   23.46   10.86
  -2  15   8   21.52   10.51
   2 -15  -8   14.43   11.49
   2 -15  -8   14.42    4.19
  -2 -15   8   13.89   15.71
   2  15  -7    1.73   10.28
  -2  15   7   -3.72   10.13
   2 -15  -7    2.26   10.66
   2 -15  -7   12.33    6.03
  -2 -15   7    3.37    9.68
   2  15  -6    1.28   10.04
  -2  15   6   -0.29   10.15
   2 -15  -6   14.31   10.84
   2 -15  -6    0.86    4.13
  -2 -15   6   -2.84   10.03
   2  15  -5    5.24   10.23
  -2  15   5    3.11   10.54
   2 -15  -5    7.05   15.77
   2 -15  -5    7.43    4.35
  -2 -15   5    9.93   10.21
   2  15  -4   -6.19   10.04
  -2  15   4   -2.52   15.35
   2 -15  -4    5.25   10.68
   2 -15  -4    6.72    4.53
  -2 -15   4   11.26   10.47
   2  15  -3   24.78   10.56
  -2  15   3   -1.01   10.24
   2 -15  -3    4.48   10.79
   2 -15  -3    0.55    4.76
  -2 -15   3    5.77   10.16
   2  15  -2   25.27   16.36
  -2  15   2   -3.48   10.31
   2 -15  -2    1.07   11.53
   2 -15  -2   12.20    5.18
  -2 -15   2   20.73   10.89
  -2  15   1   18.60   10.71
   2  15  -1   17.18   11.77
  -2 -15   1    1.07   15.88
   2 -15  -1    5.40   10.07
  -2  15   0   46.44   11.69
   2  15   0   51.11   12.75
  -2 -15   0   32.64   11.36
   2 -15   0   55.41   12.85
  -2  15  -1   -1.49   16.31
   2  15   1   13.15   10.86
  -2 -15  -1   26.11   11.22
   2 -15   1   16.82   11.90
  -2 -15  -1   19.59    6.37
  -2  15  -2    0.42   10.52
   2  15   2   -6.36   11.19
  -2 -15  -2   -5.31   10.54
   2 -15   2    3.54   10.96
  -2 -15  -2   10.26    9.25
  -2  15  -3   68.50   12.15
   2  15   3   65.43   19.62
  -2 -15  -3   79.26   12.12
   2 -15   3   51.81   13.90
  -2 -15  -3   71.87    6.93
  -2  15  -4    9.30   10.31
   2  15   4   10.16   11.35
  -2 -15  -4   -1.88   10.61
   2 -15   4    8.16   11.33
  -2 -15  -4    4.49    8.56
  -2  15  -5   16.23   16.53
   2  15   5   36.12   11.99
  -2 -15  -5   24.34   10.92
   2 -15   5    4.86   12.50
  -2 -15  -5   24.02    5.93
  -2  15  -6   29.13   11.29
   2  15   6   40.08   12.57
  -2 -15  -6   28.25   11.58
   2 -15   6   36.79   18.58
  -2 -15  -6   23.87    8.30
  -2  15  -7    8.80   10.74
   2  15   7    7.04   11.87
  -2 -15  -7    6.41   10.30
   2 -15   7   24.64   11.93
  -2 -15  -7   11.56    5.19
  -2  15  -8   -1.71   10.27
   2  15   8   10.30   12.20
  -2 -15  -8    5.84   11.02
   2 -15   8   18.84   11.80
  -2 -15  -8    3.81    7.69
  -2  15  -9   81.37   11.62
   2  15   9   65.49   14.23
  -2 -15  -9   52.10   11.96
   2 -15   9   68.53   13.52
  -2 -15  -9   60.65    6.14
  -2  15 -10   11.98   10.14
   2  15  10    3.33   11.59
  -2 -15 -10   10.08   10.14
   2 -15  10    6.58   11.57
  -2 -15 -10    0.83    7.08
  -2  15 -11    7.27    9.68
   2  15  11   10.23   11.69
  -2 -15 -11    2.50   10.07
   2 -15  11    8.74   11.40
  -2 -15 -11    1.07    4.66
  -2  15 -12   11.42    9.65
   2  15  12   11.51   12.09
  -2 -15 -12    9.82   10.13
   2 -15  12   -2.20   11.59
  -2 -15 -12    5.20    6.60
  -2  15 -13   14.14    9.05
   2  15  13    3.06   17.68
  -2 -15 -13    3.32   10.17
   2 -15  13    2.73   10.56
  -2 -15 -13    2.99    4.45
  -2  15 -14    9.71    9.16
   2  15  14   17.92   17.20
  -2 -15 -14   11.24    9.80
   2 -15  14    9.87   10.40
  -2 -15 -14   -9.25    7.18
  -2  15 -15   -4.80    8.40
   2  15  15   22.01   17.62
  -2 -15 -15    5.96   13.83
   2 -15  15   -4.80   10.48
  -2 -15 -15   -2.09    4.43
  -2  15 -16    9.68    8.44
   2  15  16    4.08   17.81
  -2 -15 -16   -8.18   10.10
   2 -15  16    3.21   10.50
  -2 -15 -16    0.66    4.27
  -2  15 -17    7.79   12.76
   2  15  17    8.04   17.34
  -2 -15 -17   -1.54    9.99
   2 -15  17    0.15   10.54
  -2 -15 -17    2.65    4.29
  -2  15 -18   -4.28    8.86
   2  15  18    6.08   12.08
  -2 -15 -18    6.52    9.27
   2 -15  18   -8.76    7.68
  -2 -15 -18   -1.85    4.54
   2  16 -17    5.50    8.74
  -2  16  17   -6.28   10.94
   2 -16 -17   -1.11   15.12
   2 -16 -17   -0.48    4.07
  -2 -16  17   -5.33   10.75
   2  16 -16   -0.11    9.14
  -2  16  16    6.88   10.89
   2 -16 -16    1.95   10.35
   2 -16 -16    0.11    3.70
  -2 -16  16   -2.98   10.52
   2  16 -15    0.08    9.55
  -2  16  15   12.45   11.25
   2 -16 -15    8.79   10.67
   2 -16 -15    6.74    4.04
  -2 -16  15    2.53   10.85
   2  16 -14    1.37   13.51
  -2  16  14    1.75   10.80
   2 -16 -14    2.54   16.70
   2 -16 -14   -5.69    3.98
  -2 -16  14   11.86   14.67
   2  16 -13   -1.53    9.52
  -2  16  13   -0.22   10.84
   2 -16 -13  -16.36   10.45
   2 -16 -13    2.44    3.86
  -2 -16  13   15.76   14.63
   2  16 -12   -3.80    9.82
  -2  16  12    3.30   11.00
   2 -16 -12   16.07   10.55
   2 -16 -12   -2.09    4.00
  -2 -16  12    3.09   14.72
   2  16 -11   -1.61    9.66
  -2  16  11   12.48   11.20
   2 -16 -11    9.00    4.07
  -2 -16  11   -3.91   10.11
   2  16 -10   -7.64   10.68
  -2  16  10    1.89   10.99
   2 -16 -10    5.91   11.09
   2 -16 -10    2.41    4.17
  -2 -16  10   -0.02   10.69
   2  16  -9    1.72   10.40
  -2  16   9   -7.19   10.71
   2 -16  -9   -6.75   11.10
   2 -16  -9    1.75    4.24
  -2 -16   9   -0.01   10.65
   2  16  -8    3.54   17.26
  -2  16   8  -14.60   11.10
   2 -16  -8   14.29   11.65
   2 -16  -8    3.64    4.51
  -2 -16   8    8.24   10.81
   2  16  -7    8.49   11.14
  -2  16   7   21.42   11.43
   2 -16  -7   26.38   11.94
   2 -16  -7    5.77    4.73
  -2 -16   7   -2.38   10.97
   2  16  -6    5.00   11.32
   2 -16  -6   19.50   11.78
   2 -16  -6   -2.71    4.89
  -2 -16   6    4.73   10.59
   2  16  -5   -9.69   10.91
  -2  16   5   12.59   10.62
   2 -16  -5   -5.23   11.54
   2 -16  -5   -3.23    7.77
  -2 -16   5   -2.31   11.66
   2  16  -4    0.74   11.06
  -2  16   4   -8.40   11.03
   2 -16  -4   -2.13   11.74
   2 -16  -4    3.07    4.84
  -2 -16   4   15.22   11.69
   2  16  -3    8.34   11.04
  -2  16   3   -1.31   11.12
   2 -16  -3   -4.70   11.48
   2 -16  -3    2.38    5.18
  -2 -16   3  -15.86   11.32
   2  16  -2    5.82   11.87
  -2  16   2    6.90   11.60
   2 -16  -2    3.01   11.52
   2 -16  -2    2.97    5.44
  -2 -16   2   10.94   17.46
  -2  16   1   61.86   12.94
   2  16  -1   56.09   13.08
  -2 -16   1   42.04   12.55
   2 -16  -1   52.34   13.69
  -2  16   0   27.33   17.35
   2  16   0    1.01   15.89
  -2 -16   0   13.72   11.42
   2 -16   0   18.52   12.48
  -2 -16   0    6.85    7.18
  -2  16  -1   60.69   13.04
   2  16   1   70.99   14.40
  -2 -16  -1   59.09   12.31
   2 -16   1   62.30   13.11
  -2 -16  -1   63.50    7.84
  -2  16  -2   -1.92   10.58
   2  16   2    4.03   11.76
  -2 -16  -2    6.26   11.17
   2 -16   2    3.93   11.97
  -2 -16  -2   -5.58    5.98
  -2  16  -3    3.60   11.30
   2  16   3   -2.79   12.73
  -2 -16  -3   15.13   11.18
   2 -16   3   25.23   12.32
  -2 -16  -3    4.31    5.94
  -2  16  -4    4.99   11.12
   2  16   4   27.66   12.46
  -2 -16  -4   29.42   16.09
   2 -16   4   18.92   12.85
  -2 -16  -4   19.28    6.22
  -2  16  -5    1.33   10.92
   2  16   5    8.65   10.83
  -2 -16  -5   18.92   10.91
   2 -16   5    2.20   12.72
  -2 -16  -5    0.47    5.64
  -2  16  -6   43.75   11.99
   2  16   6   40.79   17.92
  -2 -16  -6   33.21   12.78
   2 -16   6   48.00   13.37
  -2 -16  -6   45.37    6.16
  -2  16  -7    5.85   10.36
   2  16   7    3.99   10.98
  -2 -16  -7    1.47   11.01
   2 -16   7   -3.39   12.11
  -2 -16  -7   -3.14    5.41
  -2  16  -8    3.40   10.76
   2  16   8   -0.32   10.67
  -2 -16  -8   21.24   16.97
   2 -16   8   -2.53   12.61
  -2 -16  -8    3.18    7.52
  -2  16  -9    1.03   10.31
   2  16   9   11.12   11.02
  -2 -16  -9   12.05   10.97
   2 -16   9    5.80   11.89
  -2 -16  -9   -0.87    5.04
  -2  16 -10   -4.90   10.43
   2  16  10   -0.13   10.90
  -2 -16 -10  -16.72   11.25
   2 -16  10    0.73   18.51
  -2 -16 -10    3.67    7.03
  -2  16 -11   -2.40   10.12
   2  16  11    4.35   11.89
  -2 -16 -11    8.63   10.59
   2 -16  11    6.48   17.77
  -2 -16 -11   -4.09    4.70
  -2  16 -12    2.70   10.17
   2  16  12   -2.20   12.38
  -2 -16 -12   11.07   10.62
   2 -16  12    5.34   11.93
  -2 -16 -12   -0.69    7.51
  -2  16 -13   -3.39    9.76
   2  16  13   -3.05   12.39
  -2 -16 -13   13.08   10.67
   2 -16  13  -11.55   11.16
  -2 -16 -13    0.15    4.56
  -2  16 -14    7.13   10.00
   2  16  14  -20.87   12.51
  -2 -16 -14   23.45   10.87
   2 -16  14    4.98   11.41
  -2 -16 -14    9.82    4.74
  -2  16 -15   10.93    9.42
   2  16  15    9.35   12.60
  -2 -16 -15   11.71   15.70
   2 -16  15   -0.05   11.23
  -2 -16 -15   -8.15    4.52
  -2  16 -16   11.43    9.26
   2  16  16    7.11   13.05
  -2 -16 -16   -8.63   10.44
   2 -16  16    1.66   12.61
  -2 -16 -16    4.56    4.73
   2  17 -14    0.16   10.34
  -2  17  14   -6.92   12.14
   2 -17 -14   -0.67   17.14
   2 -17 -14   -0.31    4.02
  -2 -17  14    2.88   10.52
   2  17 -13    3.45   10.75
  -2  17  13    1.99   11.34
   2 -17 -13   -5.56   12.01
   2 -17 -13    4.54    3.95
  -2 -17  13    5.17   10.61
   2  17 -12    4.06   10.67
  -2  17  12   -8.17   11.63
   2 -17 -12    4.39   11.52
   2 -17 -12   -1.86    4.13
  -2 -17  12    7.65   10.72
   2  17 -11   -1.65   10.70
  -2  17  11   -8.39   12.01
   2 -17 -11    8.01   12.28
   2 -17 -11    4.73    3.94
  -2 -17  11  -12.54   10.64
   2  17 -10    0.73   10.68
  -2  17  10    9.93   11.86
   2 -17 -10   12.35   18.27
   2 -17 -10   -0.95    4.56
  -2 -17  10   -3.77   11.69
   2  17  -9  -15.01   11.45
  -2  17   9   21.65   17.64
   2 -17  -9   13.62   11.76
   2 -17  -9    2.18    4.56
  -2 -17   9    3.08   11.45
   2  17  -8   10.44   11.73
  -2  17   8   -0.56   15.88
   2 -17  -8    2.58   12.43
   2 -17  -8   11.32    5.14
  -2 -17   8   -3.61   12.12
   2  17  -7    4.91   11.40
  -2  17   7    3.60   10.54
   2 -17  -7   -3.48   11.98
   2 -17  -7   -1.32    4.99
  -2 -17   7   -3.04   11.35
   2  17  -6    9.60   11.89
  -2  17   6   14.83   10.70
   2 -17  -6  -30.22   12.17
   2 -17  -6    3.22    5.10
  -2 -17   6  -11.64   11.69
   2  17  -5   20.82   11.80
  -2  17   5   -0.58   10.22
   2 -17  -5    7.54   12.62
   2 -17  -5    1.34    5.58
  -2 -17   5    6.69   11.99
   2  17  -4    6.37   12.17
  -2  17   4    7.41   10.85
   2 -17  -4   28.94   12.95
   2 -17  -4   17.58    5.90
  -2 -17   4    2.66   13.31
  -2  17   3    1.99   10.65
   2  17  -3   25.89   11.88
   2 -17  -3    9.14    6.10
   2 -17  -3    2.52   12.60
   2  17  -2   20.61   12.11
  -2  17   2   12.63   10.45
   2 -17  -2   15.75   19.61
   2 -17  -2   13.79    6.08
  -2 -17   2   21.15   12.29
   2  17  -1   -4.61   11.87
  -2  17   1    3.97   15.72
   2 -17  -1   15.76   12.92
   2 -17  -1    7.93    6.17
  -2 -17   1   19.91   12.30
  -2  17   0   -2.56   10.78
   2  17   0   22.64   10.87
  -2 -17   0    6.14   12.45
   2 -17   0    5.21   12.10
  -2 -17   0   12.91    7.10
  -2  17  -1   -5.33    9.60
   2  17   1   -8.49   10.86
  -2 -17  -1    6.99   12.03
   2 -17   1    3.56   12.71
  -2 -17  -1   -3.35    6.82
  -2  17  -2    3.07   10.28
   2  17   2   11.15   17.43
  -2 -17  -2   14.88   11.73
   2 -17   2   18.32   12.93
  -2 -17  -2    6.53    6.59
  -2  17  -3    3.37   11.69
   2  17   3   -1.83   10.51
  -2 -17  -3  -22.70   18.70
   2 -17   3  -18.47   12.81
  -2 -17  -3   -1.97    6.22
  -2  17  -4   11.92   16.73
   2  17   4  -14.51   11.24
  -2 -17  -4    9.69   11.57
   2 -17   4   15.32   19.93
  -2 -17  -4    5.37    5.84
  -2  17  -5    6.09   11.06
   2  17   5    6.24   11.31
  -2 -17  -5   -6.51   12.04
   2 -17   5   12.20   13.22
  -2 -17  -5    7.03    6.02
  -2  17  -6   10.34   10.78
   2  17   6   19.66   11.36
  -2 -17  -6   13.16   12.30
   2 -17   6   10.66   13.73
  -2 -17  -6    5.91    5.71
  -2  17  -7   -0.81   10.66
   2  17   7   12.85   11.53
  -2 -17  -7    0.88   11.70
   2 -17   7    6.53   12.97
  -2 -17  -7   -0.13    5.48
  -2  17  -8    6.94   17.49
   2  17   8   -6.99   12.20
  -2 -17  -8   30.15   17.76
   2 -17   8    4.87   12.72
  -2 -17  -8    6.30    5.60
  -2  17  -9   17.79   10.62
   2  17   9    2.75   11.68
  -2 -17  -9    8.87   11.46
   2 -17   9   15.67   12.72
  -2 -17  -9    0.31    5.41
  -2  17 -10   13.50   11.13
   2  17  10    8.15   17.80
  -2 -17 -10    8.38   12.10
   2 -17  10   -0.74   13.75
  -2 -17 -10    3.69    7.75
  -2  17 -11    7.82   10.82
   2  17  11   -6.13   19.54
  -2 -17 -11   -4.81   11.59
   2 -17  11    7.69   13.51
  -2 -17 -11    3.40    5.09
  -2  17 -12  -18.76   10.59
   2  17  12    9.62   20.08
  -2 -17 -12    3.35   11.73
   2 -17  12    2.23   13.28
  -2 -17 -12  -10.95    7.94
  -2  17 -13   18.33   10.51
   2  17  13   -3.67   19.67
  -2 -17 -13    0.58   11.42
   2 -17  13   -9.42   13.33
  -2 -17 -13    2.06    4.74
   2  18 -11   10.47   11.75
  -2  18  11  -18.99   18.44
   2 -18 -11    1.10   12.88
   2 -18 -11   -2.91    4.52
  -2 -18  11    1.45   12.38
   2  18 -10   -4.57   17.97
  -2  18  10   -0.25   12.41
   2 -18 -10   -1.59   19.37
   2 -18 -10    0.06    4.80
  -2 -18  10   -0.89   12.79
   2  18  -9  -14.16   12.32
  -2  18   9    3.63   12.32
   2 -18  -9    2.96   12.72
   2 -18  -9    2.10    5.21
  -2 -18   9   -2.68   13.17
   2  18  -8  -17.64   12.71
  -2  18   8   -8.08   11.20
   2 -18  -8    2.56   12.99
   2 -18  -8   -6.39    5.45
  -2 -18   8  -14.07   13.22
   2  18  -7   14.52   12.55
  -2  18   7   -0.37   11.20
   2 -18  -7   -9.10   13.45
   2 -18  -7    3.20    5.19
  -2 -18   7   -5.05   12.96
   2  18  -6    6.25   12.78
  -2  18   6   -4.09   11.00
   2 -18  -6    5.90   13.45
   2 -18  -6    0.40    5.63
  -2 -18   6   22.51   19.41
  -2  18   5    7.85   11.14
   2  18  -5    5.30   11.96
   2 -18  -5   -2.60    5.51
   2 -18  -5    1.49   13.54
   2  18  -4   32.17   12.06
  -2  18   4    0.24   11.08
   2 -18  -4    2.83   13.41
   2 -18  -4    1.43    5.97
  -2 -18   4   -7.87   19.08
   2  18  -3   -9.92   12.32
  -2  18   3   -1.65   11.14
   2 -18  -3  -22.29   13.89
   2 -18  -3    2.16    6.17
  -2 -18   3   -0.32   12.90
   2  18  -2   -2.83   18.00
  -2  18   2    4.07   16.79
   2 -18  -2    0.92   14.30
   2 -18  -2    9.30    6.35
  -2 -18   2   10.42   13.23
   2  18  -1   15.26   12.85
  -2  18   1   10.92   10.75
   2 -18  -1   15.68   13.01
   2 -18  -1   -4.33    6.46
  -2 -18   1    4.44   13.24
  -2 -18   1   -4.59    7.47
  -2  18   0   11.92   10.17
   2  18   0   17.92   12.34
  -2 -18   0   12.62   13.16
   2 -18   0   -5.92   21.64
  -2 -18   0    4.46    7.13
  -2  18  -1   -6.86   10.64
   2  18   1    3.01   11.52
  -2 -18  -1    3.79   13.12
   2 -18   1   -2.45   14.32
  -2 -18  -1    0.15    6.65
  -2  18  -2   -1.71   11.16
   2  18   2   -0.41   11.57
  -2 -18  -2   -1.45   19.95
   2 -18   2  -10.09   13.62
  -2 -18  -2   -0.29    6.68
  -2  18  -3    4.97   11.81
   2  18   3    1.22   11.83
  -2 -18  -3   -4.22   12.47
   2 -18   3    5.16   13.96
  -2 -18  -3   -3.66    9.77
  -2  18  -4    5.15   11.44
   2  18   4   17.78   16.85
  -2 -18  -4    3.67   13.05
   2 -18   4    6.43   14.25
  -2 -18  -4    2.49    6.34
  -2  18  -5    1.20   10.93
   2  18   5    9.61   11.50
  -2 -18  -5   16.20   12.75
   2 -18   5    3.88   14.35
  -2 -18  -5   -2.55    6.35
  -2  18  -6   12.49   11.83
   2  18   6  -10.24   12.33
  -2 -18  -6   -5.60   12.48
   2 -18   6  -11.39   13.97
  -2 -18  -6    4.77    6.05
  -2  18  -7   18.43   11.57
   2  18   7    3.43   12.53
  -2 -18  -7   32.05   20.02
   2 -18   7   13.28   14.45
  -2 -18  -7   -0.68    6.38
  -2  18  -8   -2.66   17.88
   2  18   8   -1.55   12.60
  -2 -18  -8   -2.34   12.55
   2 -18   8    4.03   21.40
  -2 -18  -8   11.13    5.91
  -2  18  -9   -2.00   11.80
   2  18   9  -10.10   13.20
  -2 -18  -9    9.63   12.49
   2 -18   9   12.22   20.83
  -2 -18  -9    0.98    5.67
  -2  18 -10   16.96   12.15
   2  18  10   -2.13   13.17
  -2 -18 -10   15.18   12.64
   2 -18  10    7.39   14.44
  -2 -18 -10    6.52    5.67
   2  19  -5    1.95   20.28
  -2  19   5   17.34   11.90
   2 -19  -5   15.46   14.38
   2 -19  -5   -4.59    6.22
  -2 -19   5   -8.65   13.63
   2  19  -4    4.45   13.07
  -2  19   4    8.66   18.53
   2 -19  -4   38.18   21.79
   2 -19  -4    7.92    6.34
  -2 -19   4   30.49   14.56
   2  19  -3    9.34   13.44
  -2  19   3   18.19   17.74
   2 -19  -3   11.72   14.80
   2 -19  -3    0.94    6.47
  -2 -19   3    0.43   13.91
   2  19  -2    6.78   13.47
  -2  19   2   -4.25   11.87
   2 -19  -2    4.78   14.66
   2 -19  -2   13.00    6.45
  -2 -19   2   22.80   13.88
  -2 -19   2   -4.45    7.86
   2  19  -1   -1.14   13.55
  -2  19   1   -4.47   10.93
   2 -19  -1   15.13   14.88
   2 -19  -1   -2.61    6.61
  -2 -19   1  -14.97   13.73
  -2 -19   1    7.66    7.69
   2  19   0   26.34   18.78
  -2  19   0    1.97   12.00
   2 -19   0   12.53   15.04
   2 -19   0    1.59    7.05
  -2 -19   0   12.26   13.90
  -2 -19   0   -4.34   11.24
  -2  19  -1   -1.71   11.41
   2  19   1   10.11   12.63
  -2 -19  -1  -13.44   21.24
   2 -19   1  -13.81   13.71
  -2 -19  -1    3.30    7.50
  -2  19  -2    0.85   13.59
   2  19   2    7.90   12.65
  -2 -19  -2   20.85   13.84
   2 -19   2  -13.46   22.43
  -2 -19  -2   12.71    7.48
  -2  19  -3    8.21   19.78
   2  19   3   -1.01   12.38
  -2 -19  -3   19.99   13.76
   2 -19   3   -3.87   15.06
  -2 -19  -3    1.91    6.93
  -2  19  -4    1.71   12.40
   2  19   4   -4.25   14.27
  -2 -19  -4  -14.36   13.53
   2 -19   4   12.40   14.86
  -2 -19  -4   -2.40    6.92
  -3   0  31   -0.47    4.30
  -3   0  30    2.84    4.06
  -3   0  29    2.32    3.98
  -3   0  28    7.73    3.69
  -3   0  27    0.29    3.43
  -3   0  26    5.31    3.39
  -3   0  25    1.10    3.17
  -3   0  24   -0.86    3.04
  -3   0  23    2.17    2.90
  -3   0  22   13.14    3.03
  -3   0  21   -5.25    2.79
  -3   0  20   16.98    4.29
  -3   0  19    3.25    2.46
  -3   0  18   46.00    2.96
  -3   0  17    1.49    2.16
   3   0  -8  443.74    5.76
   3   0  -8  439.01    6.08
   3   0  -7    0.88    0.97
   3   0  -7    0.43    0.90
   3   0  -6  234.21    3.93
   3   0  -5    2.64    1.56
   3   0  -4 1779.66   36.16
   3   0  -3    1.64    2.15
   3   0  -2  224.26    5.35
  -3   0   1    1.49    1.00
   3   0   0 3880.15   95.45
  -3   0   0 3851.17   92.13
   3   0   1   -0.12    0.98
  -3   0  -1    0.17    0.87
   3   0   2  572.83    9.17
  -3   0  -2  549.87    7.69
   3   0   3   -0.92    1.40
  -3   0  -3    0.98    1.27
   3   0   4  313.74    5.03
  -3   0  -4  308.19    4.79
   3   0   5    0.31    1.45
  -3   0  -5   -0.58    1.31
   3   0   6  467.52    7.61
   3   0   7    6.05    3.41
   3   0   7   -0.38    1.51
   3   0   8    3.39    3.25
   3   0   8    0.42    1.62
   3   0   9    0.02    3.40
   3   0   9   -2.06    1.75
   3   0  10   29.34    4.17
   3   0  10   34.28    3.77
   3   0  10   31.51    2.27
   3   0  11    0.55    3.83
   3   0  11   -1.33    5.26
   3   0  11   -1.66    2.11
   3   0  12   46.72    4.73
   3   0  12   44.61    4.26
   3   0  12   49.46    2.88
   3   0  13   -0.46    3.79
   3   0  13    0.67    3.58
   3   0  13    0.85    2.35
   3   0  14  212.48    8.07
   3   0  14  219.08    7.74
   3   0  14  219.80    5.87
   3   0  15   -3.77    4.24
   3   0  15    7.50    5.61
   3   0  15   -0.94    2.83
   3   0  16   83.06    5.64
   3   0  16   87.20    5.45
   3   0  16   85.91    4.30
   3   0  17   -2.51    4.13
   3   0  17   -4.48    3.91
   3   0  17    5.02    3.08
   3   0  18   -1.81    4.48
   3   0  18   -1.51    6.22
   3   0  18   -1.59    3.27
   3   0  19   -3.40    4.39
   3   0  19   -3.75    4.15
   3   0  19   -0.02    5.52
   3   0  20   10.78    4.81
   3   0  20    9.82    4.40
   3   0  20   13.89    4.11
   3   0  21    0.36    7.03
   3   0  21    1.26    6.41
   3   0  21    4.29    4.17
   3   0  22    2.71    4.67
   3   0  22   -0.00    4.42
   3   0  22    0.58    4.01
   3   0  23    4.20    4.45
   3   0  23    1.88    4.48
   3   0  23   -0.63    4.20
   3   0  24    5.85    4.86
   3   0  24    1.22    7.03
   3   0  24    5.33    4.28
   3   0  25    4.03    4.89
   3   0  25    0.08    4.76
   3   0  25    1.45    3.96
   3   0  26    2.12    7.61
   3   0  26    5.53    4.90
   3   0  26    2.16    3.99
   3   0  27    3.73    4.84
   3   0  27    3.86    4.68
   3   0  27   -1.24    6.47
   3   0  28   -2.62    6.87
   3   0  28    8.99    4.50
   3   0  28    6.21    4.60
   3   0  29   -0.30    4.39
   3   0  29    2.99    4.40
   3   0  29   -0.71    4.70
  -3   1  31    5.83    6.54
  -3  -1  31    1.68    4.32
  -3   1  30   -6.20    4.06
  -3  -1  30    2.74    3.98
  -3   1  29   -4.67    3.96
  -3  -1  29   -1.02    3.97
  -3   1  28    6.88    3.79
  -3  -1  28    8.34    5.65
  -3   1  27   -1.40    3.67
  -3  -1  27    1.86    3.53
  -3   1  26    3.18    3.45
  -3  -1  26    3.04    3.45
  -3   1  25    0.49    3.23
  -3  -1  25    4.45    3.08
  -3   1  24    9.35    3.15
  -3  -1  24   12.91    4.73
  -3   1  23   -2.14    3.01
  -3  -1  23    1.41    2.89
  -3   1  22    5.68    2.99
  -3  -1  22    6.15    2.98
  -3   1  21    1.84    2.91
  -3  -1  21   -2.23    2.72
  -3   1  20    2.50    4.18
  -3   1  19   19.12    2.76
  -3   1  18   12.90    2.44
  -3   1  17   39.30    2.85
  -3   1  16   49.76    2.69
  -3   1  15    2.01    1.77
  -3   1  14  106.09    4.07
  -3   1  13  166.51    3.72
  -3   1  12   62.68    2.19
  -3   1  11  784.63   10.50
  -3   1  11  787.68   13.02
   3  -1 -11  789.00   10.73
  -3   1  10   60.66    1.25
  -3   1  10   60.45    1.86
   3  -1 -10   62.01    1.81
  -3   1   9    0.84    0.69
   3   1  -9    1.62    0.65
   3   1  -9    0.13    0.40
  -3   1   9   -0.17    1.06
   3  -1  -9    0.72    1.57
   3   1  -8  313.64    4.95
  -3   1   8  316.28    4.77
   3  -1  -8  305.16    5.17
   3   1  -7  260.42    4.78
  -3   1   7  257.44    4.33
   3  -1  -7  266.61    5.57
   3   1  -6  204.21    4.55
  -3   1   6  197.07    3.85
   3  -1  -6  210.05    5.14
   3   1  -512979.66  721.22
  -3   1   513062.00  733.28
   3  -1  -513026.45  722.06
   3   1  -410124.27  486.22
  -3   1   410076.68  483.41
   3  -1  -410341.08  492.20
   3   1  -3  252.78    5.61
  -3   1   3  273.81    5.83
   3  -1  -3  271.88    6.92
   3   1  -2   24.36    2.61
  -3   1   2   21.71    2.59
   3  -1  -2   27.28    2.55
   3   1  -1  181.39    5.21
  -3   1   1  191.62    4.97
   3  -1  -1  192.90    4.96
  -3  -1   1  180.10    3.16
   3   1   0  326.75    7.70
  -3   1   0  325.74    7.38
   3   1   0  334.23    5.28
   3  -1   0  340.32    4.08
   3  -1   0  333.21    7.47
  -3  -1   0  319.53    4.83
   3   1   1   91.01    4.57
  -3   1  -1   95.08    5.61
   3   1   1   90.83    2.36
   3  -1   1   92.04    1.58
   3  -1   1   95.40    4.21
  -3  -1  -1   91.71    2.21
   3   1   2 2617.33   71.23
  -3   1  -2 2486.65   66.08
   3   1   2 2603.52   57.33
   3  -1   2 2680.65   54.05
   3  -1   2 2586.36   67.19
  -3  -1  -2 2560.37   54.18
   3   1   3 4093.79  134.15
  -3   1  -3 3960.39  126.94
   3   1   3 4027.82  109.12
   3  -1   3 4128.82  108.66
   3  -1   3 4155.49  129.87
  -3  -1  -3 4062.96  107.93
   3   1   4    4.29    3.70
   3   1   4   -0.44    2.39
   3  -1   4    2.40    3.30
   3  -1   4    0.13    1.26
  -3  -1  -4    0.81    1.42
   3   1   5   35.53    4.06
   3   1   5   41.18    2.06
   3  -1   5   37.43    3.77
   3  -1   5   38.78    1.72
  -3  -1  -5   38.79    1.79
   3   1   6   63.82    4.47
   3   1   6   65.33    2.39
   3  -1   6   71.64    4.34
   3  -1   6   68.48    2.10
  -3  -1  -6   63.27    2.19
   3   1   7  823.24   19.77
   3   1   7  829.60   14.68
   3  -1   7  807.12   18.55
   3  -1   7  817.95   13.66
  -3  -1  -7  815.85   13.69
   3   1   8  136.55    5.94
   3   1   8  149.42    3.67
   3  -1   8  138.95    5.47
   3  -1   8  141.13    3.32
  -3  -1  -8  145.36    3.30
   3   1   9    6.16    3.79
   3   1   9    7.70    3.00
   3  -1   9    4.42    3.38
   3  -1   9    7.60    1.79
  -3  -1  -9   10.56    1.82
   3   1  10  180.43    6.65
   3   1  10  181.77    4.43
   3  -1  10  193.72    6.33
   3  -1  10  175.87    5.04
   3   1  11  208.04    7.32
   3   1  11  208.15    5.11
   3  -1  11  211.13    6.88
   3  -1  11  209.88    4.79
   3   1  12  118.53    5.92
   3   1  12  128.72    4.08
   3  -1  12  131.07    7.25
   3  -1  12  120.36    3.87
   3   1  13  141.59    6.53
   3   1  13  148.53    4.69
   3  -1  13  150.57    6.03
   3  -1  13  145.16    4.34
   3   1  14    8.68    5.79
   3   1  14    5.12    2.70
   3   1  14    4.02    3.85
   3  -1  14    3.20    2.62
   3  -1  14    6.38    3.49
   3   1  15   29.70    4.54
   3   1  15   28.71    4.55
   3   1  15   34.22    3.41
   3  -1  15   37.26    5.12
   3  -1  15   31.47    2.99
   3  -1  15   31.06    4.29
   3   1  16   12.43    4.31
   3   1  16   15.27    4.55
   3   1  16   13.47    3.45
   3  -1  16   12.64    4.76
   3  -1  16   17.78    3.19
   3  -1  16   17.14    4.08
   3   1  17    4.38    4.02
   3   1  17    0.50    4.47
   3   1  17    5.83    3.37
   3  -1  17   14.92    6.30
   3  -1  17    5.83    3.14
   3  -1  17    0.37    4.06
   3   1  18    1.71    4.08
   3   1  18    2.15    4.23
   3   1  18   -1.38    3.47
   3  -1  18    3.54    4.36
   3  -1  18   10.16    5.04
   3  -1  18   -3.80    3.96
   3   1  19   14.30    4.52
   3   1  19    6.12    4.87
   3   1  19   12.53    3.83
   3  -1  19    9.17    5.05
   3  -1  19   14.75    3.69
   3  -1  19   18.44    4.28
   3   1  20   75.88    5.92
   3   1  20   59.61    5.94
   3   1  20   75.41    5.12
   3  -1  20   70.88    5.89
   3  -1  20   73.23    5.20
   3  -1  20   76.70    7.63
   3   1  21   12.86    4.55
   3   1  21    5.99    4.85
   3   1  21   12.05    6.02
   3  -1  21    1.00    4.85
   3  -1  21    3.12    3.91
   3  -1  21    9.43    4.45
   3   1  22   11.67    7.24
   3   1  22   19.99    5.46
   3   1  22   20.50    7.29
   3  -1  22   18.20    7.34
   3  -1  22   27.13    4.48
   3  -1  22   24.75    4.95
   3   1  23    6.59    4.73
   3   1  23    8.76    7.55
   3   1  23   -2.39    4.39
   3  -1  23    0.80    4.75
   3  -1  23    0.15    3.89
   3  -1  23   -0.84    7.17
   3   1  24   14.06    4.93
   3   1  24    3.53    5.25
   3   1  24    9.56    4.87
   3  -1  24    4.55    7.30
   3  -1  24    5.63    4.61
   3  -1  24    5.49    5.04
   3   1  25    6.20    4.80
   3   1  25    3.39    5.22
   3   1  25   -0.54    3.93
   3  -1  25    0.57    4.56
   3  -1  25   -1.71    5.71
   3  -1  25   -1.03    4.83
   3   1  26   -1.37    4.88
   3   1  26   -5.32    7.97
   3   1  26    2.71    4.12
   3  -1  26    1.83    4.51
   3  -1  26    3.95    4.30
   3  -1  26    6.69    7.88
   3   1  27   -1.25    4.86
   3   1  27    3.07    4.98
   3   1  27   -2.36    4.66
   3  -1  27    2.56    4.43
   3  -1  27    6.03    4.13
   3  -1  27    4.14    4.93
   3   1  28   -3.67    4.63
   3   1  28    7.00    7.17
   3   1  28    2.59    4.50
   3  -1  28   -5.86    6.66
   3  -1  28    7.80    4.43
   3  -1  28   -0.04    4.57
   3   1  29   14.58    6.86
   3   1  29    4.63    4.80
   3   1  29   16.27    5.26
   3  -1  29    5.17    4.50
   3  -1  29   11.63    4.75
   3  -1  29   10.09    4.83
  -3   2  30   -3.15    4.28
  -3  -2  30    2.27    3.89
  -3   2  29   -0.70    4.11
  -3  -2  29    0.50    3.82
  -3   2  28   -2.30    4.04
  -3  -2  28    2.25    3.74
  -3   2  27   28.39    6.35
  -3  -2  27   16.35    3.78
  -3   2  26    3.49    3.34
  -3  -2  26   -1.56    3.33
  -3   2  25    2.00    3.31
  -3  -2  25    6.79    3.08
  -3   2  24   11.64    3.35
  -3  -2  24   11.52    3.28
  -3   2  23    2.35    3.24
  -3   2  22    4.00    3.01
  -3   2  21   13.47    3.08
  -3   2  20   49.67    3.47
  -3   2  19    0.81    3.97
  -3   2  18    5.17    0.80
  -3   2  18    5.24    0.51
  -3   2  18    7.25    2.40
  -3   2  17    0.04    1.07
  -3   2  17   -0.10    2.16
  -3   2  16  104.78    2.21
  -3   2  16  114.55    3.63
  -3   2  15   96.95    2.18
  -3   2  15  100.66    3.32
   3  -2 -15  102.21    2.85
  -3   2  14    0.99    1.04
  -3   2  14    1.27    1.72
   3  -2 -14    0.35    0.96
  -3   2  13   52.18    1.75
  -3   2  13   53.57    2.26
   3  -2 -13   52.69    1.73
  -3   2  12  166.99    3.43
   3   2 -12  171.29    2.34
  -3   2  12  168.72    3.73
  -3  -2  12  171.32    2.51
   3  -2 -12  178.19    4.19
  -3   2  11  103.57    3.23
   3   2 -11  108.72    2.36
  -3   2  11   99.85    2.60
  -3  -2  11  101.69    2.13
   3  -2 -11  105.59    2.78
  -3   2  10  401.06    7.53
   3   2 -10  396.80    6.28
  -3   2  10  395.34    6.39
  -3  -2  10  405.54    5.97
   3  -2 -10  403.13    7.42
  -3   2   9  867.78   15.58
   3   2  -9  871.76   15.83
  -3   2   9  918.11   15.07
  -3  -2   9  848.63   13.91
   3  -2  -9  880.21   16.40
   3   2  -8  205.37    4.30
  -3   2   8  211.74    3.44
  -3   2   8  214.33    5.22
  -3  -2   8  209.82    3.89
   3  -2  -8  205.34    4.87
   3   2  -7 4716.45  149.44
  -3   2   7 4684.28  131.05
  -3   2   7 4723.11  149.19
  -3  -2   7 4746.51  144.50
   3  -2  -7 4707.89  151.09
   3   2  -6 3546.31   98.78
  -3   2   6 3563.65   84.35
  -3   2   6 3504.29   98.00
  -3  -2   6 3578.96   95.56
   3  -2  -6 3514.73  101.37
   3   2  -5  550.33   10.78
  -3   2   5  576.95    7.38
  -3   2   5  544.27   10.63
  -3  -2   5  566.81   11.48
   3  -2  -5  551.86   11.21
   3   2  -4    3.09    2.57
  -3   2   4    3.73    2.55
  -3   2   4    3.21    0.89
  -3  -2   4    0.84    2.38
   3  -2  -4   -0.26    2.84
   3  -2  -4    2.57    0.46
   3   2  -3 5849.97  209.32
  -3   2   3 5923.30  210.19
   3  -2  -3 5353.96  150.91
  -3  -2   3 5839.50  205.93
   3  -2  -3 5930.55  210.93
   3   2  -2 5352.65  187.36
  -3   2   2 5317.28  185.09
   3  -2  -2 5301.92  184.64
  -3  -2   2 5448.39  187.54
   3   2  -1  320.64    7.67
  -3   2   1  298.07    7.16
   3  -2  -1  311.73    7.47
  -3  -2   1  307.69    7.47
   3   2   0 2571.54   66.40
  -3   2   0 2568.76   65.53
   3  -2   0 2537.40   65.05
  -3  -2   0 2563.78   66.77
  -3  -2   0 2500.13   55.78
   3   2   1   81.46    4.60
  -3   2  -1   61.26    4.16
   3   2   1   70.62    3.80
  -3  -2  -1   79.54    4.81
   3  -2   1   68.09    4.34
  -3  -2  -1   69.54    2.57
   3   2   2 9659.72  476.76
  -3   2  -2 9188.37  443.45
   3   2   2 9346.59  414.65
  -3  -2  -2 9091.98  446.81
   3  -2   2 9033.19  433.95
  -3  -2  -2 9192.74  404.79
   3   2   3 5186.17  192.63
  -3   2  -3 5316.30  193.91
   3   2   3 5541.01  179.51
  -3  -2  -3 5359.31  198.58
   3  -2   3 5335.25  191.70
  -3  -2  -3 5297.29  166.81
   3   2   4 2494.85   69.84
  -3   2  -4 2562.48   69.89
   3   2   4 2665.49   62.20
  -3  -2  -4 2636.16   73.20
   3  -2   4 2579.61   69.12
  -3  -2  -4 2531.08   56.61
   3   2   5  416.73   10.69
  -3   2  -5  408.57   10.32
   3   2   5  430.82    7.78
  -3  -2  -5  424.36   11.36
   3  -2   5  422.13   10.25
  -3  -2  -5  408.97    6.95
   3   2   6  144.60    5.77
  -3   2  -6  148.05    5.62
   3   2   6  145.26    3.70
  -3  -2  -6  144.02    6.07
   3  -2   6  143.81    5.44
  -3  -2  -6  141.03    3.28
   3   2   7    3.26    3.61
  -3   2  -7    0.46    3.47
   3   2   7   -0.14    1.95
  -3  -2  -7    1.01    3.74
   3  -2   7    5.11    3.19
  -3  -2  -7    2.24    2.49
   3   2   8  128.40    5.77
   3   2   8  136.40    3.91
  -3   2  -8  135.79    5.58
   3  -2   8  136.82    5.43
  -3  -2  -8  133.14    3.41
   3   2   9    4.63    3.67
   3   2   9    5.88    2.12
   3  -2   9    6.05    3.36
  -3  -2  -9    6.27    1.89
   3   2  10  102.36    5.42
   3   2  10  110.67    3.83
   3  -2  10  111.87    5.10
  -3  -2 -10  106.14    3.19
   3   2  11   89.21    7.22
   3  -2  11   90.86    4.90
  -3  -2 -11   86.22    3.16
   3   2  12   -0.00    3.89
   3   2  12    3.48    2.55
   3  -2  12   -0.49    3.40
[truncated: 1,127,170 more chars]
