# Supplementary material for: Crystal structure and supra­molecular features of a bis-urea-functionalized pillar[5]arene
Source: Acta Crystallogr E Crystallogr Commun. 2023 Oct 19;79(Pt 11):1044–8. doi: 10.1107/S2056989023009003 (PMC10626966; doi:10.1107/S2056989023009003)
Supplement: Supplementary file 2 [file e-79-01044-Isup3.hkl]

data_I                                                                          
_shelx_title ' User-defined'                                                    
_shelx_refln_list_code          4                                               
_shelx_F_calc_maximum      316.92                                               
_exptl_crystal_F_000      2448.00                                               
_reflns_d_resolution_high  0.8400                                               
                                                                                
loop_                                                                           
 _space_group_symop_operation_xyz                                               
 'x, y, z'                                                                      
 '-x, y+1/2, -z+1/2'                                                            
 '-x, -y, -z'                                                                   
 'x, -y-1/2, z-1/2'                                                             
                                                                                
_cell_length_a    14.7726                                                       
_cell_length_b    16.2952                                                       
_cell_length_c    26.1406                                                       
_cell_angle_alpha  90.000                                                       
_cell_angle_beta   98.791                                                       
_cell_angle_gamma  90.000                                                       
                                                                                
_shelx_F_squared_multiplier     1.000                                           
                                                                                
loop_                                                                           
 _refln_index_h                                                                 
 _refln_index_k                                                                 
 _refln_index_l                                                                 
 _refln_F_squared_calc                                                          
 _refln_F_squared_meas                                                          
 _refln_F_squared_sigma                                                         
 _refln_observed_status                                                         
   3   0   0      32264.93      28638.25       491.15 o                         
   4   0   0       4024.28       3260.74        42.38 o                         
   5   0   0         66.22         56.92         6.30 o                         
   6   0   0         58.36         44.13         7.13 o                         
   7   0   0        102.03        125.09        22.90 o                         
   8   0   0        792.92        756.35        14.51 o                         
   9   0   0       1858.60       2088.12        42.24 o                         
  10   0   0        750.58        710.35        17.43 o                         
  11   0   0        633.79        654.13        22.36 o                         
  12   0   0         31.94         31.77        13.97 o                         
  13   0   0        842.58        940.60        91.50 o                         
  14   0   0         15.31         -7.56        65.72 o                         
   2   1   0       2287.18       2055.31        15.26 o                         
   3   1   0       2273.89       2456.01        19.74 o                         
   4   1   0       4781.27       4276.07        31.25 o                         
   5   1   0        119.44        128.48         3.84 o                         
   6   1   0        642.33        636.27        12.20 o                         
   7   1   0         16.14         14.14         5.45 o                         
   8   1   0        435.87        414.59         9.65 o                         
   9   1   0         64.85         57.14         7.95 o                         
  10   1   0        157.54        191.68        13.39 o                         
  11   1   0        285.40        337.38        14.85 o                         
  12   1   0        212.91        209.14        15.15 o                         
  13   1   0          0.71         25.27        12.78 o                         
  14   1   0        198.20        189.20        21.16 o                         
  15   1   0         13.37         78.17        53.46 o                         
  16   1   0        160.47        187.23        84.54 o                         
  17   1   0          1.37          1.41        60.51 o                         
   2   2   0       2297.03       2338.83        25.77 o                         
   3   2   0      18776.22      18856.26       210.26 o                         
   4   2   0        900.38        837.18         9.26 o                         
   5   2   0        974.35        963.40        12.68 o                         
   6   2   0        670.60        708.67        11.67 o                         
   7   2   0        767.74        867.77        15.29 o                         
   8   2   0        167.35        166.63         7.61 o                         
   9   2   0        466.04        427.36        10.89 o                         
  10   2   0          5.36          8.58        12.55 o                         
  11   2   0          2.64          9.11        10.72 o                         
  12   2   0         32.71         29.03        14.08 o                         
  13   2   0        110.09        133.63        50.05 o                         
  14   2   0         21.98         81.42        27.45 o                         
  15   2   0        161.20        181.25        18.35 o                         
  16   2   0          7.81        102.37        45.77 o                         
  17   2   0          0.47        -17.59        45.91 o                         
   1   3   0      28635.89      27710.23       418.06 o                         
   2   3   0       7341.45       6423.53        69.87 o                         
   3   3   0        209.67        202.69        13.05 o                         
   4   3   0         29.04         35.40         9.95 o                         
   5   3   0       2346.46       2201.70        30.32 o                         
   6   3   0        305.52        278.60         8.18 o                         
   7   3   0       1063.76        973.65        13.09 o                         
   8   3   0        474.28        564.64        14.89 o                         
   9   3   0         30.29         45.80        25.32 o                         
  10   3   0          2.13          0.15        10.71 o                         
  11   3   0          7.67         19.40        11.39 o                         
  12   3   0         30.87         40.49        13.87 o                         
  13   3   0          9.29         12.53        20.44 o                         
  14   3   0         12.35        -39.80        39.80 o                         
  15   3   0          5.18         14.39        34.35 o                         
  16   3   0         27.18         34.09        18.84 o                         
  17   3   0         16.80         17.41        20.26 o                         
   0   4   0       4748.18       4809.01       127.81 o                         
   1   4   0       1635.33       1815.19        30.15 o                         
   2   4   0      11246.09       9662.48       120.24 o                         
   3   4   0       7768.70       7502.72        92.40 o                         
   4   4   0       6779.74       6240.69        64.53 o                         
   5   4   0        336.68        279.10        13.58 o                         
   6   4   0       2494.72       2687.38        66.39 o                         
   7   4   0         44.54         59.01        11.50 o                         
   8   4   0         62.33         68.35         6.34 o                         
   9   4   0          0.89         21.30         9.33 o                         
  10   4   0          2.42          5.66         8.25 o                         
  11   4   0         94.73         95.65        21.17 o                         
  12   4   0        209.87        219.37        14.14 o                         
  13   4   0          1.77          9.65        11.21 o                         
  14   4   0          4.88         29.76        31.03 o                         
  15   4   0         17.10         11.23        18.63 o                         
  16   4   0         20.50         12.52        27.09 o                         
  17   4   0          0.16          6.52        17.12 o                         
   1   5   0       2723.96       2715.29        42.60 o                         
   2   5   0       1560.34       1488.83        29.32 o                         
   3   5   0       1583.22       1429.67        28.28 o                         
   4   5   0         20.11          5.68        14.61 o                         
   5   5   0       7198.87       7385.85        83.80 o                         
   6   5   0       1996.07       2206.38        37.89 o                         
   7   5   0          0.01          5.07        14.53 o                         
   8   5   0         77.74         71.51        11.39 o                         
   9   5   0        616.64        685.73        12.75 o                         
  10   5   0        342.68        338.05        22.20 o                         
  11   5   0          0.53          3.12        10.21 o                         
  12   5   0         14.18          5.32        17.31 o                         
  13   5   0          0.04          0.71        10.94 o                         
  14   5   0          7.89         -4.95        26.05 o                         
  15   5   0          9.97          6.69        26.47 o                         
  16   5   0          0.11         -7.61        25.26 o                         
   0   6   0        314.12        364.82        29.77 o                         
   1   6   0       2195.10       1882.59        35.24 o                         
   2   6   0         10.80         24.09        19.26 o                         
   3   6   0        783.19        753.60        26.69 o                         
   4   6   0         20.84         27.64        13.12 o                         
   5   6   0        441.57        418.44        26.36 o                         
   6   6   0       1030.08       1216.24        24.83 o                         
   7   6   0          0.08         14.89        15.97 o                         
   8   6   0        353.94        363.46        19.81 o                         
   9   6   0        469.34        498.63        11.51 o                         
  10   6   0          7.84         20.25        20.22 o                         
  11   6   0         25.79         19.36        10.45 o                         
  12   6   0        116.24         89.81        14.01 o                         
  13   6   0          5.49          6.81         8.41 o                         
  14   6   0         12.67          4.43        21.37 o                         
  15   6   0         23.54         38.14        32.76 o                         
  16   6   0          3.42         33.04        21.98 o                         
   1   7   0      12385.61      12392.40       187.39 o                         
   2   7   0       3095.76       2943.79        49.61 o                         
   3   7   0          7.09         30.15        19.44 o                         
   4   7   0       1299.26       1401.46        35.61 o                         
   5   7   0         84.30         37.76        16.09 o                         
   6   7   0        127.53        136.47        16.37 o                         
   7   7   0        602.62        621.77        22.67 o                         
   8   7   0         35.86         59.80        18.09 o                         
   9   7   0         78.27         18.66        18.57 o                         
  10   7   0          0.33         17.94        16.52 o                         
  11   7   0        264.43        251.76        13.53 o                         
  12   7   0          0.43        -16.01        30.24 o                         
  13   7   0          0.00         -3.97        15.84 o                         
  14   7   0          1.86         -5.45        23.72 o                         
  15   7   0          0.92        -23.53        37.01 o                         
  16   7   0          0.85          6.28        28.83 o                         
   0   8   0       3199.38       3153.61        78.99 o                         
   1   8   0         41.99         65.68        22.12 o                         
   2   8   0        962.69       1046.40        32.62 o                         
   3   8   0        250.21        208.55        23.07 o                         
   4   8   0        166.65        208.50        24.79 o                         
   5   8   0        408.64        400.45        28.12 o                         
   6   8   0          1.51        -10.42        17.26 o                         
   7   8   0        717.96        699.99        27.03 o                         
   8   8   0         84.76         82.57        28.31 o                         
   9   8   0          4.84         -1.94        20.24 o                         
  10   8   0          8.52         16.35        11.53 o                         
  11   8   0          5.32         32.07        26.25 o                         
  12   8   0         13.64         15.86        10.01 o                         
  13   8   0         76.95         91.71        25.10 o                         
  14   8   0          3.66         13.67        17.72 o                         
  15   8   0          7.62         27.15        35.20 o                         
   1   9   0         94.75         57.50        26.39 o                         
   2   9   0       1410.96       1584.85        46.36 o                         
   3   9   0       3256.48       3493.71        74.66 o                         
   4   9   0        734.83        724.98        31.47 o                         
   5   9   0          4.41         -5.61        18.44 o                         
   6   9   0        195.01        198.50        26.60 o                         
   7   9   0         44.56         47.14        20.12 o                         
   8   9   0        623.11        582.40        27.73 o                         
   9   9   0        298.65        355.83        29.30 o                         
  10   9   0         78.61         26.20        22.12 o                         
  11   9   0          1.88         -2.88        12.06 o                         
  12   9   0         14.36         23.42        20.08 o                         
  13   9   0          0.01         -5.51         9.26 o                         
  14   9   0          0.02         -1.67        18.42 o                         
  15   9   0          0.00         29.10        26.50 o                         
   0  10   0        383.73        493.74        69.17 o                         
   1  10   0         76.19         52.80        28.79 o                         
   2  10   0         37.43         41.88        26.61 o                         
   3  10   0          0.11         -2.99        26.49 o                         
   4  10   0        414.78        416.24        34.46 o                         
   5  10   0         47.16         57.74        21.33 o                         
   6  10   0        500.86        499.38        26.65 o                         
   7  10   0         83.66         84.86        23.48 o                         
   8  10   0        856.15        896.69        33.33 o                         
   9  10   0        195.37        178.57        26.12 o                         
  10  10   0          8.20         36.18        23.36 o                         
  11  10   0         48.46         51.14        34.28 o                         
  12  10   0          2.26         17.62        20.75 o                         
  13  10   0          0.44          2.71        30.71 o                         
  14  10   0         13.31        -12.90        20.90 o                         
   1  11   0        805.70        790.20        40.31 o                         
   2  11   0          3.15         49.28        36.00 o                         
   3  11   0         81.98         66.91        34.45 o                         
   4  11   0         79.06         54.19        23.56 o                         
   5  11   0        511.25        524.04        31.36 o                         
   6  11   0         13.10         -1.18        26.53 o                         
   7  11   0        416.35        468.95        32.91 o                         
   8  11   0        354.40        351.73        30.17 o                         
   9  11   0         77.95         64.75        26.26 o                         
  10  11   0         58.75         51.94        34.78 o                         
  11  11   0          2.65         84.55        26.55 o                         
  12  11   0         60.84         38.72        11.48 o                         
  13  11   0          9.14          5.52        35.25 o                         
  14  11   0          1.04        -15.67        48.07 o                         
   0  12   0         86.68        111.40        45.73 o                         
   1  12   0         11.38        -23.49        32.32 o                         
   2  12   0        120.45        147.68        34.69 o                         
   3  12   0        370.41        308.76        37.11 o                         
   4  12   0        330.92        411.40        67.63 o                         
   5  12   0         59.15         78.30        26.58 o                         
   6  12   0       1023.21        951.40        37.32 o                         
   7  12   0        250.56        282.92        30.30 o                         
   8  12   0         48.46         32.27        26.79 o                         
   9  12   0         13.32         48.01        34.99 o                         
  10  12   0          0.01         14.57        26.68 o                         
  11  12   0         10.86         28.60        27.48 o                         
  12  12   0          7.36          7.51        27.72 o                         
  13  12   0          5.19        -10.85        29.85 o                         
   1  13   0         72.13         91.40        39.09 o                         
   2  13   0          1.01         17.72        35.44 o                         
   3  13   0          1.10         13.91        37.89 o                         
   4  13   0         10.05        -13.30        27.35 o                         
   5  13   0        511.54        538.16        34.89 o                         
   6  13   0        940.25        946.48        40.22 o                         
   7  13   0        244.59        251.21        30.94 o                         
   8  13   0         47.01         10.47        30.25 o                         
   9  13   0         17.31         41.39        28.64 o                         
  10  13   0         91.32         30.01        28.64 o                         
  11  13   0         14.34         38.82        31.54 o                         
  12  13   0         15.72         50.84        31.77 o                         
   0  14   0        182.34        164.39        55.52 o                         
   1  14   0         22.63         54.00        40.48 o                         
   2  14   0       1184.44       1133.40        60.69 o                         
   3  14   0         63.51         38.56        28.28 o                         
   4  14   0         13.33         31.20        29.12 o                         
   5  14   0         20.84         11.15        32.79 o                         
   6  14   0         12.56         60.04        29.21 o                         
   7  14   0          5.49          4.72        31.11 o                         
   8  14   0         24.17         43.31        30.77 o                         
   9  14   0         84.42         84.22        31.21 o                         
  10  14   0         15.15         27.13        30.89 o                         
  11  14   0         46.64         25.87        32.60 o                         
  12  14   0          0.39          0.53        64.28 o                         
   1  15   0         81.17         83.83        44.47 o                         
   2  15   0        354.42        349.01        44.86 o                         
   3  15   0        266.81        321.03        35.70 o                         
   4  15   0          0.06         22.84        30.10 o                         
   5  15   0        421.52        420.49        41.20 o                         
   6  15   0          8.65         87.47        31.80 o                         
   7  15   0          0.00        -18.78        30.25 o                         
   8  15   0          9.48         28.90        31.47 o                         
   9  15   0          1.62          2.98        33.89 o                         
  10  15   0         85.00         97.73        45.24 o                         
   0  16   0          1.35         10.76        60.81 o                         
   1  16   0          0.14         -5.51        46.06 o                         
   2  16   0         46.68         91.47        36.70 o                         
   3  16   0         22.89         38.42        34.18 o                         
   4  16   0         22.72         39.39        31.99 o                         
   5  16   0         13.37         18.92        32.18 o                         
   6  16   0          0.83         -1.28        31.38 o                         
   7  16   0         13.85        103.04        40.02 o                         
   8  16   0          1.53         34.19        33.30 o                         
   9  16   0         23.36         19.14        34.09 o                         
   1  17   0         10.11         29.72        33.30 o                         
   2  17   0         18.76         69.57        33.07 o                         
   3  17   0         14.76         16.64        34.69 o                         
   4  17   0          3.59         12.51        36.33 o                         
   5  17   0         34.31         37.94        34.58 o                         
   6  17   0          1.66        -22.58        34.67 o                         
   7  17   0         15.86         52.61        35.77 o                         
   8  17   0          2.13          3.44        38.16 o                         
   0  18   0         27.76        120.81        43.57 o                         
   1  18   0          1.25         40.93        28.64 o                         
   2  18   0         33.64         65.99        35.40 o                         
   3  18   0          0.16          5.36        44.64 o                         
   4  18   0          2.65        -27.95        36.26 o                         
   5  18   0          1.41          3.35        35.64 o                         
   6  18   0         12.39         45.40        36.41 o                         
   1  19   0          1.72          8.50        29.12 o                         
   2  19   0         12.12         45.72        34.03 o                         
   3  19   0         40.38         65.48        30.28 o                         
 -17   1   1         25.19          3.26        87.28 o                         
 -16   1   1         36.63         70.39        80.54 o                         
 -15   1   1        231.53        180.46        19.85 o                         
 -14   1   1         54.40         54.40        26.21 o                         
 -13   1   1          1.13         52.11        40.32 o                         
 -12   1   1         28.83         36.09        16.24 o                         
 -11   1   1        384.76        326.92        14.64 o                         
 -10   1   1         91.39         94.67        13.46 o                         
  -9   1   1        385.60        398.74         9.14 o                         
  -8   1   1       2261.17       2209.16        35.11 o                         
  -7   1   1         90.38         91.29         4.88 o                         
  -6   1   1        392.32        318.13         9.09 o                         
  -5   1   1         80.52         77.78         7.46 o                         
  -4   1   1        399.87        392.77         5.36 o                         
  -3   1   1       1304.35       1370.86        24.63 o                         
  -2   1   1      24853.43      23992.97       306.02 o                         
   2   1   1       1545.30       1738.43        13.72 o                         
   3   1   1        810.39        681.67         7.72 o                         
   4   1   1       1395.69       1579.36        29.19 o                         
   5   1   1       1533.42       1353.62        18.77 o                         
   6   1   1          1.65          0.69         8.08 o                         
   7   1   1          0.83         13.39         8.54 o                         
   8   1   1       1253.12       1528.47        21.96 o                         
   9   1   1          0.44          6.30         7.84 o                         
  10   1   1         46.34         58.34         9.41 o                         
  11   1   1        167.40        188.76        21.42 o                         
  12   1   1          1.34         13.08        10.53 o                         
  13   1   1         10.50         39.73        22.95 o                         
  14   1   1         12.68         33.12        22.12 o                         
  15   1   1        104.28        140.83        52.92 o                         
  16   1   1         31.23         10.21        67.44 o                         
  17   1   1         29.09         39.98        73.91 o                         
 -17   2   1          0.22         50.18        44.81 o                         
 -16   2   1         31.87         24.17        13.24 o                         
 -15   2   1          3.95         27.46        33.06 o                         
 -14   2   1         70.20         92.26        15.08 o                         
 -13   2   1        148.34        170.90        27.95 o                         
 -12   2   1         34.70        121.83        34.70 o                         
 -11   2   1          3.33          9.71        16.69 o                         
 -10   2   1        456.23        393.16        11.16 o                         
  -9   2   1        336.29        365.33        17.39 o                         
  -8   2   1        207.78        208.16         7.93 o                         
  -7   2   1        178.98        175.64         7.97 o                         
  -6   2   1         20.04         17.28         6.22 o                         
  -5   2   1       2414.65       2223.04        19.39 o                         
  -4   2   1       2701.40       2790.19        45.54 o                         
  -3   2   1       2329.24       2292.08        28.46 o                         
  -2   2   1        218.25        134.20        10.56 o                         
   1   2   1         92.17         33.15         8.50 o                         
   2   2   1       1600.96       1140.80        15.53 o                         
   3   2   1        512.35        527.89        18.77 o                         
   4   2   1       6197.32       6031.93        76.01 o                         
   5   2   1        181.93        162.94         6.13 o                         
   6   2   1       5417.76       5815.65        57.95 o                         
   7   2   1        611.77        642.30        11.08 o                         
   8   2   1        148.00        124.39         7.51 o                         
   9   2   1        346.42        339.81        13.66 o                         
  10   2   1         30.45         24.31        11.74 o                         
  11   2   1         21.38         40.12         9.79 o                         
  12   2   1        279.33        248.14        15.41 o                         
  13   2   1          0.30         24.72        15.24 o                         
  14   2   1         77.62         79.66        24.75 o                         
  15   2   1         28.29          6.39        23.30 o                         
  16   2   1          9.91         16.40        20.31 o                         
  17   2   1          3.05         49.78        43.52 o                         
 -17   3   1         17.33         -3.37        22.36 o                         
 -16   3   1          2.23          5.22        23.25 o                         
 -15   3   1         20.09         51.85        15.91 o                         
 -14   3   1         94.40        102.06        19.62 o                         
 -13   3   1        239.02        221.80        17.74 o                         
 -12   3   1         61.25         85.61        23.16 o                         
 -11   3   1          1.02         -2.97        14.47 o                         
 -10   3   1        479.51        497.09        20.17 o                         
  -9   3   1          0.08          2.98        14.45 o                         
  -8   3   1        140.06        137.63        11.81 o                         
  -7   3   1        848.54        829.75        16.49 o                         
  -6   3   1        395.88        498.65         8.94 o                         
  -5   3   1        214.12        237.65        11.79 o                         
  -4   3   1       4736.77       4820.26        64.89 o                         
  -3   3   1       4896.91       4871.34        55.30 o                         
  -2   3   1        110.17         95.63        13.24 o                         
  -1   3   1       9257.97       9262.98       100.75 o                         
   0   3   1        578.34        583.03        15.73 o                         
   1   3   1       3375.37       3083.99        43.12 o                         
   2   3   1      10044.01      10294.55       102.97 o                         
   3   3   1      11843.33      11817.86       139.99 o                         
   4   3   1         36.84         38.76        10.42 o                         
   5   3   1          0.59         -1.17        15.60 o                         
   6   3   1        203.98        260.70         7.52 o                         
   7   3   1       1585.01       1586.63        19.50 o                         
   8   3   1        606.78        595.41        17.66 o                         
   9   3   1        385.77        425.86        21.39 o                         
  10   3   1        384.39        402.46        12.58 o                         
  11   3   1         59.26         60.04        11.19 o                         
  12   3   1         11.64          4.61        12.93 o                         
  13   3   1        134.58        142.30        14.53 o                         
  14   3   1          5.91         25.53        20.54 o                         
  15   3   1          0.62          1.26        17.08 o                         
  16   3   1          0.38          2.49        16.30 o                         
  17   3   1          5.58         10.23        18.71 o                         
 -17   4   1          7.21         26.98        25.41 o                         
 -16   4   1          3.93         -9.10        23.77 o                         
 -15   4   1          1.80        -21.30        21.30 o                         
 -14   4   1         10.71         18.44        17.20 o                         
 -13   4   1         78.13         80.68        17.51 o                         
 -12   4   1         10.44          6.45        23.50 o                         
 -11   4   1        394.79        433.31        13.80 o                         
 -10   4   1       1056.48        935.38        22.79 o                         
  -9   4   1       1285.89       1347.51        17.41 o                         
  -8   4   1        766.59        770.33        12.61 o                         
  -7   4   1        210.97        226.81         7.93 o                         
  -6   4   1      28500.37      29404.08       463.50 o                         
  -5   4   1        250.00        262.39        13.87 o                         
  -4   4   1         80.60         77.10        14.76 o                         
  -3   4   1      10305.97      10386.25       128.31 o                         
  -2   4   1      11957.92      11180.13       138.20 o                         
  -1   4   1        583.43        629.31        21.63 o                         
   0   4   1         49.42        101.46        17.61 o                         
   1   4   1        226.12        266.09        19.18 o                         
   2   4   1       2599.83       2559.00        40.09 o                         
   3   4   1        523.86        478.66        23.30 o                         
   4   4   1        250.88        284.46        15.45 o                         
   5   4   1       2205.69       2399.56        30.93 o                         
   6   4   1          0.73        -10.37        13.60 o                         
   7   4   1       1978.22       1873.61        22.34 o                         
   8   4   1        432.99        424.43        30.21 o                         
   9   4   1        214.14        203.69        11.61 o                         
  10   4   1        350.37        368.09        17.59 o                         
  11   4   1         40.48         40.67        18.37 o                         
  12   4   1         60.43         44.58        20.38 o                         
  13   4   1         17.92         28.43        11.03 o                         
  14   4   1          0.53          2.83        10.50 o                         
  15   4   1          0.31         11.27        24.81 o                         
  16   4   1          4.20         -5.50        18.42 o                         
 -16   5   1          0.12         -3.08        18.69 o                         
 -15   5   1          2.14         12.15        20.20 o                         
 -14   5   1          2.01          4.55        19.79 o                         
 -13   5   1          0.54          2.21        19.05 o                         
 -12   5   1        178.84        175.63        11.00 o                         
 -11   5   1        154.30        157.03        11.97 o                         
 -10   5   1        194.01        228.30        19.06 o                         
  -9   5   1        177.09        173.12         7.15 o                         
  -8   5   1        193.55        214.72        18.86 o                         
  -7   5   1         19.53         15.77        17.48 o                         
  -6   5   1       6275.38       6320.59        78.81 o                         
  -5   5   1       2214.64       2470.66        33.65 o                         
  -4   5   1        177.38        166.40        17.66 o                         
  -3   5   1        138.95         85.21        16.75 o                         
  -2   5   1       1899.37       2023.59        37.92 o                         
  -1   5   1         75.97         43.63        16.92 o                         
   0   5   1       1462.64       1485.51        31.42 o                         
   1   5   1        284.48        243.97        22.13 o                         
   2   5   1        105.42         89.61        16.49 o                         
   3   5   1       5945.92       5576.98        61.50 o                         
   4   5   1       1247.34       1366.12        23.36 o                         
   5   5   1       4330.00       4301.71        52.07 o                         
   6   5   1        880.79        802.71        23.82 o                         
   7   5   1       1488.05       1568.28        28.43 o                         
   8   5   1       1164.58       1059.19        21.97 o                         
   9   5   1        576.34        640.57        16.43 o                         
  10   5   1         25.70         12.42        10.75 o                         
  11   5   1        150.74        115.27        11.54 o                         
  12   5   1         12.90          9.25         9.54 o                         
  13   5   1         43.53         40.68        16.17 o                         
  14   5   1         38.57         52.24        12.86 o                         
  15   5   1          0.56         14.36        20.21 o                         
  16   5   1          9.94         10.55        20.78 o                         
 -16   6   1          1.38         25.04        22.15 o                         
 -15   6   1          0.03         10.75        22.35 o                         
 -14   6   1         24.52         61.09        30.16 o                         
 -13   6   1         24.27         28.53        25.34 o                         
 -12   6   1         24.52         24.94         5.56 o                         
 -11   6   1        129.13        109.46         8.00 o                         
 -10   6   1        116.45        110.68         8.48 o                         
  -9   6   1        286.59        306.59        11.39 o                         
  -8   6   1        331.18        359.73        18.75 o                         
  -7   6   1        885.25        957.96        23.40 o                         
  -6   6   1       2985.04       2826.68        40.89 o                         
  -5   6   1       3764.33       4039.69        60.68 o                         
  -4   6   1        441.40        469.44        26.18 o                         
  -3   6   1        503.44        548.10        22.24 o                         
  -2   6   1       1817.33       1858.43        35.15 o                         
  -1   6   1       2802.82       2564.28        41.53 o                         
   0   6   1        602.09        557.19        22.88 o                         
   1   6   1       2268.30       1964.10        36.60 o                         
   2   6   1        168.54        176.69        19.11 o                         
   3   6   1        866.23        809.42        22.00 o                         
   4   6   1          7.20         27.55        13.94 o                         
   5   6   1       2185.34       2010.51        31.59 o                         
   6   6   1         85.34         74.09        21.97 o                         
   7   6   1       2239.10       2232.03        57.03 o                         
   8   6   1        226.00        243.85        20.20 o                         
   9   6   1         13.64        -17.69        17.69 o                         
  10   6   1         46.33         35.35         8.39 o                         
  11   6   1         14.50         22.86        12.97 o                         
  12   6   1         12.20          4.57        23.06 o                         
  13   6   1         13.30         15.57        12.33 o                         
  14   6   1         28.96         17.52        12.29 o                         
  15   6   1          7.31         21.61        42.36 o                         
  16   6   1          0.16         -8.55        21.53 o                         
 -16   7   1          7.67          9.93        34.83 o                         
 -15   7   1         23.01         39.55        25.19 o                         
 -14   7   1          1.75        -12.78        23.52 o                         
 -13   7   1         11.43         -8.87        26.44 o                         
 -12   7   1        179.92        130.88        19.97 o                         
 -11   7   1        264.90        218.59         9.55 o                         
 -10   7   1        124.71        109.07        14.09 o                         
  -9   7   1        140.14        136.88        21.42 o                         
  -8   7   1         79.98         92.15        21.60 o                         
  -7   7   1          3.51          4.45        16.48 o                         
  -6   7   1        791.61        741.74        24.28 o                         
  -5   7   1          5.39         -5.50        19.54 o                         
  -4   7   1         45.85         23.77        19.20 o                         
  -3   7   1         85.56        106.07        19.94 o                         
  -2   7   1        408.52        457.16        23.40 o                         
  -1   7   1          9.67         11.07        19.40 o                         
   0   7   1       3984.12       3643.73        69.64 o                         
   1   7   1       3632.18       3553.43        59.36 o                         
   2   7   1         30.55         27.22        21.66 o                         
   3   7   1        178.03        191.68        15.85 o                         
   4   7   1         25.08         49.16        15.86 o                         
   5   7   1       1293.37       1469.52        28.61 o                         
   6   7   1        100.91         99.62        17.29 o                         
   7   7   1        362.47        416.23        20.92 o                         
   8   7   1        149.06        163.69        20.34 o                         
   9   7   1         35.33         42.98        29.13 o                         
  10   7   1        151.15        127.45        23.80 o                         
  11   7   1         12.36         12.53        10.33 o                         
  12   7   1          0.97          2.01        20.22 o                         
  13   7   1        101.24         93.01        15.34 o                         
  14   7   1         22.98         14.18        13.03 o                         
  15   7   1         34.00         22.71        37.19 o                         
  16   7   1          0.80         12.18        25.72 o                         
 -15   8   1          2.18         24.99        45.32 o                         
 -14   8   1          1.71        -30.23        32.79 o                         
 -13   8   1         10.80         24.27        25.44 o                         
 -12   8   1         40.95         60.40        44.99 o                         
 -11   8   1          0.61         24.57        27.64 o                         
 -10   8   1        313.73        330.21        10.65 o                         
  -9   8   1         39.63         51.56        20.55 o                         
  -8   8   1        182.90        184.08        21.07 o                         
  -7   8   1       1102.22       1112.38        28.77 o                         
  -6   8   1        532.00        482.40        24.01 o                         
  -5   8   1       1020.77       1009.65        32.56 o                         
  -4   8   1        294.39        363.33        25.52 o                         
  -3   8   1       1844.15       1841.27        40.44 o                         
  -2   8   1        353.42        348.45        27.19 o                         
  -1   8   1       1876.48       2128.17        43.77 o                         
   0   8   1       4329.63       4480.61        77.71 o                         
   1   8   1        479.53        503.15        26.72 o                         
   2   8   1         27.93         16.31        23.14 o                         
   3   8   1        349.61        307.95        18.38 o                         
   4   8   1        173.46        161.99        17.36 o                         
   5   8   1          6.88         31.50        16.82 o                         
   6   8   1        575.32        579.22        23.88 o                         
   7   8   1        265.80        278.92        21.54 o                         
   8   8   1          0.54        -19.21        19.21 o                         
   9   8   1        238.08        257.24        23.21 o                         
  10   8   1         52.13         45.61        21.15 o                         
  11   8   1         40.55         42.47        11.41 o                         
  12   8   1         87.99         61.98        24.89 o                         
  13   8   1         16.38          7.56        23.49 o                         
  14   8   1         23.27        148.46        70.15 o                         
  15   8   1          4.67         -4.72        19.12 o                         
 -15   9   1          1.55          2.45        20.26 o                         
 -14   9   1          1.40          7.62        18.88 o                         
 -13   9   1          1.71          6.77        51.22 o                         
 -12   9   1        334.21        303.06        29.37 o                         
 -11   9   1         19.86         17.58        11.81 o                         
 -10   9   1        210.56        249.06        31.69 o                         
  -9   9   1          0.67         39.59        22.48 o                         
  -8   9   1        360.44        313.58        26.47 o                         
  -7   9   1         30.84         27.63        26.66 o                         
  -6   9   1         86.94        100.72        21.17 o                         
  -5   9   1          5.26         -3.84        23.63 o                         
  -4   9   1         40.31         33.33        25.62 o                         
  -3   9   1        121.53         51.82        24.20 o                         
  -2   9   1        179.59        191.42        29.84 o                         
  -1   9   1        370.58        384.43        30.27 o                         
   0   9   1          1.71         -2.40        25.40 o                         
   1   9   1         36.87         40.22        23.66 o                         
   2   9   1        495.75        541.20        37.02 o                         
   3   9   1         12.20         56.98        19.36 o                         
   4   9   1        197.42        221.00        24.14 o                         
   5   9   1         51.30         54.99        19.00 o                         
   6   9   1          6.27         -2.87        19.63 o                         
   7   9   1         30.84         48.29        23.47 o                         
   8   9   1         67.19         71.33        23.52 o                         
   9   9   1        412.17        417.01        26.55 o                         
  10   9   1         18.35          7.84        22.08 o                         
  11   9   1        138.41        115.60        13.22 o                         
  12   9   1         26.45         41.78        12.49 o                         
  13   9   1          6.46         -4.63        16.34 o                         
  14   9   1         13.26         26.10        19.11 o                         
  15   9   1         15.46          3.20        31.94 o                         
 -14  10   1          0.13         10.53        20.09 o                         
 -13  10   1          1.46          6.83        10.85 o                         
 -12  10   1          5.07          6.86         6.75 o                         
 -11  10   1          8.88          4.43        24.52 o                         
 -10  10   1          2.96         -5.65        26.91 o                         
  -9  10   1        140.03        113.38        24.67 o                         
  -8  10   1         52.45         66.54        26.07 o                         
  -7  10   1        162.87        148.23        23.85 o                         
  -6  10   1        150.19        213.02        23.43 o                         
  -5  10   1         12.56         13.88        29.21 o                         
  -4  10   1       1237.47       1228.68        40.42 o                         
  -3  10   1        641.49        667.91        34.12 o                         
  -2  10   1        527.35        544.82        36.90 o                         
  -1  10   1         86.11          3.57        28.03 o                         
   0  10   1       1206.65       1208.21        39.60 o                         
   1  10   1        171.30        154.75        27.72 o                         
   2  10   1        154.57        143.60        30.04 o                         
   3  10   1       1480.19       1583.63        35.17 o                         
   4  10   1         18.49         46.37        21.63 o                         
   5  10   1         69.53         67.25        22.53 o                         
   6  10   1         10.25          4.37        22.10 o                         
   7  10   1        703.18        809.13        32.23 o                         
   8  10   1          0.02        -21.13        26.22 o                         
   9  10   1         47.00         49.56        23.86 o                         
  10  10   1         32.72         30.47        23.94 o                         
  11  10   1          0.72          2.31        26.73 o                         
  12  10   1         81.81         71.28        29.89 o                         
  13  10   1         10.94         15.14        36.87 o                         
  14  10   1          5.69         39.54        26.11 o                         
 -14  11   1          1.35         -9.31        22.21 o                         
 -13  11   1          4.93        -27.34        27.34 o                         
 -12  11   1         17.91         21.09        18.74 o                         
 -11  11   1        270.71        253.25        29.26 o                         
 -10  11   1         24.04        -20.25        27.17 o                         
  -9  11   1         67.84         50.14        24.99 o                         
  -8  11   1        836.36        757.18        35.32 o                         
  -7  11   1         72.20         68.26        25.57 o                         
  -6  11   1        742.35        755.44        32.23 o                         
  -5  11   1        508.36        470.70        35.76 o                         
  -4  11   1       1959.05       1982.48        59.25 o                         
  -3  11   1          1.55          7.38        28.84 o                         
  -2  11   1          0.10         29.60        30.96 o                         
  -1  11   1       1143.36       1210.28        46.47 o                         
   0  11   1        255.30        237.45        32.00 o                         
   1  11   1        179.60        231.79        32.05 o                         
   2  11   1          2.52        -30.41        34.40 o                         
   3  11   1          1.23          0.51        22.36 o                         
   4  11   1         72.34         46.90        22.74 o                         
   5  11   1         15.19          2.89        22.78 o                         
   6  11   1        273.52        256.25        27.14 o                         
   7  11   1         57.51         75.81        30.57 o                         
   8  11   1         28.01         15.74        25.37 o                         
   9  11   1         34.20          2.96        25.68 o                         
  10  11   1          0.72         15.74        24.88 o                         
  11  11   1         19.67          2.87        27.35 o                         
  12  11   1         26.64         34.33        13.39 o                         
  13  11   1          1.66         19.41        11.71 o                         
  14  11   1          2.50         40.66        40.15 o                         
 -13  12   1          0.03         36.79        35.12 o                         
 -12  12   1         20.61         32.06        27.58 o                         
 -11  12   1          9.46        -10.63        28.40 o                         
 -10  12   1         10.98         -5.69        27.67 o                         
  -9  12   1          3.75          8.30        26.49 o                         
  -8  12   1          0.32         43.58        28.66 o                         
  -7  12   1          0.04        -25.67        26.14 o                         
  -6  12   1        348.47        366.67        31.48 o                         
  -5  12   1        352.24        335.74        29.93 o                         
  -4  12   1       1358.13       1361.94        49.22 o                         
  -3  12   1          2.49         -3.78        31.44 o                         
  -2  12   1         19.98         46.46        34.14 o                         
  -1  12   1         35.55         68.20        35.51 o                         
   0  12   1          0.02          0.00        33.71 o                         
   1  12   1          8.81         42.99        42.31 o                         
   2  12   1         11.61         36.32        38.64 o                         
   3  12   1        108.03        126.60        26.13 o                         
   4  12   1       1776.15       1828.49        48.95 o                         
   5  12   1        201.48        213.10        30.49 o                         
   6  12   1        216.17        203.54        32.39 o                         
   7  12   1        293.30        252.45        30.46 o                         
   8  12   1        569.97        697.35        34.49 o                         
   9  12   1         53.06         73.57        27.44 o                         
  10  12   1        202.06        187.76        30.47 o                         
  11  12   1          0.01          8.09        26.33 o                         
  12  12   1         37.11         43.06        30.41 o                         
  13  12   1          6.81          1.32        33.11 o                         
 -12  13   1         21.91         74.28        33.50 o                         
 -11  13   1          0.94        -29.16        29.16 o                         
 -10  13   1         37.80         48.35        31.09 o                         
  -9  13   1          9.78         43.82        28.65 o                         
  -8  13   1        193.73        198.97        30.78 o                         
  -7  13   1         51.63         -9.09        30.09 o                         
  -6  13   1          0.00         -3.60        28.00 o                         
  -5  13   1        497.71        382.18        34.39 o                         
  -4  13   1          9.61         45.30        35.23 o                         
  -3  13   1         12.84         49.78        35.05 o                         
  -2  13   1         80.88         61.87        38.63 o                         
  -1  13   1        129.86        184.33        39.47 o                         
   0  13   1         34.79         55.62        35.37 o                         
   1  13   1        144.35        163.33        37.12 o                         
   2  13   1        266.77        322.15        31.04 o                         
   3  13   1        175.34        206.48        30.50 o                         
   4  13   1         29.15         55.59        30.49 o                         
   5  13   1        715.35        729.11        61.70 o                         
   6  13   1        554.43        647.65        40.78 o                         
   7  13   1         10.47         31.04        28.17 o                         
   8  13   1          0.00         -7.97        35.85 o                         
   9  13   1          1.30         -4.51        28.89 o                         
  10  13   1         22.17          5.38        28.07 o                         
  11  13   1         39.45         32.06        36.07 o                         
  12  13   1         15.34         12.97        30.86 o                         
 -12  14   1          0.07         13.41        33.22 o                         
 -11  14   1         93.14         77.09        34.86 o                         
 -10  14   1         64.80         90.66        32.21 o                         
  -9  14   1          9.74          6.39        30.64 o                         
  -8  14   1          5.13        -13.51        29.14 o                         
  -7  14   1          0.56         25.20        30.56 o                         
  -6  14   1          0.08         10.50        33.06 o                         
  -5  14   1         71.26        100.68        30.00 o                         
  -4  14   1         38.08         49.27        38.31 o                         
  -3  14   1         77.25         77.66        41.07 o                         
  -2  14   1         89.74         93.12        38.65 o                         
  -1  14   1         53.85        108.39        37.48 o                         
   0  14   1         31.40        -17.40        38.97 o                         
   1  14   1        358.48        403.25        46.30 o                         
   2  14   1          4.91          8.85        29.66 o                         
   3  14   1         35.24         48.61        29.15 o                         
   4  14   1          2.89         23.52        35.34 o                         
   5  14   1          1.07         32.18        29.14 o                         
   6  14   1         24.56         -5.02        29.15 o                         
   7  14   1          3.96         22.58        30.54 o                         
   8  14   1          3.39        -18.72        31.72 o                         
   9  14   1         35.94         57.08        30.43 o                         
  10  14   1         10.98          7.51        32.02 o                         
  11  14   1         44.19         23.16        36.37 o                         
 -11  15   1          0.80          4.13        21.75 o                         
 -10  15   1          2.42        -15.92        32.85 o                         
  -9  15   1         33.22         62.02        33.24 o                         
  -8  15   1          8.79         -8.75        32.08 o                         
  -7  15   1          4.39         22.76        31.60 o                         
  -6  15   1         88.40        103.58        39.36 o                         
  -5  15   1          9.60        -11.69        32.27 o                         
  -4  15   1         12.20         17.32        29.70 o                         
  -3  15   1         23.68         24.35        42.82 o                         
  -2  15   1         51.51         82.66        42.95 o                         
  -1  15   1        140.44        162.20        41.31 o                         
   0  15   1        122.28        134.83        45.21 o                         
   1  15   1         70.30         58.64        28.93 o                         
   2  15   1        156.70        121.78        32.53 o                         
   3  15   1         34.50         62.91        31.79 o                         
   4  15   1          0.53         25.61        32.07 o                         
   5  15   1          2.56        -18.33        30.85 o                         
   6  15   1        134.26        176.35        31.53 o                         
   7  15   1          3.26          2.80        30.12 o                         
   8  15   1          3.51         41.65        31.67 o                         
   9  15   1          4.93         21.34        31.81 o                         
  10  15   1          7.02         20.01        33.84 o                         
  -9  16   1          1.92         -2.42        33.50 o                         
  -8  16   1          1.87         16.25        39.56 o                         
  -7  16   1          0.52        -15.16        33.66 o                         
  -6  16   1         33.66         35.05        35.21 o                         
  -5  16   1         49.22         52.29        32.67 o                         
  -4  16   1         14.42         54.45        30.86 o                         
  -3  16   1         92.01         57.79        32.70 o                         
  -2  16   1        416.40        399.70        48.33 o                         
  -1  16   1         34.41        103.43        47.06 o                         
   0  16   1         50.37         23.65        32.56 o                         
   1  16   1        540.78        448.70        41.32 o                         
   2  16   1        484.32        468.72        37.33 o                         
   3  16   1         19.69         68.91        40.83 o                         
   4  16   1          1.58         24.77        31.87 o                         
   5  16   1         11.75         29.17        32.21 o                         
   6  16   1          0.91         39.49        35.75 o                         
   7  16   1         20.58         26.51        34.80 o                         
   8  16   1          7.96         10.65        33.01 o                         
   9  16   1          2.44         50.67        35.50 o                         
  -8  17   1          0.51         61.47        25.16 o                         
  -7  17   1          9.83          4.94        35.82 o                         
  -6  17   1          0.51        -34.84        35.93 o                         
  -5  17   1         28.85         42.81        40.19 o                         
  -4  17   1          0.00         67.27        34.38 o                         
  -3  17   1          2.12         16.93        33.63 o                         
  -2  17   1         23.81         63.05        33.13 o                         
  -1  17   1          0.63         54.45        30.23 o                         
   0  17   1         48.39          9.85        31.20 o                         
   1  17   1        158.44        167.64        35.33 o                         
   2  17   1         11.02        -14.20        31.91 o                         
   3  17   1         27.90         42.20        34.15 o                         
   4  17   1         16.49         15.54        32.97 o                         
   5  17   1          0.15        -31.25        33.72 o                         
   6  17   1         11.51         64.17        33.81 o                         
   7  17   1         19.62        -16.05        36.88 o                         
   8  17   1          0.25          9.96        35.30 o                         
  -6  18   1          2.78          4.14        28.26 o                         
  -5  18   1         10.77         12.29        27.51 o                         
  -4  18   1          2.44        -22.88        28.21 o                         
  -3  18   1         30.19         44.01        28.33 o                         
  -2  18   1         14.70         29.78        28.37 o                         
  -1  18   1          0.04         27.83        27.66 o                         
   0  18   1          5.41         30.75        32.92 o                         
   1  18   1          0.54        -40.53        40.53 o                         
   2  18   1          1.37         -3.77        33.25 o                         
   3  18   1         13.63         43.12        33.84 o                         
   4  18   1          3.07         -3.41        34.33 o                         
   5  18   1          1.70         71.36        45.24 o                         
   6  18   1         11.77         19.75        39.94 o                         
  -3  19   1          6.14          4.63        30.67 o                         
  -2  19   1         14.62          0.44        29.42 o                         
  -1  19   1          1.20        -18.83        30.92 o                         
   0  19   1          0.03         -9.26        33.57 o                         
   1  19   1          0.00         14.66        36.55 o                         
   2  19   1          0.67         -9.69        37.39 o                         
   3  19   1          0.37         30.32        36.89 o                         
 -15   0   2        357.35        383.28        81.35 o                         
 -14   0   2        357.47        442.18        80.69 o                         
 -13   0   2         95.38         97.95        11.85 o                         
 -12   0   2       1023.94       1009.52        36.71 o                         
 -11   0   2        119.81        110.08        14.63 o                         
 -10   0   2         77.05         98.60        10.87 o                         
  -9   0   2       3014.93       3038.34       141.48 o                         
  -8   0   2         40.18         55.05         8.34 o                         
  -7   0   2          1.96         -5.06        30.12 o                         
  -6   0   2       9787.83       8869.65       490.23 o                         
  -5   0   2       6459.38       5871.77       159.22 o                         
  -4   0   2      28041.85      28322.38       536.83 o                         
  -3   0   2       1657.53       1661.60        39.64 o                         
   2   0   2       8871.44       9822.69       107.64 o                         
   3   0   2       3965.18       4146.06        85.06 o                         
   4   0   2        555.20        423.50         8.98 o                         
   5   0   2        207.90        221.08         7.30 o                         
   6   0   2        833.16        860.49        26.67 o                         
   7   0   2       1285.44       1192.04        46.79 o                         
   8   0   2       2160.43       2421.36        38.73 o                         
   9   0   2         16.42          5.35        14.90 o                         
  10   0   2         99.98        122.22        23.29 o                         
  11   0   2       1618.01       1568.06        38.57 o                         
  12   0   2        968.08        947.29       105.92 o                         
  13   0   2        177.68        205.09        73.57 o                         
  14   0   2          2.07         29.49        72.39 o                         
  16   0   2         11.37         11.56        86.47 o                         
 -17   1   2          0.69         14.72        59.05 o                         
 -16   1   2         40.00        -61.27        74.91 o                         
 -15   1   2         24.67         39.57        12.05 o                         
 -14   1   2         31.49         38.01        20.73 o                         
 -13   1   2          0.07          3.51        11.71 o                         
 -12   1   2       1562.66       1642.16        51.64 o                         
 -11   1   2         75.93         72.38        27.69 o                         
 -10   1   2        103.80         88.72        18.67 o                         
  -9   1   2        951.68        931.03        26.93 o                         
  -8   1   2        392.69        418.00        22.82 o                         
  -7   1   2        138.33        125.88         4.99 o                         
  -6   1   2          0.18         -1.14         7.55 o                         
  -5   1   2       2968.45       2978.54        25.42 o                         
  -4   1   2        261.35        309.11         8.16 o                         
  -3   1   2        202.90        182.96        11.05 o                         
  -2   1   2        493.46        560.39         4.75 o                         
   2   1   2      10757.75      11350.37        91.18 o                         
   3   1   2      19355.50      19227.01       183.25 o                         
   4   1   2      16920.97      16675.11       182.10 o                         
   5   1   2         70.64         63.78         7.54 o                         
   6   1   2       2291.01       2093.75        27.43 o                         
   7   1   2         26.07         22.35         8.55 o                         
   8   1   2        253.33        254.27         9.80 o                         
   9   1   2        334.84        344.42        16.62 o                         
  10   1   2        313.26        335.74        21.11 o                         
  11   1   2        402.01        419.77        20.05 o                         
  12   1   2          1.97          8.06        11.25 o                         
  13   1   2          6.18         -1.97        11.95 o                         
  14   1   2        689.83        726.00        25.18 o                         
  15   1   2          8.22         -6.91        51.12 o                         
  16   1   2        113.19        194.31        76.22 o                         
  17   1   2          4.90        110.92        97.99 o                         
 -17   2   2          8.92         69.33        43.63 o                         
 -16   2   2          0.25        -13.51        17.46 o                         
 -15   2   2         72.75         64.43        36.42 o                         
 -14   2   2         21.67         42.27        18.96 o                         
 -13   2   2         96.78         86.40        26.91 o                         
 -12   2   2        497.93        564.55        25.86 o                         
 -11   2   2          0.23          9.89        12.13 o                         
 -10   2   2        288.53        338.16        15.66 o                         
  -9   2   2        817.71        806.64        20.06 o                         
  -8   2   2        292.59        307.74        15.12 o                         
  -7   2   2        102.92         76.80        15.75 o                         
  -6   2   2       1117.67       1009.29        11.92 o                         
  -5   2   2        682.14        650.37         7.90 o                         
  -4   2   2       1006.25       1196.15        28.06 o                         
  -3   2   2      38105.47      39676.53       689.59 o                         
  -2   2   2       2627.72       2074.00        17.40 o                         
  -1   2   2      11869.86      11612.94       102.84 o                         
   1   2   2      55152.32      52698.25       891.81 o                         
   2   2   2       3459.59       3497.35        27.14 o                         
   3   2   2      68879.96      68509.65      1315.49 o                         
   4   2   2        461.32        469.07        10.27 o                         
   5   2   2        727.14        771.99         9.80 o                         
   6   2   2          5.64         -0.46         5.85 o                         
   7   2   2        382.17        430.40        10.42 o                         
   8   2   2         51.79         45.87         7.95 o                         
   9   2   2        338.54        368.60        11.58 o                         
  10   2   2        455.55        403.42        19.73 o                         
  11   2   2         68.69         52.84        13.89 o                         
  12   2   2        163.26        154.54        13.25 o                         
  13   2   2          0.64        -11.88        14.33 o                         
  14   2   2         16.37         42.18        14.36 o                         
  15   2   2         58.02         78.09        17.07 o                         
  16   2   2         49.48        117.51        42.22 o                         
  17   2   2          3.40         35.01        43.62 o                         
 -17   3   2         18.05         14.33        17.97 o                         
 -16   3   2          2.31          4.88        15.61 o                         
 -15   3   2          8.92         12.30        16.37 o                         
 -14   3   2         41.57         41.03        32.90 o                         
 -13   3   2         32.87         40.04        20.88 o                         
 -12   3   2          0.04         -2.73        19.16 o                         
 -11   3   2          2.06          1.80        14.19 o                         
 -10   3   2          1.75          8.87        13.66 o                         
  -9   3   2         78.28         85.65         8.42 o                         
  -8   3   2        452.59        429.30         9.15 o                         
  -7   3   2       4210.55       3832.65        38.66 o                         
  -6   3   2       2653.52       2975.38        35.98 o                         
  -5   3   2        503.63        557.22        31.86 o                         
  -4   3   2       3236.78       3115.85        38.46 o                         
  -3   3   2      38507.00      38154.22       680.04 o                         
  -2   3   2      12280.30      11688.40       134.84 o                         
  -1   3   2       1173.76       1134.41        21.11 o                         
   0   3   2       1939.10       1731.54        19.12 o                         
   1   3   2        353.97        481.06        11.49 o                         
   2   3   2       1182.32       1252.02        16.94 o                         
   3   3   2      21556.57      21009.54       230.72 o                         
   4   3   2        730.16        760.81        13.57 o                         
   5   3   2       2953.91       2897.51        30.92 o                         
   6   3   2       2671.44       2729.95        28.90 o                         
   7   3   2       1697.27       1750.78        33.31 o                         
   8   3   2        913.96        922.28        14.10 o                         
   9   3   2        557.97        596.68        15.63 o                         
  10   3   2          8.71          1.39        11.41 o                         
  11   3   2         57.81         62.17        10.74 o                         
  12   3   2         23.82         11.80        14.56 o                         
  13   3   2        121.79        128.60        16.51 o                         
  14   3   2          0.23         -9.31        14.03 o                         
  15   3   2         60.67         76.87        18.96 o                         
  16   3   2          4.34         24.70        23.85 o                         
 -17   4   2          4.72         -7.23        14.90 o                         
 -16   4   2          0.23         28.60        20.42 o                         
 -15   4   2         10.84          0.16        31.54 o                         
 -14   4   2          5.30         -1.42        23.10 o                         
 -13   4   2         43.95         81.87        23.24 o                         
 -12   4   2          0.06        -19.38        23.80 o                         
 -11   4   2          6.76         31.92        24.83 o                         
 -10   4   2        109.24         95.32         6.81 o                         
  -9   4   2         17.19         23.95         7.65 o                         
  -8   4   2         17.76         17.04         5.28 o                         
  -7   4   2       1107.42       1257.11        17.24 o                         
  -6   4   2       4360.85       4487.21        51.85 o                         
  -5   4   2         28.70         32.58        16.07 o                         
  -4   4   2       1021.77       1153.79        22.93 o                         
  -3   4   2        713.91        680.35        28.30 o                         
  -2   4   2       4508.36       4378.71        53.73 o                         
  -1   4   2        114.43        123.06        17.31 o                         
   0   4   2        546.60        457.83        14.10 o                         
   1   4   2        368.44        425.55        17.13 o                         
   2   4   2      33232.17      32186.51       478.86 o                         
   3   4   2       1345.21       1542.52        21.89 o                         
   4   4   2      11677.70      11448.40       126.29 o                         
   5   4   2       5920.81       5816.53        65.17 o                         
   6   4   2      10619.58      11024.63       131.73 o                         
   7   4   2        103.83        134.08        13.30 o                         
   8   4   2        733.55        711.80        13.90 o                         
   9   4   2       1259.53       1219.89        20.36 o                         
  10   4   2         12.99         30.05        11.71 o                         
  11   4   2          2.49         14.22        11.43 o                         
  12   4   2         47.63         47.48        19.78 o                         
  13   4   2        115.98        129.55        22.43 o                         
  14   4   2          0.00         29.00        17.77 o                         
  15   4   2          2.08          5.03        22.43 o                         
  16   4   2          1.28         56.22        35.86 o                         
 -16   5   2          0.94         17.91        21.61 o                         
 -15   5   2         23.65         50.30        26.92 o                         
 -14   5   2          3.96         11.75        21.75 o                         
 -13   5   2         74.10         99.39        25.68 o                         
 -12   5   2         42.27         35.26        18.62 o                         
 -11   5   2          5.82         13.63        17.82 o                         
 -10   5   2        515.98        526.94        15.83 o                         
  -9   5   2        295.90        302.60        11.28 o                         
  -8   5   2        761.76        737.57        16.54 o                         
  -7   5   2        163.96        123.72        14.62 o                         
  -6   5   2       1179.62       1168.18        23.82 o                         
  -5   5   2          0.60         26.62        17.48 o                         
  -4   5   2       1868.85       1763.32        36.84 o                         
  -3   5   2       2797.42       2865.25        43.60 o                         
  -2   5   2        325.54        345.99        18.56 o                         
  -1   5   2       2924.04       2793.42        41.30 o                         
   0   5   2        829.90        807.27        23.08 o                         
   1   5   2        260.26        346.64        14.36 o                         
   2   5   2        385.35        339.20        14.30 o                         
   3   5   2        172.92        198.11        13.12 o                         
   4   5   2         54.83         51.88        12.51 o                         
   5   5   2       8275.12       8390.84        96.47 o                         
   6   5   2         36.86         11.27        13.77 o                         
   7   5   2         42.74         44.71        13.99 o                         
   8   5   2         40.48         38.32        12.60 o                         
   9   5   2         70.93         76.31        12.83 o                         
  10   5   2         83.29         79.68         9.72 o                         
  11   5   2         69.93         67.85        14.79 o                         
  12   5   2        282.35        251.91        27.31 o                         
  13   5   2         43.26         56.70        14.57 o                         
  14   5   2          1.17        -10.88        10.88 o                         
  15   5   2          0.86         22.29        10.97 o                         
  16   5   2         24.53         36.01        32.60 o                         
 -16   6   2          4.48        -11.60        28.55 o                         
 -15   6   2          9.61         44.77        24.24 o                         
 -14   6   2         38.69         55.70        33.91 o                         
 -13   6   2          5.88        -11.94        20.58 o                         
 -12   6   2         15.28         55.38        27.01 o                         
 -11   6   2        311.90        323.03        22.89 o                         
 -10   6   2        377.70        331.00         9.06 o                         
  -9   6   2          1.80         -0.73        15.90 o                         
  -8   6   2        430.55        426.43        19.63 o                         
  -7   6   2         38.60         41.20        15.32 o                         
  -6   6   2        273.32        282.79        21.13 o                         
  -5   6   2        510.89        545.64        22.83 o                         
  -4   6   2       1796.07       1733.57        33.24 o                         
  -3   6   2       2830.05       2835.67        45.16 o                         
  -2   6   2       2087.40       2171.37        41.86 o                         
  -1   6   2        673.22        568.05        28.53 o                         
   0   6   2         83.48        129.77        18.80 o                         
   1   6   2       4848.03       4352.34        51.07 o                         
   2   6   2         72.95         78.38        16.53 o                         
   3   6   2       1766.94       1787.94        36.73 o                         
   4   6   2         91.62         61.01        16.68 o                         
   5   6   2        383.31        347.24        17.22 o                         
   6   6   2        218.88        186.59        15.50 o                         
   7   6   2          0.00          7.08        16.12 o                         
   8   6   2        659.60        663.25        22.29 o                         
   9   6   2        127.29        131.42        12.08 o                         
  10   6   2         14.29         29.21        12.08 o                         
  11   6   2         11.40         17.48        11.31 o                         
  12   6   2         91.46         81.69        31.12 o                         
  13   6   2         60.29         61.66        14.40 o                         
  14   6   2         21.88         16.71        15.67 o                         
  15   6   2          3.49          9.58        22.56 o                         
  16   6   2          9.31         22.03        22.93 o                         
 -16   7   2         27.58         26.70        24.37 o                         
 -15   7   2          0.10         -2.31        24.23 o                         
 -14   7   2          9.03         21.99        32.19 o                         
 -13   7   2          6.22         18.57        21.45 o                         
 -12   7   2         87.68         82.90        25.68 o                         
 -11   7   2         13.65        -14.38        25.54 o                         
 -10   7   2          8.59         14.35        10.31 o                         
  -9   7   2         81.27         71.86        18.94 o                         
  -8   7   2          3.81         10.68        18.64 o                         
  -7   7   2        348.48        368.69        19.89 o                         
  -6   7   2        791.55        773.10        28.31 o                         
  -5   7   2        423.12        407.91        25.42 o                         
  -4   7   2         26.07         30.47        20.73 o                         
  -3   7   2       3001.00       3388.20        53.68 o                         
  -2   7   2       1537.91       1566.68        36.25 o                         
  -1   7   2       2395.66       2435.81        46.01 o                         
   0   7   2          9.02         26.57        21.28 o                         
   1   7   2       2402.98       2303.49        44.43 o                         
   2   7   2         68.29         82.25        14.24 o                         
   3   7   2         92.20         85.47        15.37 o                         
   4   7   2         61.57         39.88        14.89 o                         
   5   7   2         79.86         94.76        16.72 o                         
   6   7   2         31.00         23.93        16.81 o                         
   7   7   2         11.65         19.57        16.47 o                         
   8   7   2         90.91         73.83        21.80 o                         
   9   7   2        273.82        274.29        22.97 o                         
  10   7   2         11.53         60.05        19.57 o                         
  11   7   2          0.74         28.79        24.37 o                         
  12   7   2         61.75         57.94        13.82 o                         
  13   7   2         12.71         14.09        13.00 o                         
  14   7   2         54.31         54.93        14.69 o                         
  15   7   2         52.22         10.53        37.23 o                         
 -15   8   2          0.82        -21.64        26.57 o                         
 -14   8   2          0.76          4.14        25.44 o                         
 -13   8   2         48.95         48.23        24.89 o                         
 -12   8   2         80.86         22.60        23.28 o                         
 -11   8   2        627.81        598.42        29.65 o                         
 -10   8   2          1.43        -20.70        20.70 o                         
  -9   8   2        279.69        349.68        29.66 o                         
  -8   8   2        107.09         98.74        23.49 o                         
  -7   8   2        191.42        252.42        24.04 o                         
  -6   8   2        587.68        632.12        29.46 o                         
  -5   8   2         93.11        104.75        24.14 o                         
  -4   8   2        704.04        737.47        28.42 o                         
  -3   8   2        306.06        338.01        30.20 o                         
  -2   8   2         16.60         45.14        21.47 o                         
  -1   8   2        298.34        303.06        26.46 o                         
   0   8   2       4122.29       4291.49       107.40 o                         
   1   8   2        354.21        372.72        27.99 o                         
   2   8   2        685.57        651.46        23.09 o                         
   3   8   2         25.59         56.68        22.31 o                         
   4   8   2        374.80        336.35        18.68 o                         
   5   8   2          0.23         -7.23        21.22 o                         
   6   8   2        316.36        336.06        21.43 o                         
   7   8   2        268.13        256.01        20.93 o                         
   8   8   2        175.37        180.50        22.75 o                         
   9   8   2        754.18        686.22        28.73 o                         
  10   8   2        107.78        108.10        22.79 o                         
  11   8   2         24.04         -2.06        21.29 o                         
  12   8   2        108.02         97.55        23.83 o                         
  13   8   2         15.83         14.04        11.17 o                         
  14   8   2          0.18         -7.98        22.60 o                         
  15   8   2         15.55         -2.12        21.03 o                         
 -15   9   2          1.64        -15.17        30.39 o                         
 -14   9   2          2.94         -1.14        32.87 o                         
 -13   9   2          4.99         -0.61        24.92 o                         
 -12   9   2        241.41        199.92        28.34 o                         
 -11   9   2         36.00         12.33        14.57 o                         
 -10   9   2          0.01         -0.96        21.99 o                         
  -9   9   2          4.41         -2.19        21.44 o                         
  -8   9   2        372.43        368.43        24.50 o                         
  -7   9   2          4.46         43.02        20.14 o                         
  -6   9   2         64.35         66.65        29.08 o                         
  -5   9   2          0.72         15.52        23.68 o                         
  -4   9   2         44.07         45.24        23.84 o                         
  -3   9   2       1354.11       1362.48        40.47 o                         
  -2   9   2        970.12       1046.66        36.94 o                         
  -1   9   2       2427.60       2558.52        54.27 o                         
   0   9   2       1467.60       1484.97        39.72 o                         
   1   9   2         54.69         75.88        27.76 o                         
   2   9   2          0.07         -1.57        16.80 o                         
   3   9   2       1018.43       1043.60        27.47 o                         
   4   9   2         57.52         79.59        18.37 o                         
   5   9   2          0.26         15.17        26.32 o                         
   6   9   2         44.68         53.44        20.11 o                         
   7   9   2        543.73        541.60        26.67 o                         
   8   9   2         33.67         11.37        22.35 o                         
   9   9   2        273.72        225.51        35.44 o                         
  10   9   2          4.47        -17.44        21.49 o                         
  11   9   2         10.26         21.38        17.24 o                         
  12   9   2         11.40          7.58        15.95 o                         
  13   9   2          0.59         -3.52        17.27 o                         
  14   9   2         25.40         30.81        19.98 o                         
  15   9   2          8.67         18.45        26.98 o                         
 -15  10   2          0.69         29.93        23.34 o                         
 -14  10   2          5.07         -6.54        28.62 o                         
 -13  10   2          0.86          4.53        25.70 o                         
 -12  10   2          3.33          1.79        10.27 o                         
 -11  10   2          1.48         26.67        30.38 o                         
 -10  10   2        145.42        139.47        25.25 o                         
  -9  10   2         41.15         92.63        26.05 o                         
  -8  10   2        115.61         96.06        23.94 o                         
  -7  10   2        378.40        376.08        27.04 o                         
  -6  10   2         21.01         55.46        27.99 o                         
  -5  10   2        255.23        261.16        29.64 o                         
  -4  10   2        173.10        198.22        28.79 o                         
  -3  10   2          4.66          0.21        30.21 o                         
  -2  10   2        253.28        268.06        29.09 o                         
  -1  10   2          8.95         17.93        25.55 o                         
   0  10   2          1.26         -0.87        26.27 o                         
   1  10   2          2.96         56.38        28.20 o                         
   2  10   2         18.32         30.24        19.68 o                         
   3  10   2         85.35         26.72        27.79 o                         
   4  10   2        577.64        575.14        26.07 o                         
   5  10   2        252.65        280.83        23.20 o                         
   6  10   2        132.60        105.07        22.64 o                         
   7  10   2        370.54        346.41        26.26 o                         
   8  10   2        159.12        103.39        23.96 o                         
   9  10   2         91.66        127.96        25.81 o                         
  10  10   2          2.90         19.35        23.63 o                         
  11  10   2          5.17         17.10        24.60 o                         
  12  10   2          0.00         10.73        12.80 o                         
  13  10   2         26.02         22.26        15.47 o                         
  14  10   2         20.97          6.50        25.98 o                         
 -14  11   2          3.61         11.68        22.72 o                         
 -13  11   2          6.85        -21.64        26.60 o                         
 -12  11   2          2.55          0.91         8.68 o                         
 -11  11   2         51.16         23.28        32.74 o                         
 -10  11   2          1.43          4.52        25.00 o                         
  -9  11   2         47.05         55.66        26.93 o                         
  -8  11   2          3.94          0.07        25.32 o                         
  -7  11   2         76.52         55.19        25.45 o                         
  -6  11   2         55.25         59.27        33.77 o                         
  -5  11   2        277.70        321.93        33.27 o                         
  -4  11   2        219.93        313.73        37.73 o                         
  -3  11   2         35.89         60.46        31.11 o                         
  -2  11   2        223.07        287.66        31.70 o                         
  -1  11   2        423.60        366.45        33.50 o                         
   0  11   2        247.99        313.46        34.74 o                         
   1  11   2        509.37        623.73        42.65 o                         
   2  11   2        247.47        228.88        22.89 o                         
   3  11   2         16.03         -1.76        25.41 o                         
   4  11   2         17.23         20.87        23.07 o                         
   5  11   2        141.32        158.28        24.62 o                         
   6  11   2         16.52         31.12        27.71 o                         
   7  11   2        480.59        498.03        41.02 o                         
   8  11   2        715.21        718.33        33.08 o                         
   9  11   2         42.93         64.05        25.49 o                         
  10  11   2         18.66        -13.51        26.41 o                         
  11  11   2          5.62        -27.44        27.44 o                         
  12  11   2          1.19         15.51        14.20 o                         
  13  11   2          7.54         -6.95        26.32 o                         
  14  11   2          2.12          0.80        30.30 o                         
 -13  12   2          5.07         -0.57        34.17 o                         
 -12  12   2          3.19          2.95        18.21 o                         
 -11  12   2        129.89        116.74        23.53 o                         
 -10  12   2         87.06        111.60        29.59 o                         
  -9  12   2        109.33         92.73        29.31 o                         
  -8  12   2        242.80        267.41        28.83 o                         
  -7  12   2         25.22         15.16        28.65 o                         
  -6  12   2        213.19        275.40        33.18 o                         
  -5  12   2        188.13        252.71        38.50 o                         
  -4  12   2        358.80        348.50        40.54 o                         
  -3  12   2         40.13         31.61        37.85 o                         
  -2  12   2         90.79         70.67        38.57 o                         
  -1  12   2         56.05         69.71        31.85 o                         
   0  12   2         94.21        128.11        32.56 o                         
   1  12   2        328.65        295.42        32.24 o                         
   2  12   2          4.17         23.92        23.79 o                         
   3  12   2          4.72         14.46        26.21 o                         
   4  12   2        949.22        997.23        37.63 o                         
   5  12   2          0.02         -7.80        25.57 o                         
   6  12   2        303.47        209.89        47.42 o                         
   7  12   2         68.85        138.70        27.39 o                         
   8  12   2        193.50        175.89        30.65 o                         
   9  12   2         78.47         47.74        27.06 o                         
  10  12   2         21.77         25.26        32.35 o                         
  11  12   2          0.12         36.61        28.44 o                         
  12  12   2          2.80         17.13        27.70 o                         
  13  12   2          1.44         36.71        33.61 o                         
 -13  13   2          3.38         25.49        69.05 o                         
 -12  13   2          0.05         10.16        37.25 o                         
 -11  13   2          7.47        -30.06        30.06 o                         
 -10  13   2         56.91         91.14        30.44 o                         
  -9  13   2          1.67        -28.95        28.95 o                         
  -8  13   2         32.38         19.20        34.30 o                         
  -7  13   2          0.77        -13.07        28.78 o                         
  -6  13   2         72.42         77.04        28.64 o                         
  -5  13   2        614.31        679.24        50.99 o                         
  -4  13   2         12.48         34.03        42.80 o                         
  -3  13   2        121.29        121.81        38.86 o                         
  -2  13   2        380.77        449.20        43.03 o                         
  -1  13   2          1.91         10.03        33.43 o                         
   0  13   2          0.33          6.72        23.97 o                         
   1  13   2       1105.20       1150.62        39.61 o                         
   2  13   2         75.52        133.81        28.90 o                         
   3  13   2        262.69        246.05        35.70 o                         
   4  13   2          1.85         40.60        27.52 o                         
   5  13   2        938.98        991.13        39.79 o                         
   6  13   2         19.57         -3.14        34.63 o                         
   7  13   2         16.17         25.62        27.98 o                         
   8  13   2          7.20         34.27        32.48 o                         
   9  13   2          4.19         15.22        28.52 o                         
  10  13   2          1.07         10.67        34.29 o                         
  11  13   2          0.12          3.67        31.41 o                         
  12  13   2          2.59         23.50        41.43 o                         
 -12  14   2          2.79         -5.04        32.16 o                         
 -11  14   2          5.52         -9.69        14.67 o                         
 -10  14   2          0.50         22.16        18.70 o                         
  -9  14   2         35.67         30.92        31.16 o                         
  -8  14   2         48.10         22.81        30.56 o                         
  -7  14   2          3.38         -6.71        29.90 o                         
  -6  14   2        327.44        313.90        33.82 o                         
  -5  14   2         15.09         30.33        42.05 o                         
  -4  14   2        182.42        175.62        42.16 o                         
  -3  14   2        576.81        531.56        44.19 o                         
  -2  14   2          4.89         10.83        39.55 o                         
  -1  14   2        144.69        127.21        37.61 o                         
   0  14   2        345.66        341.34        29.49 o                         
   1  14   2         49.97        114.35        28.92 o                         
   2  14   2        671.95        613.97        35.04 o                         
   3  14   2         24.89         30.51        29.66 o                         
   4  14   2          0.07        -16.47        27.49 o                         
   5  14   2        231.81        247.85        33.85 o                         
   6  14   2        432.70        360.82        33.85 o                         
   7  14   2         95.69         82.74        30.88 o                         
   8  14   2         37.80         79.48        29.54 o                         
   9  14   2         11.96         14.26        31.86 o                         
  10  14   2          4.36          8.00        36.41 o                         
  11  14   2         19.96         15.12        32.06 o                         
 -11  15   2          1.69          4.14        16.57 o                         
 -10  15   2         25.86         36.26        27.37 o                         
  -9  15   2         37.89         19.09        20.48 o                         
  -8  15   2          0.20         34.91        30.67 o                         
  -7  15   2          1.24        -18.74        36.63 o                         
  -6  15   2         12.28         -8.30        31.55 o                         
  -5  15   2        191.79        187.76        37.60 o                         
  -4  15   2         76.32        108.56        40.63 o                         
  -3  15   2        561.84        540.68        47.17 o                         
  -2  15   2         99.74         77.75        37.13 o                         
  -1  15   2          1.27         14.37        27.11 o                         
   0  15   2         70.16         37.40        27.79 o                         
   1  15   2        129.27        153.41        31.34 o                         
   2  15   2          9.58          6.19        34.53 o                         
   3  15   2         31.16        -25.59        31.83 o                         
   4  15   2          0.66         -8.84        29.63 o                         
   5  15   2          6.07         27.63        38.59 o                         
   6  15   2         18.17         29.71        30.77 o                         
   7  15   2         31.86          2.21        29.95 o                         
   8  15   2          1.17         53.64        33.84 o                         
   9  15   2         11.17         33.55        31.80 o                         
  10  15   2         12.01        -11.25        39.29 o                         
  -9  16   2          5.76         15.37        21.73 o                         
  -8  16   2          3.30         -3.29        22.10 o                         
  -7  16   2         19.58         33.57        24.42 o                         
  -6  16   2         35.29         22.51        26.62 o                         
  -5  16   2         10.53         39.56        33.18 o                         
  -4  16   2         32.39         33.03        28.02 o                         
  -3  16   2         73.25          6.15        29.66 o                         
  -2  16   2         56.55         37.45        30.47 o                         
  -1  16   2          2.42         65.78        29.68 o                         
   0  16   2        181.50        164.75        35.23 o                         
   1  16   2         39.25         63.90        31.35 o                         
   2  16   2          8.97          1.67        30.47 o                         
   3  16   2          1.36          5.90        29.43 o                         
   4  16   2         26.35         29.93        31.45 o                         
   5  16   2         35.44         33.64        33.37 o                         
   6  16   2         14.74          4.47        32.19 o                         
   7  16   2          9.13         19.22        54.72 o                         
   8  16   2          5.34         12.72        34.62 o                         
   9  16   2         60.70         63.30        34.75 o                         
  -8  17   2          0.50        -18.72        24.73 o                         
  -7  17   2          6.59         31.23        25.71 o                         
  -6  17   2         68.66         80.74        28.40 o                         
  -5  17   2         10.24         31.60        26.95 o                         
  -4  17   2         56.84        -19.13        25.85 o                         
  -3  17   2          0.70         30.98        30.75 o                         
  -2  17   2         87.69        120.12        32.41 o                         
  -1  17   2          1.12         16.17        32.00 o                         
   0  17   2          0.12        -35.42        38.93 o                         
   1  17   2          2.00        -10.68        32.78 o                         
   2  17   2         24.86         72.90        33.46 o                         
   3  17   2         12.76          1.48        31.91 o                         
   4  17   2         20.55         71.05        36.49 o                         
   5  17   2          2.05         31.06        34.34 o                         
   6  17   2         27.33         19.61        35.44 o                         
   7  17   2         22.24        101.58        37.72 o                         
   8  17   2         11.55         15.04        36.74 o                         
  -6  18   2          1.95          8.53        27.96 o                         
  -5  18   2          8.36         12.95        27.24 o                         
  -4  18   2         10.80        -23.88        27.39 o                         
  -3  18   2          0.91         31.30        28.70 o                         
  -2  18   2          3.22         42.56        36.14 o                         
  -1  18   2         42.18         53.51        41.01 o                         
   0  18   2         13.99          6.20        33.95 o                         
   1  18   2         79.93        183.18        38.65 o                         
   2  18   2          3.06        -17.24        34.62 o                         
   3  18   2         11.58         49.54        35.90 o                         
   4  18   2         17.34         20.25        33.86 o                         
   5  18   2          8.19         40.11        34.75 o                         
   6  18   2          0.00        -20.04        36.16 o                         
  -3  19   2          9.27         53.52        30.06 o                         
  -2  19   2         19.55         45.44        29.60 o                         
  -1  19   2          1.11        -13.85        43.75 o                         
   0  19   2          2.40         -5.42        35.42 o                         
   1  19   2          0.81         24.24        35.52 o                         
   2  19   2          0.27         60.51        38.65 o                         
   3  19   2          0.04        -61.94        81.72 o                         
 -17   1   3         20.56         49.20        52.26 o                         
 -16   1   3         15.73         51.53        53.76 o                         
 -15   1   3        180.82        261.42        64.41 o                         
 -14   1   3         38.69         41.45        25.82 o                         
 -13   1   3          3.84          2.27        33.42 o                         
 -12   1   3        309.47        312.28        19.60 o                         
 -11   1   3        115.51        142.18        33.74 o                         
 -10   1   3          0.33          1.72         4.76 o                         
  -9   1   3          0.31          0.26        13.84 o                         
  -8   1   3        206.33        242.52         8.72 o                         
  -7   1   3        180.30        214.81        10.75 o                         
  -6   1   3         15.58          8.59        13.83 o                         
  -5   1   3        108.70        134.89         8.03 o                         
  -4   1   3       6113.47       5480.25        51.63 o                         
  -3   1   3       1855.62       1967.50        47.79 o                         
  -2   1   3       5068.19       4056.29        42.99 o                         
   1   1   3      15414.08      14103.89       113.60 o                         
   2   1   3       1624.66       1446.67        15.21 o                         
   3   1   3      29674.02      30169.91       356.71 o                         
   4   1   3       2503.96       2078.75        18.19 o                         
   5   1   3         32.78         23.99         7.28 o                         
   6   1   3        219.55        217.54         7.42 o                         
   7   1   3        797.25        744.32        11.87 o                         
   8   1   3        609.02        581.33        12.65 o                         
   9   1   3        498.95        493.94        11.94 o                         
  10   1   3        139.80        139.02        14.27 o                         
  11   1   3        572.23        542.11        16.23 o                         
  12   1   3          7.32         28.86        12.61 o                         
  13   1   3        372.14        374.89        17.45 o                         
  14   1   3         54.63         46.14        22.66 o                         
  15   1   3         37.30         71.37        55.38 o                         
  16   1   3          0.09        -16.57        53.50 o                         
 -17   2   3         15.93          4.95        10.14 o                         
 -16   2   3         18.06         12.43        11.30 o                         
 -15   2   3        211.96        206.20        40.59 o                         
 -14   2   3         37.15         32.92        18.22 o                         
 -13   2   3         25.97         41.54        12.60 o                         
 -12   2   3        164.77        182.16        15.16 o                         
 -11   2   3        119.76        145.17        22.76 o                         
 -10   2   3        752.41        717.02        35.14 o                         
  -9   2   3         71.84         55.88        14.37 o                         
  -8   2   3         31.40         19.94        10.74 o                         
  -7   2   3         18.88          7.93        13.24 o                         
  -6   2   3        295.26        254.36        12.37 o                         
  -5   2   3       4520.83       4294.49        59.81 o                         
  -4   2   3       1189.04       1154.85        24.09 o                         
  -3   2   3      42927.95      42410.39       753.84 o                         
  -2   2   3       4316.40       4729.45        31.14 o                         
  -1   2   3      29251.05      28459.32       310.25 o                         
   0   2   3       5399.20       5515.46        48.03 o                         
   1   2   3        506.40        368.91         7.65 o                         
   2   2   3      49740.08      48020.85       732.06 o                         
   3   2   3      38840.64      39593.59       563.17 o                         
   4   2   3       6179.35       6076.99        55.80 o                         
   5   2   3       1506.26       1587.69        15.40 o                         
   6   2   3        471.10        452.85        10.34 o                         
   7   2   3          5.70          1.56         7.39 o                         
   8   2   3        482.98        510.22        24.54 o                         
   9   2   3         14.04         10.67        12.57 o                         
  10   2   3        116.99        107.35        14.48 o                         
  11   2   3        309.97        342.41        13.98 o                         
  12   2   3         95.76         89.62        14.19 o                         
  13   2   3        173.92        184.50        15.95 o                         
  14   2   3        143.97        150.25        20.83 o                         
  15   2   3         38.80         14.00        15.81 o                         
  16   2   3          1.88          9.94        41.94 o                         
 -17   3   3          0.06         20.05        12.10 o                         
 -16   3   3          9.02         27.29        15.90 o                         
 -15   3   3         52.43         47.01        15.88 o                         
 -14   3   3         17.80         14.49        24.50 o                         
 -13   3   3         25.11         35.40        15.12 o                         
 -12   3   3         31.89         24.37        14.91 o                         
 -11   3   3          2.23         16.88        14.55 o                         
 -10   3   3          9.95         18.51        13.71 o                         
  -9   3   3        353.47        338.15        16.61 o                         
  -8   3   3        524.71        483.31        17.51 o                         
  -7   3   3        101.88        107.49        17.80 o                         
  -6   3   3         31.98         44.38        14.25 o                         
  -5   3   3        609.90        778.47        19.06 o                         
  -4   3   3       2771.26       2996.45        26.26 o                         
  -3   3   3        101.02         65.55         7.86 o                         
  -2   3   3      70781.95      71476.85      1523.17 o                         
  -1   3   3        610.57        441.27         8.77 o                         
   0   3   3        188.25        214.66         7.92 o                         
   1   3   3      32011.77      31234.83       389.40 o                         
   2   3   3       1589.52       1056.33        14.81 o                         
   3   3   3       4926.14       4533.05        59.14 o                         
   4   3   3       2186.49       2115.21        28.25 o                         
   5   3   3          1.59         -0.83         8.94 o                         
   6   3   3         51.28         72.18         9.90 o                         
   7   3   3         27.11         32.61         7.12 o                         
   8   3   3       1637.69       1651.62        41.39 o                         
   9   3   3        880.49        931.56        19.22 o                         
  10   3   3          5.89         -2.44         9.07 o                         
  11   3   3          1.80          6.94        16.14 o                         
  12   3   3        172.97        165.06        16.87 o                         
  13   3   3          1.43         -4.33        21.73 o                         
  14   3   3        107.54        109.17        17.79 o                         
  15   3   3          8.83         19.27        13.79 o                         
  16   3   3          1.03          9.04        18.26 o                         
 -17   4   3          1.72          3.76        27.64 o                         
 -16   4   3          0.03         45.43        17.11 o                         
 -15   4   3          0.32         -8.53        18.46 o                         
 -14   4   3         23.31         10.33        18.18 o                         
 -13   4   3         33.07         41.52        20.19 o                         
 -12   4   3         62.48         74.96        22.71 o                         
 -11   4   3         55.43         60.86        16.98 o                         
 -10   4   3        243.82        199.91        17.35 o                         
  -9   4   3        420.12        393.72        19.06 o                         
  -8   4   3       1360.44       1441.85        28.22 o                         
  -7   4   3         95.19         78.29        12.92 o                         
  -6   4   3         82.53         37.30        15.77 o                         
  -5   4   3       1061.56        987.53        22.51 o                         
  -4   4   3       4042.19       3941.70        51.13 o                         
  -3   4   3        119.46        133.27         7.85 o                         
  -2   4   3       3483.96       3703.22        37.18 o                         
  -1   4   3       1599.45       1273.17        19.86 o                         
   0   4   3       4053.50       4186.62        43.95 o                         
   1   4   3       3336.14       3055.43        34.40 o                         
   2   4   3          6.33          9.62         9.62 o                         
   3   4   3       2208.50       1954.58        22.52 o                         
   4   4   3       3255.21       3386.96        34.33 o                         
   5   4   3       5166.78       5702.25        56.38 o                         
   6   4   3          0.57          1.37        11.15 o                         
   7   4   3        218.35        281.03        10.50 o                         
   8   4   3        348.27        366.24        10.73 o                         
   9   4   3        306.18        312.27        16.06 o                         
  10   4   3          0.02         -2.02        12.15 o                         
  11   4   3         96.51        112.04        16.67 o                         
  12   4   3         52.26         35.25        17.30 o                         
  13   4   3          1.09         -7.69        15.42 o                         
  14   4   3          8.34         -2.28        19.47 o                         
  15   4   3          2.33        -15.28        34.52 o                         
  16   4   3          1.22         11.41        23.68 o                         
 -16   5   3          0.36         25.27        33.49 o                         
 -15   5   3         12.16         21.88        19.22 o                         
 -14   5   3         11.01         29.18        19.96 o                         
 -13   5   3          0.00        -11.60        23.43 o                         
 -12   5   3          8.73          7.71        19.52 o                         
 -11   5   3         40.21         52.09        22.42 o                         
 -10   5   3         21.47         18.19        17.74 o                         
  -9   5   3        287.37        319.23        19.36 o                         
  -8   5   3        827.02        784.38        21.73 o                         
  -7   5   3       1674.61       1928.09        30.35 o                         
  -6   5   3         13.89        -17.74        17.74 o                         
  -5   5   3       4546.57       4401.79        59.87 o                         
  -4   5   3      19650.77      20173.53       313.09 o                         
  -3   5   3         92.10        116.37        17.56 o                         
  -2   5   3        180.40        183.62        10.54 o                         
  -1   5   3        466.32        477.71        13.74 o                         
   0   5   3        594.75        500.42        14.78 o                         
   1   5   3      12937.34      11393.94       129.77 o                         
   2   5   3        588.46        570.84        16.47 o                         
   3   5   3       1979.92       1658.08        26.59 o                         
   4   5   3        957.17        880.04        19.03 o                         
   5   5   3       8517.36       8610.51       101.57 o                         
   6   5   3         43.50         53.97        13.65 o                         
   7   5   3        126.38        116.83        16.55 o                         
   8   5   3       1001.36       1104.54        17.95 o                         
   9   5   3          3.99         -5.99         8.68 o                         
  10   5   3         75.35         56.25        16.29 o                         
  11   5   3        236.83        232.84        14.35 o                         
  12   5   3         13.24         44.15        16.52 o                         
  13   5   3         13.41         31.66        18.49 o                         
  14   5   3         12.24         15.63        18.16 o                         
  15   5   3         48.16         57.32        17.99 o                         
  16   5   3          1.44          9.23        25.42 o                         
 -16   6   3          0.04         38.77        21.05 o                         
 -15   6   3          9.50          1.52        22.05 o                         
 -14   6   3          9.12         72.47        64.94 o                         
 -13   6   3          8.16         35.43        30.33 o                         
 -12   6   3         59.06        107.15        49.37 o                         
 -11   6   3         74.86         60.31        21.61 o                         
 -10   6   3        221.68        278.51        22.83 o                         
  -9   6   3         43.21         37.96         9.23 o                         
  -8   6   3         49.19         87.85        18.93 o                         
  -7   6   3        183.48        218.84        21.54 o                         
  -6   6   3       3832.61       3876.58        61.83 o                         
  -5   6   3       3016.43       2977.46        47.13 o                         
  -4   6   3         63.80         78.88        17.83 o                         
  -3   6   3       3445.21       3271.82        51.56 o                         
  -2   6   3        320.92        345.78        24.00 o                         
  -1   6   3        588.17        541.87        16.87 o                         
   0   6   3        842.19        822.75        18.51 o                         
   1   6   3       3075.19       3094.99        37.54 o                         
   2   6   3        120.48        114.78        13.37 o                         
   3   6   3        373.86        334.85        15.32 o                         
   4   6   3       2824.60       2731.40        36.82 o                         
   5   6   3         10.26         21.80        14.16 o                         
   6   6   3       1769.20       1637.64        36.55 o                         
   7   6   3         66.80         61.67        15.72 o                         
   8   6   3        632.97        712.66        23.85 o                         
   9   6   3        133.12        175.01        13.25 o                         
  10   6   3        106.50        118.41        13.57 o                         
  11   6   3        125.34        130.88        12.55 o                         
  12   6   3        212.02        161.10        14.23 o                         
  13   6   3          7.27          5.00        18.55 o                         
  14   6   3         59.17         53.59        24.96 o                         
  15   6   3         36.23         12.40        27.13 o                         
  16   6   3         12.77         12.65        32.65 o                         
 -16   7   3          4.20        -23.27        23.27 o                         
 -15   7   3          0.10         -5.67        24.03 o                         
 -14   7   3          2.99        -15.42        23.42 o                         
 -13   7   3         53.16         82.91        22.64 o                         
 -12   7   3         39.11         11.49        28.54 o                         
 -11   7   3          1.51         -6.51        20.90 o                         
 -10   7   3        221.45        223.44        17.53 o                         
  -9   7   3        113.84         92.39        18.76 o                         
  -8   7   3        171.66        180.38        19.84 o                         
  -7   7   3        504.92        526.93        26.29 o                         
  -6   7   3       1054.19       1196.77        31.69 o                         
  -5   7   3       4569.80       4332.98        66.77 o                         
  -4   7   3         36.43          9.70        18.81 o                         
  -3   7   3       2329.64       2311.71        44.78 o                         
  -2   7   3        327.70        283.65        21.94 o                         
  -1   7   3        232.94        238.38        16.43 o                         
   0   7   3       6002.55       6055.35        70.96 o                         
   1   7   3         21.28         42.34        17.14 o                         
   2   7   3        294.61        277.46        17.17 o                         
   3   7   3        348.11        286.62        18.25 o                         
   4   7   3        207.11        136.28        34.81 o                         
   5   7   3         72.05         31.70        17.86 o                         
   6   7   3         27.82         12.20        19.67 o                         
   7   7   3        145.82        143.40        18.45 o                         
   8   7   3         71.88         80.04        18.16 o                         
   9   7   3        619.77        614.67        25.14 o                         
  10   7   3         14.34         35.31        11.15 o                         
  11   7   3         14.50          8.88        13.95 o                         
  12   7   3         19.30         14.30        20.66 o                         
  13   7   3         11.50         -0.55        11.07 o                         
  14   7   3          1.22         16.24        25.13 o                         
  15   7   3          0.34         20.53        32.32 o                         
 -15   8   3          8.86         18.79        32.84 o                         
 -14   8   3          3.62        -17.42        25.91 o                         
 -13   8   3         11.11         19.26        23.62 o                         
 -12   8   3          5.91        -25.02        26.71 o                         
 -11   8   3        225.97        192.04        24.39 o                         
 -10   8   3         36.44         71.80        21.68 o                         
  -9   8   3         52.99         49.20        20.41 o                         
  -8   8   3          2.83         -9.44        20.48 o                         
  -7   8   3        132.23        145.60        24.75 o                         
  -6   8   3        900.85        921.38        34.05 o                         
  -5   8   3        335.35        349.44        26.37 o                         
  -4   8   3       1091.27       1172.65        33.42 o                         
  -3   8   3          1.16          7.16        20.83 o                         
  -2   8   3       2685.94       2707.31        57.04 o                         
  -1   8   3       3268.12       3418.20        58.32 o                         
   0   8   3       2983.00       3138.88        49.98 o                         
   1   8   3        165.35        259.04        17.18 o                         
   2   8   3          5.78         17.09        15.10 o                         
   3   8   3         11.60          8.54        15.55 o                         
   4   8   3         37.71         25.56        16.22 o                         
   5   8   3       1024.55       1045.96        26.43 o                         
   6   8   3        239.90        256.59        20.24 o                         
   7   8   3         96.36        108.27        19.77 o                         
   8   8   3        356.61        357.41        25.41 o                         
   9   8   3        823.41        654.31        28.00 o                         
  10   8   3         53.53         56.43        19.63 o                         
  11   8   3        127.56        113.91        31.62 o                         
  12   8   3         19.06         15.09        16.90 o                         
  13   8   3         16.43        124.42        43.09 o                         
  14   8   3         25.53         11.38        12.62 o                         
  15   8   3         36.60         31.01        22.61 o                         
 -15   9   3          1.87        -20.46        26.83 o                         
 -14   9   3          0.68        -19.72        19.72 o                         
 -13   9   3          7.24         13.80        27.15 o                         
 -12   9   3        109.62         94.55        25.59 o                         
 -11   9   3         12.85         17.83         9.20 o                         
 -10   9   3        532.89        450.17        26.78 o                         
  -9   9   3          1.23         28.23        22.52 o                         
  -8   9   3        988.52        958.60        31.62 o                         
  -7   9   3         35.67         32.40        25.59 o                         
  -6   9   3         21.32         21.49        28.15 o                         
  -5   9   3        725.56        670.82        31.30 o                         
  -4   9   3        298.72        240.10        33.89 o                         
  -3   9   3         83.44         97.18        24.26 o                         
  -2   9   3       1361.53       1414.34        38.21 o                         
  -1   9   3        340.71        290.69        29.09 o                         
   0   9   3         19.58         58.38        19.59 o                         
   1   9   3         28.94         20.38        17.04 o                         
   2   9   3         14.56         11.97        16.42 o                         
   3   9   3       1104.14       1005.16        27.64 o                         
   4   9   3        507.95        494.25        22.72 o                         
   5   9   3         52.64         32.26        18.60 o                         
   6   9   3        109.60         67.41        24.33 o                         
   7   9   3          1.09         29.78        20.75 o                         
   8   9   3         58.68         43.03        25.40 o                         
   9   9   3          0.50         27.08        21.87 o                         
  10   9   3         31.42         44.57        21.65 o                         
  11   9   3          7.00         18.48        10.82 o                         
  12   9   3         10.74         10.48        18.05 o                         
  13   9   3         16.73         21.10        12.46 o                         
  14   9   3          1.82          7.99        19.43 o                         
  15   9   3          0.43         12.73        31.12 o                         
 -15  10   3          0.52         -3.10        20.72 o                         
 -14  10   3          1.15         13.88        29.07 o                         
 -13  10   3         14.18         17.43        27.28 o                         
 -12  10   3          2.44         10.67        24.02 o                         
 -11  10   3         11.90         41.16        26.17 o                         
 -10  10   3        507.95        470.61        16.63 o                         
  -9  10   3        164.39        158.51        26.00 o                         
  -8  10   3        116.32         87.23        31.39 o                         
  -7  10   3          0.02        -13.05        28.03 o                         
  -6  10   3         17.97         28.52        29.43 o                         
  -5  10   3         87.07         79.99        26.87 o                         
  -4  10   3        543.87        489.48        44.75 o                         
  -3  10   3         97.30        110.39        26.91 o                         
  -2  10   3       5365.09       5483.52        97.03 o                         
  -1  10   3       1525.12       1271.64        43.42 o                         
   0  10   3       2429.19       2470.24        43.70 o                         
   1  10   3         66.72         57.52        18.25 o                         
   2  10   3       1729.31       1526.35        33.67 o                         
   3  10   3          5.63         -8.66        19.67 o                         
   4  10   3        301.63        358.10        27.02 o                         
   5  10   3         34.15         54.69        21.64 o                         
   6  10   3         16.51         17.26        21.22 o                         
   7  10   3          6.09          7.29        24.70 o                         
   8  10   3        181.40        231.61        33.39 o                         
   9  10   3         68.05         87.46        28.39 o                         
  10  10   3          1.29          6.29        24.39 o                         
  11  10   3         51.90         27.72        24.49 o                         
  12  10   3          5.64        -16.25        16.25 o                         
  13  10   3         17.33         14.26        21.19 o                         
  14  10   3          4.35          8.85        34.21 o                         
 -14  11   3          0.06          0.38        33.97 o                         
 -13  11   3         12.59         15.20        27.81 o                         
 -12  11   3         13.25          7.96         9.67 o                         
 -11  11   3        140.10        111.04        10.14 o                         
 -10  11   3         28.70         44.57        14.45 o                         
  -9  11   3        509.69        402.80        29.94 o                         
  -8  11   3          8.45        -22.24        27.33 o                         
  -7  11   3        120.15         70.49        38.27 o                         
  -6  11   3         44.48         25.29        33.28 o                         
  -5  11   3         93.79        126.47        33.48 o                         
  -4  11   3        320.97        293.42        35.12 o                         
  -3  11   3         39.30         83.18        29.12 o                         
  -2  11   3        500.95        474.43        36.53 o                         
  -1  11   3         18.61         29.59        20.90 o                         
   0  11   3        288.84        293.58        23.55 o                         
   1  11   3        364.51        369.68        25.01 o                         
   2  11   3         16.70         42.75        20.85 o                         
   3  11   3        455.39        436.54        25.61 o                         
   4  11   3          5.48         41.14        21.71 o                         
   5  11   3        102.11         85.56        25.12 o                         
   6  11   3        337.70        359.90        29.32 o                         
   7  11   3        190.51        218.37        27.27 o                         
   8  11   3         99.78        142.22        29.32 o                         
   9  11   3         52.07         50.86        25.13 o                         
  10  11   3          6.12          0.15        25.91 o                         
  11  11   3          6.11         -7.69        26.48 o                         
  12  11   3          3.76        -16.21        29.18 o                         
  13  11   3          0.67         45.93        26.49 o                         
 -13  12   3         22.27         17.69        30.45 o                         
 -12  12   3         88.95        139.59        36.54 o                         
 -11  12   3          0.21          8.08        26.42 o                         
 -10  12   3          4.06        -18.15        18.15 o                         
  -9  12   3        511.31        496.74        21.10 o                         
  -8  12   3         81.25         73.28        28.09 o                         
  -7  12   3         21.69         29.01        27.21 o                         
  -6  12   3        267.66        354.44        39.98 o                         
  -5  12   3        439.33        439.86        40.71 o                         
  -4  12   3         35.55         65.13        32.46 o                         
  -3  12   3         99.52        138.85        42.22 o                         
  -2  12   3          6.71         46.04        30.93 o                         
  -1  12   3         42.62         64.34        21.85 o                         
   0  12   3         57.09         78.40        22.96 o                         
   1  12   3         27.90         38.49        23.39 o                         
   2  12   3         79.17         75.79        24.30 o                         
   3  12   3       1024.39       1127.23        35.95 o                         
   4  12   3        154.50        168.00        28.21 o                         
   5  12   3        688.47        621.29        33.34 o                         
   6  12   3       1516.05       1451.50        45.57 o                         
   7  12   3         61.61        100.37        27.91 o                         
   8  12   3         46.50         55.49        28.49 o                         
   9  12   3        370.92        402.22        38.95 o                         
  10  12   3         98.47        119.75        27.40 o                         
  11  12   3          0.05        -12.41        36.50 o                         
  12  12   3          2.79         -9.03        28.29 o                         
  13  12   3          2.10         84.20        36.99 o                         
 -13  13   3          7.34         24.15        36.08 o                         
 -12  13   3         23.93          9.90        34.95 o                         
 -11  13   3         95.12         87.36        23.72 o                         
 -10  13   3         27.98          8.24        20.55 o                         
  -9  13   3        166.86        150.86        18.72 o                         
  -8  13   3         19.58         19.52        17.55 o                         
  -7  13   3         30.86         -6.86        28.51 o                         
  -6  13   3          8.83         13.31        35.06 o                         
  -5  13   3        134.32         95.93        35.96 o                         
  -4  13   3        120.92        122.37        35.50 o                         
  -3  13   3         57.19         26.03        23.64 o                         
  -2  13   3          1.49          2.68        22.93 o                         
  -1  13   3        219.96        240.40        25.57 o                         
   0  13   3         15.65         10.32        24.65 o                         
   1  13   3         19.02         50.61        31.60 o                         
   2  13   3        957.50        868.00        35.01 o                         
   3  13   3         29.86         23.05        26.85 o                         
   4  13   3        770.42        688.23        35.68 o                         
   5  13   3         17.32         48.79        30.32 o                         
   6  13   3          0.97          8.84        27.58 o                         
   7  13   3        705.99        686.71        41.83 o                         
   8  13   3          6.77         -1.53        28.56 o                         
   9  13   3         42.09         90.87        33.38 o                         
  10  13   3         36.59         36.84        30.10 o                         
  11  13   3         18.92         30.03        29.67 o                         
  12  13   3         27.57         61.23        32.63 o                         
 -12  14   3          0.56         22.79        38.34 o                         
 -11  14   3         13.13         10.11        17.96 o                         
 -10  14   3        116.43        117.06        19.26 o                         
  -9  14   3         11.53         20.86        18.36 o                         
  -8  14   3         14.80         19.91        19.34 o                         
  -7  14   3         30.53         51.46        20.84 o                         
  -6  14   3         71.38         84.41        42.90 o                         
  -5  14   3          1.02          8.85        24.30 o                         
  -4  14   3         69.75         43.65        27.56 o                         
  -3  14   3          0.42         34.38        24.80 o                         
  -2  14   3          2.81         56.08        25.84 o                         
  -1  14   3        328.50        327.28        29.91 o                         
   0  14   3         71.29         55.21        26.08 o                         
   1  14   3        426.39        390.53        30.50 o                         
   2  14   3         42.00         22.32        27.83 o                         
   3  14   3          0.02         13.25        27.14 o                         
   4  14   3         30.45         22.08        32.46 o                         
   5  14   3        101.85         46.41        32.01 o                         
   6  14   3         50.53         61.06        30.52 o                         
   7  14   3          3.95         70.34        32.51 o                         
   8  14   3          0.15         14.77        28.17 o                         
   9  14   3          3.59        -29.38        29.38 o                         
  10  14   3         20.98         39.18        30.76 o                         
  11  14   3          0.50        -15.01        33.39 o                         
 -11  15   3         28.23         14.66        34.81 o                         
 -10  15   3         12.29         20.11        24.63 o                         
  -9  15   3         12.99         10.28        23.93 o                         
  -8  15   3          5.73         14.72        20.73 o                         
  -7  15   3          0.35         -9.38        22.88 o                         
  -6  15   3         18.75         46.23        22.69 o                         
  -5  15   3         10.84         11.94        25.64 o                         
  -4  15   3          3.51         47.53        27.05 o                         
  -3  15   3         47.70         55.72        31.45 o                         
  -2  15   3         31.19         41.78        26.05 o                         
  -1  15   3          0.01         27.02        27.15 o                         
   0  15   3         23.77          2.37        32.82 o                         
   1  15   3        105.36         92.13        30.11 o                         
   2  15   3        578.21        522.29        36.08 o                         
   3  15   3        199.92        200.20        31.78 o                         
   4  15   3         68.42         81.55        31.46 o                         
   5  15   3          2.98        -28.02        29.92 o                         
   6  15   3          5.04         51.77        31.01 o                         
   7  15   3          9.80         18.11        30.41 o                         
   8  15   3          0.45         32.17        30.62 o                         
   9  15   3         15.80         -5.90        33.60 o                         
  10  15   3          0.27         11.61        31.46 o                         
  -9  16   3          0.95          2.54        35.93 o                         
  -8  16   3         39.98         89.62        28.11 o                         
  -7  16   3         60.28         61.28        24.19 o                         
  -6  16   3          0.30          6.85        23.62 o                         
  -5  16   3         36.97         70.59        27.12 o                         
  -4  16   3          0.04        -19.85        27.94 o                         
  -3  16   3          5.09          6.35        27.48 o                         
  -2  16   3          4.68         -9.63        28.22 o                         
  -1  16   3         66.32        104.76        36.62 o                         
   0  16   3        104.07         74.99        31.95 o                         
   1  16   3        200.00        200.66        33.32 o                         
   2  16   3         52.39         61.88        32.30 o                         
   3  16   3          8.73        -15.92        29.63 o                         
   4  16   3         22.72         62.91        30.88 o                         
   5  16   3          0.65         74.08        31.01 o                         
   6  16   3          0.42          1.31        35.33 o                         
   7  16   3         12.51         48.57        32.95 o                         
   8  16   3         13.30         -1.30        34.51 o                         
   9  16   3          2.19         -9.22        40.81 o                         
  -8  17   3          8.20          7.88        23.22 o                         
  -7  17   3          0.43         23.10        26.47 o                         
  -6  17   3          4.38         15.95        29.60 o                         
  -5  17   3          1.01         -4.64        30.32 o                         
  -4  17   3         41.44         49.56        35.34 o                         
  -3  17   3          1.87         27.67        35.20 o                         
  -2  17   3         27.58         71.47        33.72 o                         
  -1  17   3         72.99         75.70        31.25 o                         
   0  17   3        301.18        277.86        35.00 o                         
   1  17   3         84.73        116.52        34.40 o                         
   2  17   3          5.04        -34.66        34.66 o                         
   3  17   3          0.04          1.78        31.38 o                         
   4  17   3         38.60         34.06        33.03 o                         
   5  17   3          1.83          8.08        36.57 o                         
   6  17   3          0.49         -2.97        40.77 o                         
   7  17   3          5.18         56.86        36.17 o                         
  -6  18   3         13.62         -5.59        27.23 o                         
  -5  18   3          0.00        -20.94        28.44 o                         
  -4  18   3         18.93         62.28        28.51 o                         
  -3  18   3         54.18         79.70        32.61 o                         
  -2  18   3          0.08        -32.46        32.46 o                         
  -1  18   3         10.52         31.96        33.00 o                         
   0  18   3         20.66         59.23        33.39 o                         
   1  18   3         40.70        -23.26        33.77 o                         
   2  18   3         16.09          3.16        38.86 o                         
   3  18   3         28.30         -1.02        34.57 o                         
   4  18   3          2.06         24.60        35.58 o                         
   5  18   3          3.83          0.43        42.92 o                         
  -3  19   3          2.04          3.33        30.77 o                         
  -2  19   3          0.26         46.89        36.01 o                         
  -1  19   3          1.12        -31.38        34.62 o                         
   0  19   3         43.82         26.15        37.00 o                         
   1  19   3          0.23         13.18        40.83 o                         
   2  19   3          0.08         32.25        37.24 o                         
 -17   0   4         93.97        161.08        77.72 o                         
 -15   0   4         64.70        124.40        66.31 o                         
 -14   0   4        400.24        460.30        52.52 o                         
 -13   0   4        191.95        159.47        33.60 o                         
 -12   0   4        161.14        170.01        36.09 o                         
 -11   0   4        584.91        644.83        18.67 o                         
 -10   0   4        618.23        623.42        15.07 o                         
  -9   0   4       1544.77       1636.71        78.32 o                         
  -8   0   4         36.50         38.16         6.66 o                         
  -7   0   4        455.66        482.93        22.67 o                         
  -6   0   4         11.39          0.21         8.97 o                         
  -5   0   4        352.12        264.07        24.67 o                         
  -4   0   4       3115.47       4155.85        92.84 o                         
  -3   0   4      13570.21      13185.95       267.92 o                         
  -2   0   4      34816.37      33328.52       898.52 o                         
   1   0   4      44089.39      44856.42      1422.80 o                         
   2   0   4       7472.11       6377.66        67.62 o                         
   3   0   4       2468.31       2303.20        25.70 o                         
   4   0   4       3765.72       3543.96        39.03 o                         
   5   0   4        125.74        147.41         7.81 o                         
   6   0   4         65.56         56.37         8.65 o                         
   7   0   4       7878.10       7921.19        97.15 o                         
   8   0   4        764.35        687.89        21.92 o                         
   9   0   4        129.47        162.33        12.01 o                         
  10   0   4       1248.15       1236.42        32.12 o                         
  11   0   4          8.83          8.37        21.26 o                         
  12   0   4        262.51        324.51        37.02 o                         
  13   0   4       1098.94       1034.78        54.87 o                         
  14   0   4          3.66         -3.30        26.69 o                         
  16   0   4          3.96          3.70        82.98 o                         
 -17   1   4         12.39         45.10        44.54 o                         
 -16   1   4          2.03         -7.23        50.16 o                         
 -15   1   4         17.38         31.40        15.67 o                         
 -14   1   4        117.83         85.80        15.75 o                         
 -13   1   4        151.89        287.06        54.21 o                         
 -12   1   4          1.50         -3.67        13.12 o                         
 -11   1   4        968.85       1068.67        56.75 o                         
 -10   1   4       2484.40       2444.16        44.19 o                         
  -9   1   4         92.71        108.34         6.47 o                         
  -8   1   4         27.78         22.59         6.46 o                         
  -7   1   4          0.91         -5.92         9.01 o                         
  -6   1   4       2147.36       1928.78        18.81 o                         
  -5   1   4       2930.15       2885.77        27.29 o                         
  -4   1   4      20100.04      17937.04       262.76 o                         
  -3   1   4      73064.07      75428.13      2084.26 o                         
  -2   1   4      37600.86      36022.93       463.40 o                         
  -1   1   4      20255.05      20731.30       179.70 o                         
   0   1   4        560.32        628.84         7.25 o                         
   1   1   4      14163.87      14416.45       119.57 o                         
   2   1   4       3636.53       3588.64        44.30 o                         
   3   1   4          6.97          7.07         6.12 o                         
   4   1   4       2592.47       2367.39        22.57 o                         
   5   1   4       1646.46       1670.44        16.83 o                         
   6   1   4        520.57        450.56        10.76 o                         
   7   1   4       1664.36       1594.73        21.56 o                         
   8   1   4        503.73        561.74        11.82 o                         
   9   1   4        179.25        207.00        11.22 o                         
  10   1   4        661.48        608.44        16.39 o                         
  11   1   4        153.38        122.16        22.97 o                         
  12   1   4          2.35         13.75        10.96 o                         
  13   1   4         76.58         94.58        14.26 o                         
  14   1   4         23.27         68.56        26.10 o                         
  15   1   4         36.11         58.69        25.13 o                         
  16   1   4         46.15        105.35        56.39 o                         
 -17   2   4          0.12         41.49        40.98 o                         
 -16   2   4          1.98          7.07        23.18 o                         
 -15   2   4         14.18         29.24        25.61 o                         
 -14   2   4        135.08        146.59        28.10 o                         
 -13   2   4         16.17         25.66        15.45 o                         
 -12   2   4         48.23         30.20        17.35 o                         
 -11   2   4         23.35          1.30        16.64 o                         
 -10   2   4        379.39        347.33        15.95 o                         
  -9   2   4         17.26         23.12        11.42 o                         
  -8   2   4         97.81         91.59        11.81 o                         
  -7   2   4         84.78         76.54        10.78 o                         
  -6   2   4       1277.04       1178.47        27.33 o                         
  -5   2   4        185.33        203.67        19.17 o                         
  -4   2   4         84.04        113.00        10.74 o                         
  -3   2   4         23.35         18.83         3.83 o                         
  -2   2   4      22941.48      23193.30       230.99 o                         
  -1   2   4        352.65        356.32         9.05 o                         
   0   2   4      11944.64      11297.19        90.40 o                         
   1   2   4       3216.17       2912.75        23.31 o                         
   2   2   4      48585.66      46203.07       693.64 o                         
   3   2   4      19174.70      19105.29       199.73 o                         
   4   2   4        813.93        785.89        13.26 o                         
   5   2   4       1722.54       1723.50        23.92 o                         
   6   2   4       2142.04       2207.50        25.88 o                         
   7   2   4        748.42        762.56        13.67 o                         
   8   2   4        749.88        789.59        22.31 o                         
   9   2   4          0.03         12.97        16.34 o                         
  10   2   4          0.17         -3.36         9.54 o                         
  11   2   4         20.98         17.25        10.75 o                         
  12   2   4          2.46         12.66        11.34 o                         
  13   2   4         14.19         31.86        14.46 o                         
  14   2   4         10.48         11.69        14.06 o                         
  15   2   4         97.83        111.88        21.21 o                         
  16   2   4          2.42        -21.95        43.40 o                         
 -17   3   4          1.55         13.92        25.29 o                         
 -16   3   4          1.05         48.27        45.32 o                         
 -15   3   4         16.50         10.47        21.64 o                         
 -14   3   4         94.82        119.18        23.14 o                         
 -13   3   4          0.40         -7.68        18.93 o                         
 -12   3   4          0.27        -16.58        24.31 o                         
 -11   3   4        154.26        188.01        23.59 o                         
 -10   3   4         54.51         36.85        14.78 o                         
  -9   3   4        522.56        552.53        27.07 o                         
  -8   3   4       3641.45       3836.46        85.44 o                         
  -7   3   4       2346.49       2418.55        43.27 o                         
  -6   3   4       4985.27       5097.74        64.78 o                         
  -5   3   4        139.90        108.27        15.62 o                         
  -4   3   4       4185.24       3907.05        31.51 o                         
  -3   3   4      29277.23      27361.97       350.55 o                         
  -2   3   4         26.07         41.49         6.77 o                         
  -1   3   4       1023.08        863.17        12.12 o                         
   0   3   4      14712.50      14249.98       130.69 o                         
   1   3   4        748.21        684.57        11.55 o                         
   2   3   4      66006.71      63612.36      1179.23 o                         
   3   3   4       1169.83       1228.52        17.72 o                         
   4   3   4        175.85        161.61        12.80 o                         
   5   3   4       2377.70       2267.28        25.08 o                         
   6   3   4        768.24        877.79        13.08 o                         
   7   3   4        736.59        740.45        16.37 o                         
   8   3   4        530.72        586.04        12.48 o                         
   9   3   4       1480.78       1507.47        22.76 o                         
  10   3   4         10.41         16.97        12.16 o                         
  11   3   4          0.02         26.32        10.91 o                         
  12   3   4        182.66        175.62        14.47 o                         
  13   3   4        281.15        265.63        16.14 o                         
  14   3   4          0.01         -0.90        16.51 o                         
  15   3   4         94.56         63.22        16.01 o                         
  16   3   4          0.28        -13.61        13.61 o                         
 -17   4   4          0.07         -9.51        13.92 o                         
 -16   4   4          0.03         -1.20        15.76 o                         
 -15   4   4         31.43         18.64        24.44 o                         
 -14   4   4         51.30         69.45        23.32 o                         
 -13   4   4         15.54         36.73        23.33 o                         
 -12   4   4         48.07         44.28        25.54 o                         
 -11   4   4         29.74         40.32        22.12 o                         
 -10   4   4        144.90        188.59        22.18 o                         
  -9   4   4        283.97        271.27        18.03 o                         
  -8   4   4       1845.00       1919.44        32.85 o                         
  -7   4   4        361.54        347.72        19.55 o                         
  -6   4   4        268.66        241.24        19.33 o                         
  -5   4   4       5503.07       5447.86        50.08 o                         
  -4   4   4       1589.49       1507.85        20.85 o                         
  -3   4   4         11.07         -3.04         8.45 o                         
  -2   4   4       4870.80       4766.54        46.86 o                         
  -1   4   4       4357.70       3905.77        33.82 o                         
   0   4   4      13198.93      13145.73       127.72 o                         
   1   4   4        206.65        153.62        10.89 o                         
   2   4   4       2430.68       2181.07        22.87 o                         
   3   4   4        333.97        349.23        10.84 o                         
   4   4   4       1476.64       1528.98        20.33 o                         
   5   4   4       3759.97       3366.08        36.53 o                         
   6   4   4       2050.87       2021.39        26.04 o                         
   7   4   4       4331.07       4377.70        42.41 o                         
   8   4   4          0.75          5.90        12.24 o                         
   9   4   4         42.09         40.53        20.75 o                         
  10   4   4        140.51        153.88        12.18 o                         
  11   4   4         38.41         24.22        12.35 o                         
  12   4   4         31.09         33.03        15.38 o                         
  13   4   4        451.53        438.80        28.69 o                         
  14   4   4          0.09          7.04        20.77 o                         
  15   4   4         13.01         14.19        20.25 o                         
  16   4   4          7.96         29.17        20.33 o                         
 -16   5   4         23.59         15.37        25.31 o                         
 -15   5   4          6.36         -1.33        24.56 o                         
 -14   5   4         53.44         92.69        19.58 o                         
 -13   5   4         53.62         83.43        19.28 o                         
 -12   5   4         37.41         27.55        18.80 o                         
 -11   5   4        115.03        160.94        19.97 o                         
 -10   5   4        150.39        192.70        19.65 o                         
  -9   5   4        177.17        202.11        18.54 o                         
  -8   5   4         27.83         16.12        14.77 o                         
  -7   5   4         32.58         61.27        20.24 o                         
  -6   5   4       1301.33       1251.70        15.65 o                         
  -5   5   4        481.18        476.14        13.21 o                         
  -4   5   4        477.32        462.31        11.28 o                         
  -3   5   4       1418.86       1289.74        20.85 o                         
  -2   5   4         36.77         23.38        12.39 o                         
  -1   5   4       2918.90       2722.83        31.97 o                         
   0   5   4        165.63        180.63        12.14 o                         
   1   5   4         17.56         35.98        13.35 o                         
   2   5   4        144.36        142.03        10.51 o                         
   3   5   4       1240.27       1335.22        20.18 o                         
   4   5   4        107.72         87.36        11.58 o                         
   5   5   4        123.88        111.10        12.45 o                         
   6   5   4        593.49        593.75        16.14 o                         
   7   5   4         79.06        106.11        13.10 o                         
   8   5   4         46.17         61.42        11.95 o                         
   9   5   4          0.27        -14.63        14.78 o                         
  10   5   4          1.84          4.52        16.74 o                         
  11   5   4        156.48        142.20        21.74 o                         
  12   5   4        132.64        124.15        23.72 o                         
  13   5   4          4.08         20.77        15.86 o                         
  14   5   4         22.39         35.21        15.71 o                         
  15   5   4         22.82         27.54        13.22 o                         
  16   5   4          6.95         12.30        30.53 o                         
 -16   6   4          0.47          6.57        20.61 o                         
 -15   6   4          0.27         -4.15        21.60 o                         
 -14   6   4          9.08         59.77        21.96 o                         
 -13   6   4          0.00         -8.15        20.98 o                         
 -12   6   4        184.51        152.31        21.81 o                         
 -11   6   4         39.64         25.65        20.73 o                         
 -10   6   4        107.62         98.91        26.21 o                         
  -9   6   4          1.93         20.50        16.76 o                         
  -8   6   4          0.01         -9.66        16.64 o                         
  -7   6   4       2656.68       2590.52        29.47 o                         
  -6   6   4          1.69        -19.49        19.49 o                         
  -5   6   4        393.15        317.93        14.20 o                         
  -4   6   4       2829.96       2978.15        35.77 o                         
  -3   6   4        318.14        356.53        14.78 o                         
  -2   6   4        334.65        313.38        12.71 o                         
  -1   6   4       4386.92       4261.39        47.49 o                         
   0   6   4        468.94        506.35        18.15 o                         
   1   6   4       1074.06        829.61        23.41 o                         
   2   6   4       1822.66       1760.76        29.09 o                         
   3   6   4        822.73        732.76        18.15 o                         
   4   6   4        275.54        251.71        16.52 o                         
   5   6   4       1601.98       1617.49        28.09 o                         
   6   6   4        583.25        589.34        20.93 o                         
   7   6   4        500.93        431.90        21.36 o                         
   8   6   4        107.65        115.73        18.12 o                         
   9   6   4         37.57         30.10        13.08 o                         
  10   6   4          0.15         -9.76        10.35 o                         
  11   6   4         51.63         32.84        19.83 o                         
  12   6   4         89.95         87.76        32.43 o                         
  13   6   4          0.68         35.58        34.91 o                         
  14   6   4         29.11         30.92        18.86 o                         
  15   6   4         43.38         37.32        23.76 o                         
  16   6   4         16.27         30.08        26.34 o                         
 -16   7   4          5.16         35.20        39.68 o                         
 -15   7   4          0.04        -24.43        24.43 o                         
 -14   7   4          9.39         10.85        32.45 o                         
 -13   7   4         19.61          1.53        22.80 o                         
 -12   7   4         41.82         35.17        21.49 o                         
 -11   7   4        127.83        120.59        22.45 o                         
 -10   7   4         83.12         69.70        19.75 o                         
  -9   7   4        327.35        300.73        11.12 o                         
  -8   7   4        481.46        501.79        12.94 o                         
  -7   7   4         13.79         22.63        10.97 o                         
  -6   7   4        164.56        143.59        24.18 o                         
  -5   7   4        264.65        189.81        22.46 o                         
  -4   7   4       1914.53       2002.77        28.73 o                         
  -3   7   4        661.97        745.82        17.33 o                         
  -2   7   4       1768.80       1807.53        36.72 o                         
  -1   7   4        898.34        930.15        25.50 o                         
   0   7   4      13236.86      12879.88       160.32 o                         
   1   7   4       5183.14       5242.95        92.04 o                         
   2   7   4         28.82         24.90        13.44 o                         
   3   7   4        448.65        501.69        20.24 o                         
   4   7   4        522.64        443.47        21.62 o                         
   5   7   4        769.66        778.20        22.39 o                         
   6   7   4       1626.87       1722.65        42.84 o                         
   7   7   4        112.35        117.71        30.81 o                         
   8   7   4        253.71        239.06        19.90 o                         
   9   7   4         63.12         65.45        22.14 o                         
  10   7   4          4.67          9.16        10.85 o                         
  11   7   4          0.28         -6.20        12.23 o                         
  12   7   4        258.53        235.35        14.81 o                         
  13   7   4          6.24         37.37        13.74 o                         
  14   7   4        127.29         83.57        22.34 o                         
  15   7   4         31.02         27.36        19.51 o                         
 -16   8   4          1.14        -10.00        29.34 o                         
 -15   8   4         14.70         40.65        26.80 o                         
 -14   8   4          1.40         32.60        32.78 o                         
 -13   8   4          3.95        -12.90        23.78 o                         
 -12   8   4        121.27        140.80        25.83 o                         
 -11   8   4        106.40        110.80        22.39 o                         
 -10   8   4          0.92         -0.47        18.62 o                         
  -9   8   4          0.79         -1.22        10.98 o                         
  -8   8   4        187.09        195.37        14.31 o                         
  -7   8   4        751.89        741.74        28.38 o                         
  -6   8   4        135.29        129.95        11.36 o                         
  -5   8   4         58.12         52.32        14.91 o                         
  -4   8   4       1389.87       1264.66        36.67 o                         
  -3   8   4       1215.82       1276.85        23.78 o                         
  -2   8   4        339.37        378.43        16.73 o                         
  -1   8   4        288.68        298.62        24.63 o                         
   0   8   4       2052.58       2416.30        36.90 o                         
   1   8   4        679.55        687.59        23.60 o                         
   2   8   4       1397.09       1418.87        28.12 o                         
   3   8   4         10.22         21.18        15.15 o                         
   4   8   4        789.66        796.22        26.10 o                         
   5   8   4          2.10         20.06        16.65 o                         
   6   8   4         87.75         72.66        18.51 o                         
   7   8   4         70.89         75.14        21.29 o                         
   8   8   4         74.10         69.30        21.32 o                         
   9   8   4        875.03        817.06        29.30 o                         
  10   8   4          7.94         -2.43        10.88 o                         
  11   8   4          2.47         17.26        17.46 o                         
  12   8   4          2.03          6.00        16.61 o                         
  13   8   4          3.64          6.43        11.69 o                         
  14   8   4         26.17          3.21        15.18 o                         
  15   8   4          1.33         14.20        19.34 o                         
 -15   9   4          5.24          7.82        28.42 o                         
 -14   9   4          2.23          0.26        19.38 o                         
 -13   9   4         17.30         46.88        26.83 o                         
 -12   9   4          2.91         -8.07        25.08 o                         
 -11   9   4        145.34        124.98        25.13 o                         
 -10   9   4          0.84         11.65         7.09 o                         
  -9   9   4          1.91          0.91        15.42 o                         
  -8   9   4         24.99         18.70        18.16 o                         
  -7   9   4        531.89        529.82        25.75 o                         
  -6   9   4          0.95         -6.76        12.03 o                         
  -5   9   4         96.62        109.50        14.25 o                         
  -4   9   4         68.16         25.57        15.39 o                         
  -3   9   4        185.92        228.11        17.16 o                         
  -2   9   4       1002.65       1081.87        24.91 o                         
  -1   9   4         96.85         87.19        15.99 o                         
   0   9   4       1479.37       1542.78        29.75 o                         
   1   9   4         36.68         34.96        16.42 o                         
   2   9   4          9.25         16.63        19.68 o                         
   3   9   4        639.52        670.39        24.51 o                         
   4   9   4        455.24        503.26        22.76 o                         
   5   9   4          1.13          7.43        18.63 o                         
   6   9   4         57.73         43.21        19.74 o                         
   7   9   4        155.02        150.92        22.07 o                         
   8   9   4          9.29          9.60        22.39 o                         
   9   9   4        248.65        273.57        24.60 o                         
  10   9   4         52.05          7.47        23.26 o                         
  11   9   4         25.61         22.42        11.64 o                         
  12   9   4          3.97          4.58        11.64 o                         
  13   9   4         28.01         27.59        14.16 o                         
  14   9   4          2.08         -2.79        17.57 o                         
 -15  10   4          2.10         37.61        22.42 o                         
 -14  10   4          4.85         10.21        47.56 o                         
 -13  10   4          0.39         43.31        28.66 o                         
 -12  10   4         40.70         57.70        25.77 o                         
 -11  10   4         69.56         71.27         9.47 o                         
 -10  10   4        272.91        291.29        20.80 o                         
  -9  10   4          5.21          4.03        20.27 o                         
  -8  10   4        208.07        154.45        22.46 o                         
  -7  10   4        414.68        394.78        17.43 o                         
  -6  10   4        134.34        115.75        20.78 o                         
  -5  10   4        309.79        312.92        18.13 o                         
  -4  10   4        136.43        134.14        16.70 o                         
  -3  10   4       1382.84       1319.40        34.19 o                         
  -2  10   4        293.34        324.98        20.52 o                         
  -1  10   4        729.43        823.80        27.52 o                         
   0  10   4         14.48         12.43        17.06 o                         
   1  10   4         39.77         43.52        26.97 o                         
   2  10   4        198.78        189.29        21.01 o                         
   3  10   4        892.26        918.31        37.40 o                         
   4  10   4         20.61          9.18        19.06 o                         
   5  10   4         36.61          9.84        24.41 o                         
   6  10   4          2.35          2.88        22.42 o                         
   7  10   4          2.85         -5.30        23.89 o                         
   8  10   4        406.73        407.55        32.69 o                         
   9  10   4          0.34         -6.74        22.36 o                         
  10  10   4         24.72         12.31        23.33 o                         
  11  10   4         73.52         97.61        26.25 o                         
  12  10   4         27.05          4.39        25.19 o                         
  13  10   4          1.40         -1.87        23.61 o                         
  14  10   4         15.38          8.86        25.92 o                         
 -14  11   4          0.56         28.13        30.06 o                         
 -13  11   4         10.95         20.97        28.88 o                         
 -12  11   4          1.00        -14.30        27.28 o                         
 -11  11   4         45.71         37.33        10.51 o                         
 -10  11   4        156.89        144.58        14.69 o                         
  -9  11   4         22.79         26.06        18.93 o                         
  -8  11   4         55.65         36.77        19.39 o                         
  -7  11   4        917.93       1005.75        29.66 o                         
  -6  11   4        118.51        137.74        18.60 o                         
  -5  11   4         58.59         28.70        17.54 o                         
  -4  11   4        788.26        789.24        26.53 o                         
  -3  11   4          4.05          3.35        18.92 o                         
  -2  11   4          6.49         18.96        18.31 o                         
  -1  11   4        471.23        455.98        30.28 o                         
   0  11   4          1.21         -0.03        23.59 o                         
   1  11   4        729.24        580.22        26.98 o                         
   2  11   4         89.72         58.16        21.05 o                         
   3  11   4         26.42         25.57        20.96 o                         
   4  11   4          2.80         -9.94        26.53 o                         
   5  11   4        319.38        327.75        26.97 o                         
   6  11   4         24.65        -11.54        24.90 o                         
   7  11   4         59.14         75.94        25.86 o                         
   8  11   4        138.57        149.06        26.08 o                         
   9  11   4         32.85          5.94        26.33 o                         
  10  11   4         11.78          3.26        25.10 o                         
  11  11   4         41.53         41.94        26.80 o                         
  12  11   4          0.08          1.07        11.48 o                         
  13  11   4          3.33          3.81        10.94 o                         
 -13  12   4          0.00        -29.49        29.49 o                         
 -12  12   4         28.40         47.14        28.82 o                         
 -11  12   4          3.19         24.06        17.38 o                         
 -10  12   4         11.09        -10.02        16.48 o                         
  -9  12   4          1.50         19.86        14.11 o                         
  -8  12   4        266.86        293.01        23.52 o                         
  -7  12   4        100.90        123.84        20.00 o                         
  -6  12   4          0.01         13.08        30.54 o                         
  -5  12   4        218.15        204.58        24.81 o                         
  -4  12   4        280.21        250.91        22.93 o                         
  -3  12   4         45.09         37.93        21.45 o                         
  -2  12   4        109.52        128.96        21.83 o                         
  -1  12   4         90.27        113.17        26.43 o                         
   0  12   4         32.15         25.45        21.12 o                         
   1  12   4         41.30         61.25        22.08 o                         
   2  12   4        203.77        212.86        26.72 o                         
   3  12   4         37.59         33.59        25.60 o                         
   4  12   4        145.72        135.87        26.46 o                         
   5  12   4        623.88        634.38        44.39 o                         
   6  12   4         18.22         17.94        26.54 o                         
   7  12   4        390.57        437.52        33.18 o                         
   8  12   4        174.15        114.49        33.81 o                         
   9  12   4        168.46        180.09        29.14 o                         
  10  12   4          0.02         35.92        33.07 o                         
  11  12   4          0.04          2.71        26.22 o                         
  12  12   4          3.11        -11.95        33.06 o                         
  13  12   4          0.58          2.50        12.02 o                         
 -13  13   4          5.37         39.14        34.25 o                         
 -12  13   4         52.27         67.53        30.97 o                         
 -11  13   4         49.91         17.24        16.96 o                         
 -10  13   4         80.82         60.27        18.03 o                         
  -9  13   4          0.36          9.33        15.93 o                         
  -8  13   4         90.36         56.18        17.57 o                         
  -7  13   4         15.56         -0.70        21.19 o                         
  -6  13   4        357.57        346.70        24.95 o                         
  -5  13   4        149.44        186.90        23.03 o                         
  -4  13   4        273.49        249.64        24.17 o                         
  -3  13   4          6.25         -2.91        23.60 o                         
  -2  13   4          0.39         13.26        21.93 o                         
  -1  13   4         65.34         86.17        23.79 o                         
   0  13   4          9.66         25.52        23.89 o                         
   1  13   4        172.51        134.15        29.43 o                         
   2  13   4        144.74        161.04        28.48 o                         
   3  13   4        491.08        496.48        32.14 o                         
   4  13   4          6.55          9.08        33.16 o                         
   5  13   4        153.68        142.30        29.66 o                         
   6  13   4        646.82        614.93        34.98 o                         
   7  13   4         17.77         39.44        30.40 o                         
   8  13   4        155.34        167.95        35.17 o                         
   9  13   4          3.04         14.71        26.96 o                         
  10  13   4          0.04        -11.54        28.26 o                         
  11  13   4          3.77         49.77        30.97 o                         
  12  13   4          3.53         33.27        30.28 o                         
 -12  14   4         10.43         29.07        34.94 o                         
 -11  14   4         32.10         13.93        17.10 o                         
 -10  14   4          0.03          8.62        14.08 o                         
  -9  14   4         32.61         70.94        25.44 o                         
  -8  14   4          0.68        -11.78        18.44 o                         
  -7  14   4          4.28         14.64        28.18 o                         
  -6  14   4          6.76         15.69        30.51 o                         
  -5  14   4        118.25         86.87        23.54 o                         
  -4  14   4         17.19        -23.34        23.54 o                         
  -3  14   4          4.35         26.42        28.28 o                         
  -2  14   4          9.28         -4.87        27.69 o                         
  -1  14   4         14.83        -21.16        26.45 o                         
   0  14   4          0.66         -1.66        23.80 o                         
   1  14   4         20.04         10.27        28.20 o                         
   2  14   4        106.31        125.49        27.41 o                         
   3  14   4         60.67         61.82        29.88 o                         
   4  14   4         11.44         17.19        31.08 o                         
   5  14   4        394.02        457.36        33.53 o                         
   6  14   4          0.02         27.23        36.08 o                         
   7  14   4         17.22         19.29        27.67 o                         
   8  14   4         10.02         28.54        37.30 o                         
   9  14   4          0.76          9.68        28.83 o                         
  10  14   4          0.05          5.28        33.04 o                         
  11  14   4          2.05         25.80        31.99 o                         
 -11  15   4          0.17          0.93        34.22 o                         
 -10  15   4         62.53         86.87        22.89 o                         
  -9  15   4          1.93         39.28        19.25 o                         
  -8  15   4         10.32         63.34        19.60 o                         
  -7  15   4         81.11         81.99        22.15 o                         
  -6  15   4         97.37        120.77        26.60 o                         
  -5  15   4          3.56         73.94        24.45 o                         
  -4  15   4         89.19         95.75        32.84 o                         
  -3  15   4         31.29         46.66        29.92 o                         
  -2  15   4          0.48         29.27        26.07 o                         
  -1  15   4        107.53         96.90        27.03 o                         
   0  15   4          4.18          5.78        25.69 o                         
   1  15   4         40.50         85.71        28.96 o                         
   2  15   4          7.55         43.82        34.00 o                         
   3  15   4          0.15        -19.72        36.11 o                         
   4  15   4        124.24        117.73        31.29 o                         
   5  15   4         19.05         -5.24        29.33 o                         
   6  15   4         24.30         23.03        28.86 o                         
   7  15   4         36.09         -3.74        30.89 o                         
   8  15   4         23.42         31.40        35.19 o                         
   9  15   4          0.56        -29.97        32.15 o                         
  10  15   4          3.66         14.99        35.84 o                         
  -9  16   4         35.04        -17.05        24.10 o                         
  -8  16   4          7.34         49.29        22.06 o                         
  -7  16   4        111.35         85.65        24.53 o                         
  -6  16   4         12.79         -5.01        26.33 o                         
  -5  16   4          0.01        -20.03        25.89 o                         
  -4  16   4         52.19         61.84        26.83 o                         
  -3  16   4          9.26         22.01        27.22 o                         
  -2  16   4          1.22         14.07        27.30 o                         
  -1  16   4         81.09         92.09        29.80 o                         
   0  16   4        366.76        307.80        32.89 o                         
   1  16   4        158.72        167.86        34.19 o                         
   2  16   4        144.54        142.69        33.04 o                         
   3  16   4         87.91         98.20        31.98 o                         
   4  16   4        130.91        126.36        33.04 o                         
   5  16   4          1.56        -19.97        35.08 o                         
   6  16   4         11.28         62.33        31.47 o                         
   7  16   4          1.37         17.34        31.52 o                         
   8  16   4          0.03        -15.12        39.39 o                         
   9  16   4          0.58        -35.74        35.74 o                         
  -8  17   4         15.35         17.87        29.67 o                         
  -7  17   4         13.61         34.73        29.68 o                         
  -6  17   4          0.02        -13.80        25.72 o                         
  -5  17   4         13.50        -14.69        28.47 o                         
  -4  17   4          2.37         45.61        30.52 o                         
  -3  17   4         13.39         17.92        29.79 o                         
  -2  17   4         78.75         98.86        32.17 o                         
  -1  17   4          7.53         -6.63        31.42 o                         
   0  17   4        116.22        134.67        33.96 o                         
   1  17   4         36.53         16.20        30.84 o                         
   2  17   4         13.37         31.60        32.87 o                         
   3  17   4        103.10         80.72        34.57 o                         
   4  17   4         12.38         39.90        32.77 o                         
   5  17   4         23.99         38.84        37.96 o                         
   6  17   4          1.49          6.93        34.13 o                         
   7  17   4          0.30         -5.07        34.20 o                         
  -6  18   4          0.21         16.74        29.36 o                         
  -5  18   4         32.61         57.16        28.26 o                         
  -4  18   4         30.73         67.03        31.66 o                         
  -3  18   4          2.28        -31.62        31.62 o                         
  -2  18   4          1.85         43.21        39.30 o                         
  -1  18   4          8.97         74.11        46.64 o                         
   0  18   4         73.84         50.39        36.81 o                         
   1  18   4         16.90         11.70        42.17 o                         
   2  18   4          0.15         43.19        34.24 o                         
   3  18   4          0.15         26.93        35.15 o                         
   4  18   4          4.56          0.83        34.25 o                         
   5  18   4          6.28         20.41        34.19 o                         
  -2  19   4          6.33        108.59        46.16 o                         
  -1  19   4          4.30         40.12        34.49 o                         
   0  19   4          4.93         17.01        36.40 o                         
   1  19   4         20.06         44.83        37.19 o                         
   2  19   4         15.45        -12.45        36.03 o                         
 -17   1   5         40.00         85.19        40.38 o                         
 -16   1   5          3.46         64.13        48.98 o                         
 -15   1   5          0.69         12.83        28.36 o                         
 -14   1   5        499.89        463.92        15.01 o                         
 -13   1   5         87.63         92.37        16.79 o                         
 -12   1   5        509.18        638.84        51.75 o                         
 -11   1   5        177.81        176.35        17.91 o                         
 -10   1   5        253.43        222.31        11.09 o                         
  -9   1   5         23.76         55.44        10.74 o                         
  -8   1   5          0.04          4.68         5.34 o                         
  -7   1   5        100.27        109.35         7.25 o                         
  -6   1   5       2084.69       2003.84        31.42 o                         
  -5   1   5        738.32        596.80        19.51 o                         
  -4   1   5       3888.93       3669.92        43.96 o                         
  -3   1   5     100439.40      96485.90      3103.32 o                         
  -2   1   5      21220.07      21385.78       211.91 o                         
  -1   1   5      74211.94      73634.41      1447.35 o                         
   0   1   5       1486.69       1819.28        13.33 o                         
   1   1   5          0.37          2.29         6.21 o                         
   2   1   5        492.16        466.96         9.22 o                         
   3   1   5        226.42        289.73         7.35 o                         
   4   1   5        264.17        239.21         8.84 o                         
   5   1   5         93.06         96.93         6.93 o                         
   6   1   5         13.00         17.06         7.53 o                         
   7   1   5       1979.80       1929.39        28.62 o                         
   8   1   5          2.06          7.82         8.17 o                         
   9   1   5        299.48        314.32        12.39 o                         
  10   1   5         61.29         74.12        13.87 o                         
  11   1   5       1278.74       1253.23        31.28 o                         
  12   1   5        214.23        256.71        22.50 o                         
  13   1   5        172.35        161.81        19.87 o                         
  14   1   5        213.36        228.29        32.93 o                         
  15   1   5          0.89         36.74        44.56 o                         
  16   1   5          2.43        -31.06        67.81 o                         
 -17   2   5          0.29        -22.83        37.31 o                         
 -16   2   5          4.84         57.07        35.78 o                         
 -15   2   5         55.33         54.38        23.48 o                         
 -14   2   5        117.31        125.15        13.80 o                         
 -13   2   5         34.81         23.75        15.24 o                         
 -12   2   5        141.41        281.54       149.00 o                         
 -11   2   5         28.02         43.82        16.58 o                         
 -10   2   5        443.41        471.05        17.39 o                         
  -9   2   5        355.31        345.81        15.31 o                         
  -8   2   5       1391.50       1527.16        41.01 o                         
  -7   2   5        337.16        326.54        18.42 o                         
  -6   2   5          0.18         -2.52        14.47 o                         
  -5   2   5       1636.90       1405.48        26.01 o                         
  -4   2   5       1601.25       1746.73        15.51 o                         
  -3   2   5       4117.31       4162.42        43.78 o                         
  -2   2   5      32372.36      32963.07       386.58 o                         
  -1   2   5        489.55        370.91         7.37 o                         
   0   2   5       3295.18       3567.30        26.47 o                         
   1   2   5       4006.45       3757.85        29.51 o                         
   2   2   5       8456.09       8824.78        72.67 o                         
   3   2   5       3367.06       3099.87        27.49 o                         
   4   2   5         55.31         57.14         8.43 o                         
   5   2   5        982.87        940.16        12.63 o                         
   6   2   5       2441.25       2123.24        30.01 o                         
   7   2   5       1001.92        978.32        14.82 o                         
   8   2   5        146.10        151.89        10.85 o                         
   9   2   5        256.30        283.25        11.68 o                         
  10   2   5          1.12         -8.51        12.79 o                         
  11   2   5         43.24         30.08        12.59 o                         
  12   2   5        141.64        140.24        12.88 o                         
  13   2   5          1.38          4.65        14.58 o                         
  14   2   5         30.86         36.93        34.73 o                         
  15   2   5         27.36         37.67        27.06 o                         
  16   2   5          0.24          3.04        20.06 o                         
 -17   3   5          0.00         -4.17        10.80 o                         
 -16   3   5         31.95         13.85        35.86 o                         
 -15   3   5          7.75         14.99        19.15 o                         
 -14   3   5         12.21          8.70        22.15 o                         
 -13   3   5         22.79         13.68        19.63 o                         
 -12   3   5        208.31        222.45        17.69 o                         
 -11   3   5        306.11        320.11        24.44 o                         
 -10   3   5        201.57        221.81        18.37 o                         
  -9   3   5         47.30         56.58        14.38 o                         
  -8   3   5       1857.11       1931.10        30.38 o                         
  -7   3   5       1045.02       1039.43        26.96 o                         
  -6   3   5         18.02         -2.34        12.75 o                         
  -5   3   5       4945.85       4988.90        60.09 o                         
  -4   3   5        768.62        845.78         9.21 o                         
  -3   3   5         14.62         13.05         4.10 o                         
  -2   3   5         12.26          7.31         5.20 o                         
  -1   3   5        837.10        869.75        16.27 o                         
   0   3   5        769.90        675.50        13.39 o                         
   1   3   5      28723.84      27733.83       331.40 o                         
   2   3   5       1199.19       1129.89        14.50 o                         
   3   3   5         94.57        123.01        10.72 o                         
   4   3   5       1069.28        867.60        16.69 o                         
   5   3   5          0.80         36.58        11.80 o                         
   6   3   5        181.86        196.99         8.91 o                         
   7   3   5        115.87        129.84        11.78 o                         
   8   3   5          6.24         -4.75         8.97 o                         
   9   3   5        797.53        850.53        20.21 o                         
  10   3   5         84.83         99.62        15.50 o                         
  11   3   5        531.01        501.05        18.02 o                         
  12   3   5        226.93        251.92        17.20 o                         
  13   3   5        197.63        196.86        17.98 o                         
  14   3   5          0.26        -13.88        13.97 o                         
  15   3   5         27.14         48.42        21.73 o                         
  16   3   5          3.31         24.35        25.53 o                         
 -17   4   5          0.99         -3.55        13.47 o                         
 -16   4   5         17.01         35.60        16.57 o                         
 -15   4   5         19.70         12.81        17.04 o                         
 -14   4   5          2.27         22.54        16.25 o                         
 -13   4   5         39.67         60.73        38.54 o                         
 -12   4   5          4.13        -11.41        16.93 o                         
 -11   4   5          0.17          9.08        16.26 o                         
 -10   4   5        129.87        149.10        21.37 o                         
  -9   4   5        140.20        170.32        20.15 o                         
  -8   4   5          0.00         17.99        23.29 o                         
  -7   4   5       1231.39       1395.45        29.26 o                         
  -6   4   5        910.02        904.39        23.20 o                         
  -5   4   5        380.57        443.49        12.47 o                         
  -4   4   5       1184.92        973.81        13.99 o                         
  -3   4   5        148.43        114.75         7.26 o                         
  -2   4   5       7489.33       7236.35        60.63 o                         
  -1   4   5         37.73         23.15         9.73 o                         
   0   4   5       6279.52       5548.01        58.45 o                         
   1   4   5      10173.71       8875.98        79.48 o                         
   2   4   5        676.45        588.82        12.21 o                         
   3   4   5        307.65        307.05        11.49 o                         
   4   4   5       5852.78       5943.19        60.00 o                         
   5   4   5         10.21         18.39        10.33 o                         
   6   4   5        827.12        715.87        18.96 o                         
   7   4   5       3539.81       3415.34        61.28 o                         
   8   4   5          0.01          2.78        10.53 o                         
   9   4   5        172.03        169.15        18.28 o                         
  10   4   5         10.34          1.51        20.46 o                         
  11   4   5        165.98        182.47        12.81 o                         
  12   4   5        362.12        393.65        17.14 o                         
  13   4   5          4.92         18.01        16.54 o                         
  14   4   5          1.01         -3.28        14.06 o                         
  15   4   5          2.15         15.89        20.63 o                         
  16   4   5          8.07         18.79        16.15 o                         
 -16   5   5          0.20         15.25        17.24 o                         
 -15   5   5          4.04         10.36        19.22 o                         
 -14   5   5          0.04         28.68        19.86 o                         
 -13   5   5        167.57        172.86        21.74 o                         
 -12   5   5        142.91        155.23        25.97 o                         
 -11   5   5          2.32          6.51        17.43 o                         
 -10   5   5         15.09         23.01        18.08 o                         
  -9   5   5        426.23        456.66        20.90 o                         
  -8   5   5       1172.69       1246.69        31.96 o                         
  -7   5   5        149.63        227.93        22.62 o                         
  -6   5   5         65.07         59.92         8.37 o                         
  -5   5   5       1354.09       1405.87        25.93 o                         
  -4   5   5       2190.17       2406.64        27.47 o                         
  -3   5   5       2418.12       2348.29        28.60 o                         
  -2   5   5       1090.12        947.45        15.93 o                         
  -1   5   5       2196.50       2185.29        32.30 o                         
   0   5   5        216.63        199.25        12.20 o                         
   1   5   5       4186.13       3634.56        36.47 o                         
   2   5   5        572.34        560.05        12.97 o                         
   3   5   5        657.48        586.58        15.53 o                         
   4   5   5       1545.39       1476.27        22.88 o                         
   5   5   5       2631.33       2738.25        32.78 o                         
   6   5   5        332.30        261.27        13.75 o                         
   7   5   5         35.31         56.19        14.65 o                         
   8   5   5          4.62          8.10        11.81 o                         
   9   5   5          4.20         22.98        11.96 o                         
  10   5   5        257.78        234.55        14.98 o                         
  11   5   5        782.32        782.69        26.67 o                         
  12   5   5        192.83        179.92        20.16 o                         
  13   5   5         22.69         26.68        16.15 o                         
  14   5   5          6.16         -6.87        14.97 o                         
  15   5   5          1.71         11.48        20.21 o                         
  16   5   5          2.04         18.80        31.94 o                         
 -16   6   5         16.93          2.38        20.35 o                         
 -15   6   5          0.24        -19.97        50.43 o                         
 -14   6   5         27.14         -4.56        46.18 o                         
 -13   6   5         18.91         18.27        20.55 o                         
 -12   6   5        331.35        337.92        24.75 o                         
 -11   6   5          8.47         44.70        19.94 o                         
 -10   6   5        126.03        149.31        20.60 o                         
  -9   6   5        786.24        718.75        23.89 o                         
  -8   6   5       1684.45       1552.79        39.22 o                         
  -7   6   5         38.92         19.45        10.37 o                         
  -6   6   5          0.28         -0.38         9.99 o                         
  -5   6   5        480.61        539.50        14.85 o                         
  -4   6   5       3060.23       3226.25        36.46 o                         
  -3   6   5        929.01        841.44        16.86 o                         
  -2   6   5        487.51        496.05        19.87 o                         
  -1   6   5        402.29        378.31        16.21 o                         
   0   6   5        959.75        797.73        19.12 o                         
   1   6   5        283.09        258.00        14.61 o                         
   2   6   5       1128.32       1257.99        19.31 o                         
   3   6   5         20.81         11.04        11.75 o                         
   4   6   5         20.55          7.88        11.80 o                         
   5   6   5        630.21        620.85        18.38 o                         
   6   6   5       1695.35       1713.85        28.84 o                         
   7   6   5        188.86        173.75        15.85 o                         
   8   6   5         48.15         70.26        27.24 o                         
   9   6   5        123.18        109.59        12.10 o                         
  10   6   5          6.65         38.45        11.52 o                         
  11   6   5         99.01         95.75        24.55 o                         
  12   6   5         28.04         49.46        16.59 o                         
  13   6   5         58.51         68.08        13.98 o                         
  14   6   5         36.21        140.85        67.50 o                         
  15   6   5          0.77          0.05        16.53 o                         
 -16   7   5          3.40         48.70        29.59 o                         
 -15   7   5          8.41          4.08        23.99 o                         
 -14   7   5         17.48          4.95        24.03 o                         
 -13   7   5         94.79         88.58        23.73 o                         
 -12   7   5          0.04         26.33        22.68 o                         
 -11   7   5        234.67        226.26        30.70 o                         
 -10   7   5          5.14          3.89        19.78 o                         
  -9   7   5        273.84        298.21        21.25 o                         
  -8   7   5          0.01        -23.32        23.32 o                         
  -7   7   5        110.97        110.11        16.08 o                         
  -6   7   5          4.75          4.61         8.53 o                         
  -5   7   5          1.25          6.13        14.60 o                         
  -4   7   5        538.62        485.74        16.78 o                         
  -3   7   5        370.81        382.38        18.09 o                         
  -2   7   5       2136.13       2188.22        30.61 o                         
  -1   7   5       2179.62       2119.15        32.75 o                         
   0   7   5        535.11        520.40        18.24 o                         
   1   7   5         35.25         20.13        16.33 o                         
   2   7   5       1042.22        957.71        23.39 o                         
   3   7   5         89.92         91.27        15.16 o                         
   4   7   5        233.87        227.97        20.84 o                         
   5   7   5        743.66        721.99        21.84 o                         
   6   7   5        320.02        334.19        22.54 o                         
   7   7   5        162.64        186.97        19.85 o                         
   8   7   5         94.54        136.36        19.35 o                         
   9   7   5        302.63        290.77        22.15 o                         
  10   7   5        437.84        392.39        15.92 o                         
  11   7   5         14.58         23.52        11.88 o                         
  12   7   5         72.23         85.68        30.96 o                         
  13   7   5         59.41         42.96        16.14 o                         
  14   7   5          1.03         -1.65        11.19 o                         
  15   7   5          3.69          1.86        11.00 o                         
 -15   8   5          2.32         27.20        34.66 o                         
 -14   8   5          6.18         -2.25        23.70 o                         
 -13   8   5         28.51         26.66        24.64 o                         
 -12   8   5         14.03         20.07        23.69 o                         
 -11   8   5          8.31          9.45        21.65 o                         
 -10   8   5          0.05         13.03        23.04 o                         
  -9   8   5          3.91         -0.84        11.15 o                         
  -8   8   5        422.77        403.88        17.90 o                         
  -7   8   5         33.12         31.29         9.44 o                         
  -6   8   5        125.46        138.32        14.72 o                         
  -5   8   5         95.76         85.61        12.25 o                         
  -4   8   5        997.45       1022.17        21.55 o                         
  -3   8   5        379.45        380.10        16.11 o                         
  -2   8   5        165.55        199.28        14.88 o                         
  -1   8   5        511.35        465.60        20.48 o                         
   0   8   5        134.54        132.13        15.40 o                         
   1   8   5       1550.27       1839.36        34.39 o                         
   2   8   5        616.74        611.04        23.77 o                         
   3   8   5        224.47        275.17        17.91 o                         
   4   8   5        159.29        148.99        17.60 o                         
   5   8   5        589.85        568.02        22.96 o                         
   6   8   5        184.69        185.78        20.33 o                         
   7   8   5         10.36         26.44        21.85 o                         
   8   8   5         14.04         34.04        21.50 o                         
   9   8   5          0.24         12.32        20.46 o                         
  10   8   5         38.36         39.82        16.43 o                         
  11   8   5         11.98         15.30        20.96 o                         
  12   8   5         13.76          5.35        15.96 o                         
  13   8   5          2.65          5.85        13.05 o                         
  14   8   5         18.49         17.83        26.56 o                         
  15   8   5          0.35         -5.41        27.99 o                         
 -15   9   5          0.09         38.19        47.23 o                         
 -14   9   5         14.18         35.08        27.84 o                         
 -13   9   5          1.17         -5.54        25.62 o                         
 -12   9   5         89.03         91.55        26.52 o                         
 -11   9   5        134.81        165.14        26.13 o                         
 -10   9   5        198.12        229.27        29.07 o                         
  -9   9   5         10.54          6.06         7.91 o                         
  -8   9   5          6.35         13.23        10.10 o                         
  -7   9   5          8.05         16.91        14.97 o                         
  -6   9   5         51.36         42.46        13.10 o                         
  -5   9   5         23.59         20.10        12.36 o                         
  -4   9   5         97.33         61.57        13.65 o                         
  -3   9   5        195.16        223.17        19.08 o                         
  -2   9   5        484.94        511.66        19.94 o                         
  -1   9   5          0.14          3.06        14.59 o                         
   0   9   5        764.13        760.28        26.44 o                         
   1   9   5        493.68        462.95        20.69 o                         
   2   9   5        150.88        122.11        18.24 o                         
   3   9   5        597.38        656.87        33.77 o                         
   4   9   5         20.89         14.39        22.40 o                         
   5   9   5        180.73        157.33        24.08 o                         
   6   9   5         31.62         35.44        20.13 o                         
   7   9   5         75.96         47.12        21.63 o                         
   8   9   5         18.83         50.39        22.55 o                         
   9   9   5         26.92          4.69        22.11 o                         
  10   9   5         58.54         65.39        27.41 o                         
  11   9   5          1.84         -4.51        12.06 o                         
  12   9   5          5.41         10.26        13.20 o                         
  13   9   5          3.64         15.45        16.33 o                         
  14   9   5          9.77         14.56        13.08 o                         
 -15  10   5          0.82         30.06        28.76 o                         
 -14  10   5          5.75         47.28        22.34 o                         
 -13  10   5          4.99         14.23        27.84 o                         
 -12  10   5         23.40          5.34        25.10 o                         
 -11  10   5          7.54          9.64        25.71 o                         
 -10  10   5        143.14        126.09        24.69 o                         
  -9  10   5        210.94        206.31        15.64 o                         
  -8  10   5        165.31        176.05        21.24 o                         
  -7  10   5        623.67        614.60        20.27 o                         
  -6  10   5         53.86         59.69        13.90 o                         
  -5  10   5        281.08        265.48        16.21 o                         
  -4  10   5         50.38         46.26        15.47 o                         
  -3  10   5        783.40        759.16        23.42 o                         
  -2  10   5        584.31        548.50        29.26 o                         
  -1  10   5       1087.86       1126.67        27.86 o                         
   0  10   5         29.97         29.17        21.14 o                         
   1  10   5         79.87        114.45        19.82 o                         
   2  10   5        124.71        128.04        20.72 o                         
   3  10   5        149.66        173.50        20.78 o                         
   4  10   5          0.85         -0.09        19.48 o                         
   5  10   5        138.56        158.42        23.26 o                         
   6  10   5        915.87        926.04        36.54 o                         
   7  10   5        121.79         72.10        29.57 o                         
   8  10   5         66.01         75.14        25.82 o                         
   9  10   5         18.37         42.46        28.24 o                         
  10  10   5          0.01          9.24        23.82 o                         
  11  10   5         76.37         96.18        25.75 o                         
  12  10   5          6.16         -3.57        22.00 o                         
  13  10   5          1.65         26.63        16.68 o                         
  14  10   5         15.33         19.19        24.66 o                         
 -14  11   5          8.40         40.75        24.46 o                         
 -13  11   5         54.69         63.26        32.53 o                         
 -12  11   5          2.36          9.02        26.38 o                         
 -11  11   5          0.39        -24.29        25.37 o                         
 -10  11   5         27.40         31.95        19.38 o                         
  -9  11   5        110.38        109.12        12.65 o                         
  -8  11   5        238.38        214.05        26.79 o                         
  -7  11   5        602.94        530.18        34.71 o                         
  -6  11   5        660.63        674.84        32.66 o                         
  -5  11   5         28.84         30.54        22.93 o                         
  -4  11   5        183.53        156.92        19.57 o                         
  -3  11   5         41.94         90.83        18.28 o                         
  -2  11   5          1.73          6.76        17.13 o                         
  -1  11   5          5.85          2.88        19.28 o                         
   0  11   5        156.75        198.19        21.26 o                         
   1  11   5          0.50         17.88        21.17 o                         
   2  11   5        285.56        255.31        23.24 o                         
   3  11   5         27.42         14.83        24.71 o                         
   4  11   5         13.83          8.57        22.39 o                         
   5  11   5        186.00        191.81        25.71 o                         
   6  11   5        981.68        902.58        35.26 o                         
   7  11   5        172.82        174.90        29.41 o                         
   8  11   5          5.27         19.67        30.73 o                         
   9  11   5        501.48        470.69        30.61 o                         
  10  11   5         56.28        101.13        27.93 o                         
  11  11   5          0.09         22.57        30.17 o                         
  12  11   5         16.37         23.52        13.07 o                         
  13  11   5          5.37          8.35        16.51 o                         
 -13  12   5         73.00         50.09        29.24 o                         
 -12  12   5          1.90         47.88        27.93 o                         
 -11  12   5          4.32         13.09        19.19 o                         
 -10  12   5        571.85        543.52        26.02 o                         
  -9  12   5          3.89         17.32        13.05 o                         
  -8  12   5        144.88        183.59        23.32 o                         
  -7  12   5        885.96        875.68        27.31 o                         
  -6  12   5        110.37         64.33        18.64 o                         
  -5  12   5        926.64        904.23        30.01 o                         
  -4  12   5        473.33        448.89        27.11 o                         
  -3  12   5         51.16         74.90        21.89 o                         
  -2  12   5         61.06         87.79        20.18 o                         
  -1  12   5        132.89        137.39        21.53 o                         
   0  12   5         21.73         -6.32        20.63 o                         
   1  12   5         18.99         -2.37        22.61 o                         
   2  12   5          1.23        -21.51        23.71 o                         
   3  12   5        997.76        943.79        35.08 o                         
   4  12   5        229.32        235.00        33.60 o                         
   5  12   5       1918.53       1712.11        90.31 o                         
   6  12   5        136.51        144.99        28.04 o                         
   7  12   5         21.56        -26.51        26.51 o                         
   8  12   5          2.24        -13.34        26.52 o                         
   9  12   5         91.70        104.98        36.70 o                         
  10  12   5          6.04        -17.79        26.59 o                         
  11  12   5          2.26          5.16        27.09 o                         
  12  12   5         14.25         15.89        13.20 o                         
 -13  13   5          0.16        -40.71        41.73 o                         
 -12  13   5          7.59         18.90        29.73 o                         
 -11  13   5         30.72         24.36        20.25 o                         
 -10  13   5          6.14         15.37        16.77 o                         
  -9  13   5         11.78         27.67        15.06 o                         
  -8  13   5          6.79        -13.92        22.35 o                         
  -7  13   5         16.14         47.13        19.52 o                         
  -6  13   5        224.61        207.50        24.16 o                         
  -5  13   5         18.25         13.11        28.72 o                         
  -4  13   5        134.85        154.18        23.51 o                         
  -3  13   5        129.57        176.81        26.99 o                         
  -2  13   5         17.16         51.71        22.11 o                         
  -1  13   5          9.97         29.98        22.40 o                         
   0  13   5        182.23        181.04        26.08 o                         
   1  13   5         33.50         32.53        24.64 o                         
   2  13   5         14.72        -19.33        24.94 o                         
   3  13   5        561.20        545.14        34.47 o                         
   4  13   5        202.16        221.77        32.95 o                         
   5  13   5         19.44         45.84        28.71 o                         
   6  13   5        103.53         97.20        28.80 o                         
   7  13   5         97.58         25.94        31.73 o                         
   8  13   5        245.67        327.55        33.43 o                         
   9  13   5         63.94         84.17        29.47 o                         
  10  13   5          8.60          9.14        27.28 o                         
  11  13   5          1.38         49.21        30.06 o                         
  12  13   5          7.30         24.18        30.26 o                         
 -12  14   5         23.64         47.04        35.24 o                         
 -11  14   5         52.31         70.45        22.43 o                         
 -10  14   5         53.03         42.10        15.97 o                         
  -9  14   5          7.85          2.76        19.20 o                         
  -8  14   5         20.94         40.40        19.28 o                         
  -7  14   5          3.69          9.39        20.56 o                         
  -6  14   5        131.46        129.86        23.15 o                         
  -5  14   5          3.27         13.68        23.19 o                         
  -4  14   5         15.64         20.47        22.50 o                         
  -3  14   5         61.86         82.71        24.49 o                         
  -2  14   5         43.07         30.04        23.04 o                         
  -1  14   5         58.67         61.35        23.67 o                         
   0  14   5          3.30        -15.32        28.99 o                         
   1  14   5        421.76        419.55        30.36 o                         
   2  14   5       1072.88       1166.00        40.65 o                         
   3  14   5        172.73        232.32        32.09 o                         
   4  14   5        930.63        940.23        43.86 o                         
   5  14   5         41.52         49.49        28.11 o                         
   6  14   5         17.36         10.03        31.55 o                         
   7  14   5          2.63         43.42        35.17 o                         
   8  14   5         23.48         20.17        28.85 o                         
   9  14   5         70.39         41.65        29.59 o                         
  10  14   5         15.99         -4.75        30.44 o                         
  11  14   5          1.33         30.26        32.33 o                         
 -11  15   5         11.05          2.71        35.49 o                         
 -10  15   5          0.31          9.69        14.09 o                         
  -9  15   5          7.37         33.17        20.05 o                         
  -8  15   5          0.47         15.33        20.37 o                         
  -7  15   5         34.56         85.10        29.25 o                         
  -6  15   5         18.13          6.81        35.29 o                         
  -5  15   5         30.62         31.82        25.77 o                         
  -4  15   5          8.62         49.82        24.39 o                         
  -3  15   5          0.29         10.12        27.74 o                         
  -2  15   5         65.09         49.93        25.41 o                         
  -1  15   5         73.49         33.52        31.23 o                         
   0  15   5          0.16          0.38        25.37 o                         
   1  15   5        100.02        131.79        28.19 o                         
   2  15   5        191.72        164.86        31.93 o                         
   3  15   5         21.91         16.31        33.27 o                         
   4  15   5        108.03        126.09        36.04 o                         
   5  15   5         89.64        105.30        29.92 o                         
   6  15   5         10.01         19.85        29.75 o                         
   7  15   5          1.84         15.07        35.17 o                         
   8  15   5         52.63         53.19        32.54 o                         
   9  15   5         11.30         38.63        31.14 o                         
  10  15   5          4.83         52.04        33.61 o                         
  -9  16   5          8.15         12.14        19.19 o                         
  -8  16   5         14.59         18.24        35.21 o                         
  -7  16   5          0.00         27.12        24.04 o                         
  -6  16   5         15.20         39.12        30.98 o                         
  -5  16   5          4.20         -4.56        33.03 o                         
  -4  16   5          0.17         22.00        27.33 o                         
  -3  16   5         18.20        -32.76        32.76 o                         
  -2  16   5         18.91        -11.71        33.58 o                         
  -1  16   5         16.20         17.09        28.44 o                         
   0  16   5         33.80         83.52        30.20 o                         
   1  16   5          1.28         24.89        28.73 o                         
   2  16   5          0.92         40.58        29.54 o                         
   3  16   5         63.67         82.88        32.59 o                         
   4  16   5         45.09         42.70        30.11 o                         
   5  16   5          0.70         42.74        30.56 o                         
   6  16   5          0.25          4.89        31.89 o                         
   7  16   5         25.37         70.33        36.29 o                         
   8  16   5          0.55         15.08        31.11 o                         
  -8  17   5          2.99         -1.74        22.49 o                         
  -7  17   5          0.49         17.33        23.25 o                         
  -6  17   5          2.04         -8.10        26.79 o                         
  -5  17   5         31.31         51.81        28.26 o                         
  -4  17   5         86.74         75.80        30.01 o                         
  -3  17   5         27.30         28.78        30.21 o                         
  -2  17   5          4.56         43.84        29.73 o                         
  -1  17   5         70.84         71.43        33.52 o                         
   0  17   5        209.20        170.04        34.99 o                         
   1  17   5          0.88         -2.44        30.83 o                         
   2  17   5         51.71         39.02        31.25 o                         
   3  17   5         21.29         32.42        37.98 o                         
   4  17   5         16.01         36.25        31.87 o                         
   5  17   5         21.16         16.65        31.82 o                         
   6  17   5          5.50         10.51        32.81 o                         
   7  17   5          6.45         26.54        33.52 o                         
  -6  18   5         28.48         43.55        27.55 o                         
  -5  18   5          2.18         -0.02        30.47 o                         
  -4  18   5         19.12         43.80        32.04 o                         
  -3  18   5          0.66        -28.40        31.68 o                         
  -2  18   5          0.70         13.58        32.05 o                         
  -1  18   5         46.02         76.77        32.56 o                         
   0  18   5         51.98         68.36        41.00 o                         
   1  18   5          5.77         39.15        32.98 o                         
   2  18   5         10.87         31.91        32.57 o                         
   3  18   5         60.23         68.65        35.33 o                         
   4  18   5         16.82         10.45        34.35 o                         
   5  18   5          0.81         56.80        34.81 o                         
  -2  19   5          0.29         21.29        34.80 o                         
  -1  19   5          9.40         39.73        34.02 o                         
   0  19   5          0.00         17.78        33.69 o                         
   1  19   5          7.00         80.48        36.72 o                         
 -17   0   6         14.10          0.54        85.54 o                         
 -14   0   6        148.61        166.62        41.24 o                         
 -13   0   6        174.15        115.89        22.39 o                         
 -12   0   6        331.89        329.94        10.89 o                         
 -11   0   6        433.21        380.98        11.40 o                         
 -10   0   6         22.39         38.08        10.18 o                         
  -9   0   6        304.07        291.13        42.12 o                         
  -8   0   6        339.07        349.70        16.63 o                         
  -7   0   6       1038.04       1103.61        52.90 o                         
  -6   0   6       1090.69       1405.24        54.46 o                         
  -5   0   6       2144.84       2217.22        59.05 o                         
  -4   0   6      12174.92      11954.98       244.58 o                         
  -3   0   6       2204.47       1735.32        29.12 o                         
  -1   0   6      86850.40      77264.19      2369.94 o                         
   0   0   6      75813.21      76812.67      3659.95 o                         
   1   0   6      59233.09      54447.03      2006.80 o                         
   2   0   6        734.86       1179.63        24.15 o                         
   3   0   6       3420.26       3463.97        56.38 o                         
   4   0   6        281.72        327.88         9.64 o                         
   5   0   6        477.84        495.30        12.05 o                         
   6   0   6       3102.57       3243.10        38.78 o                         
   7   0   6        485.83        418.80        13.52 o                         
   8   0   6        553.65        668.23        29.60 o                         
   9   0   6        438.38        439.93        23.92 o                         
  10   0   6         20.45        -10.89        19.72 o                         
  11   0   6       2010.90       2135.77       168.93 o                         
  12   0   6         29.54         65.74        24.16 o                         
  13   0   6        781.96        727.30        37.11 o                         
  14   0   6         59.27         36.54        35.42 o                         
  15   0   6         94.22        134.92        50.53 o                         
  16   0   6         31.24         44.97        33.19 o                         
 -17   1   6          8.03          8.26        36.03 o                         
 -16   1   6          7.27          7.58        37.68 o                         
 -15   1   6          1.90          6.37         8.11 o                         
 -14   1   6         26.77         33.08        21.36 o                         
 -13   1   6        218.06        195.96        15.38 o                         
 -12   1   6        227.90        251.25        20.96 o                         
 -11   1   6        661.68        658.95        36.32 o                         
 -10   1   6          0.03          1.33         7.44 o                         
  -9   1   6        620.93        622.49        11.06 o                         
  -8   1   6          2.04          4.46         4.24 o                         
  -7   1   6         75.15         88.26         6.98 o                         
  -6   1   6         34.13         58.02        24.08 o                         
  -5   1   6         14.95         -3.96        14.12 o                         
  -4   1   6      15846.38      15536.42       205.24 o                         
  -3   1   6       1424.61       1501.49        25.39 o                         
  -2   1   6       4575.83       4764.14        30.85 o                         
  -1   1   6        984.29        895.76         8.28 o                         
   0   1   6      31118.22      31807.74       363.65 o                         
   1   1   6       9058.79       9366.06        72.78 o                         
   2   1   6         33.40         13.05         7.19 o                         
   3   1   6        568.37        490.48        10.30 o                         
   4   1   6       3358.35       3263.29        29.63 o                         
   5   1   6       1147.48       1240.34        16.12 o                         
   6   1   6       1706.45       1780.96        20.17 o                         
   7   1   6        283.25        258.25         9.86 o                         
   8   1   6        743.46        638.53        17.87 o                         
   9   1   6          2.45          1.94        13.50 o                         
  10   1   6        110.72        123.06        15.86 o                         
  11   1   6        213.76        221.14        14.88 o                         
  12   1   6         26.99         32.62        20.62 o                         
  13   1   6        189.68        499.71       136.03 o                         
  14   1   6          9.33         30.61        22.85 o                         
  15   1   6          5.39          1.99        19.68 o                         
  16   1   6         28.42         38.68        60.11 o                         
 -17   2   6          2.50         14.68        40.11 o                         
 -16   2   6          0.01         11.51        12.96 o                         
 -15   2   6          2.48         -0.15        11.87 o                         
 -14   2   6        425.91        430.12        23.62 o                         
 -13   2   6        174.06        179.58        18.80 o                         
 -12   2   6          4.75         11.59        14.72 o                         
 -11   2   6        241.35        264.37        15.42 o                         
 -10   2   6        213.40        194.71        14.97 o                         
  -9   2   6        179.54        193.24        30.93 o                         
  -8   2   6       1181.00       1131.47        34.75 o                         
  -7   2   6        142.12        164.46        19.46 o                         
  -6   2   6         35.57         42.50        16.48 o                         
  -5   2   6        114.78        133.03        13.23 o                         
  -4   2   6        790.51        729.33         9.55 o                         
  -3   2   6      26351.16      26257.94       314.79 o                         
  -2   2   6       2858.72       2859.72        19.62 o                         
  -1   2   6      14306.84      14350.25       121.67 o                         
   0   2   6       7191.30       7138.68        52.75 o                         
   1   2   6      14505.94      14996.83       136.50 o                         
   2   2   6       6850.00       6364.76        51.48 o                         
   3   2   6       1216.81       1066.07        13.79 o                         
   4   2   6      14664.03      14509.47       161.89 o                         
   5   2   6        433.22        463.30        10.14 o                         
   6   2   6       1309.01       1315.55        17.11 o                         
   7   2   6         31.85         50.62         9.45 o                         
   8   2   6          6.85         12.13         9.13 o                         
   9   2   6         63.16         71.03        10.41 o                         
  10   2   6       1104.04       1079.86        38.68 o                         
  11   2   6        112.71        120.06        12.69 o                         
  12   2   6          2.78          8.56        12.87 o                         
  13   2   6          7.27         35.38        18.35 o                         
  14   2   6        205.39        193.54        16.40 o                         
  15   2   6         76.77         82.99        29.09 o                         
  16   2   6         47.74         58.08        23.65 o                         
 -17   3   6          0.99         36.45        37.96 o                         
 -16   3   6          4.14         43.49        22.26 o                         
 -15   3   6          8.32         23.48        19.67 o                         
 -14   3   6          3.62         -5.48        31.09 o                         
 -13   3   6         18.40          5.07        14.63 o                         
 -12   3   6         11.99         28.19        14.84 o                         
 -11   3   6         48.84         67.70        15.30 o                         
 -10   3   6        246.86        245.18        22.12 o                         
  -9   3   6        101.73        112.07        15.02 o                         
  -8   3   6         67.71        100.09        18.52 o                         
  -7   3   6       2965.94       2829.55        47.07 o                         
  -6   3   6        523.59        528.43        21.57 o                         
  -5   3   6        131.32        156.18        13.33 o                         
  -4   3   6       2746.08       3034.23        41.67 o                         
  -3   3   6       4206.56       3982.80        31.70 o                         
  -2   3   6      13359.47      13938.03       123.56 o                         
  -1   3   6       5309.80       4835.15        36.87 o                         
   0   3   6        867.03       1066.95        13.20 o                         
   1   3   6       1915.28       1896.47        18.66 o                         
   2   3   6        910.26        914.59        15.47 o                         
   3   3   6        294.16        312.70         9.98 o                         
   4   3   6        514.94        552.87        13.64 o                         
   5   3   6      13430.80      13701.48       147.30 o                         
   6   3   6         39.65         20.16         8.20 o                         
   7   3   6        208.48        199.57        11.34 o                         
   8   3   6         23.50         29.41         9.58 o                         
   9   3   6         52.76         60.43        10.59 o                         
  10   3   6          0.68         13.70        13.31 o                         
  11   3   6         15.89          5.20        11.83 o                         
  12   3   6          0.10         13.19        14.88 o                         
  13   3   6         21.37         22.21        13.63 o                         
  14   3   6          0.77          1.18        17.37 o                         
  15   3   6          0.05        -11.91        27.39 o                         
  16   3   6         33.32          7.75        21.13 o                         
 -17   4   6         28.88         23.95        18.50 o                         
 -16   4   6         48.94         52.96        22.08 o                         
 -15   4   6          7.27         12.71        24.50 o                         
 -14   4   6         14.44         40.36        17.82 o                         
 -13   4   6         99.11         73.27        19.58 o                         
 -12   4   6         23.51         -1.49        32.12 o                         
 -11   4   6         22.66         27.39        20.26 o                         
 -10   4   6         18.92         11.62        16.07 o                         
  -9   4   6          0.00        -15.08        15.41 o                         
  -8   4   6          4.11         38.84        19.12 o                         
  -7   4   6          0.48         10.11        16.64 o                         
  -6   4   6         45.18         34.72        13.79 o                         
  -5   4   6        275.88        304.39         6.17 o                         
  -4   4   6       5913.13       5648.50        51.36 o                         
  -3   4   6          9.98         -1.51         5.54 o                         
  -2   4   6       2169.96       2376.90        21.19 o                         
  -1   4   6        548.16        539.93        13.53 o                         
   0   4   6       4085.66       4430.64        38.68 o                         
   1   4   6       7406.36       6692.28        59.21 o                         
   2   4   6       5291.42       5159.62        46.22 o                         
   3   4   6         18.60          6.71         9.06 o                         
   4   4   6         72.75         84.80        11.88 o                         
   5   4   6       1055.07       1035.24        18.03 o                         
   6   4   6         41.38         53.47        11.58 o                         
   7   4   6        191.26        167.97        22.03 o                         
   8   4   6        259.39        288.57        13.45 o                         
   9   4   6         67.39         64.61        10.94 o                         
  10   4   6         33.98         17.46        14.50 o                         
  11   4   6         21.59         46.08        21.35 o                         
  12   4   6          4.24         -6.38        12.78 o                         
  13   4   6        171.17        189.44        24.35 o                         
  14   4   6         72.89         51.59        21.54 o                         
  15   4   6         59.55         28.40        15.29 o                         
  16   4   6          7.82        -14.08        31.79 o                         
 -16   5   6         26.22         43.09        17.79 o                         
 -15   5   6          0.62         19.41        24.88 o                         
 -14   5   6         30.36         47.16        26.50 o                         
 -13   5   6         22.80         56.49        25.16 o                         
 -12   5   6        128.46        123.05        27.87 o                         
 -11   5   6          0.09         -3.98        21.30 o                         
 -10   5   6         32.16         50.09        21.16 o                         
  -9   5   6        349.44        378.13        33.64 o                         
  -8   5   6        379.92        443.38        24.81 o                         
  -7   5   6        976.18       1083.61        35.18 o                         
  -6   5   6        581.54        620.62        16.11 o                         
  -5   5   6        940.74        921.22        20.88 o                         
  -4   5   6        486.01        427.48        23.94 o                         
  -3   5   6        216.10        214.10        11.26 o                         
  -2   5   6       1683.28       1526.75        17.19 o                         
  -1   5   6       4529.90       4442.74        41.42 o                         
   0   5   6        421.05        405.77        11.76 o                         
   1   5   6       1436.18       1307.16        22.08 o                         
   2   5   6        960.86        976.84        17.67 o                         
   3   5   6       8086.46       8305.31        83.64 o                         
   4   5   6       6663.58       7288.79        76.75 o                         
   5   5   6       4041.97       4252.27        46.79 o                         
   6   5   6       2065.81       2102.17        28.43 o                         
   7   5   6        558.89        492.15        16.65 o                         
   8   5   6          8.67         14.60         9.81 o                         
   9   5   6         10.02         -5.38        15.13 o                         
  10   5   6          2.69          9.50        11.38 o                         
  11   5   6          3.88          0.85        13.39 o                         
  12   5   6          1.20         -0.78        13.77 o                         
  13   5   6          6.32          1.08        36.50 o                         
  14   5   6         56.83         29.27        20.94 o                         
  15   5   6          0.68          6.06        17.22 o                         
 -16   6   6         15.39         39.03        20.26 o                         
 -15   6   6        135.32        150.00        29.82 o                         
 -14   6   6         70.56         57.63        23.62 o                         
 -13   6   6          7.63         10.44        30.82 o                         
 -12   6   6         60.99         73.73        20.67 o                         
 -11   6   6          0.21         19.85        19.43 o                         
 -10   6   6          1.64         41.88        25.15 o                         
  -9   6   6        217.83        207.40        34.54 o                         
  -8   6   6         47.06         35.43        20.05 o                         
  -7   6   6         65.49         66.38        16.49 o                         
  -6   6   6        353.45        337.19        15.57 o                         
  -5   6   6         49.84         46.37        10.90 o                         
  -4   6   6         34.60         48.67         8.79 o                         
  -3   6   6        518.25        603.94        19.16 o                         
  -2   6   6       1897.90       1857.58        27.29 o                         
  -1   6   6       2116.35       1955.07        26.45 o                         
   0   6   6       1486.89       1493.08        20.10 o                         
   1   6   6       1911.11       1933.32        24.24 o                         
   2   6   6         15.21         31.27        10.98 o                         
   3   6   6       1236.80       1394.03        29.69 o                         
   4   6   6        821.44        727.14        18.77 o                         
   5   6   6        883.46        893.64        20.10 o                         
   6   6   6        501.63        493.42        16.58 o                         
   7   6   6        579.41        580.46        19.64 o                         
   8   6   6        240.93        216.31        19.37 o                         
   9   6   6          0.99         21.35        15.89 o                         
  10   6   6          0.93          8.02        19.98 o                         
  11   6   6         20.93         27.14        21.61 o                         
  12   6   6        257.82        200.17        16.14 o                         
  13   6   6         10.41         27.53        36.33 o                         
  14   6   6          1.72         -5.38        11.85 o                         
  15   6   6          1.44         -8.88        11.92 o                         
 -16   7   6         13.48         30.63        24.16 o                         
 -15   7   6          0.00         41.97        33.75 o                         
 -14   7   6         11.57         14.82        24.42 o                         
 -13   7   6          0.03         11.05        21.56 o                         
 -12   7   6         98.05        103.86        24.66 o                         
 -11   7   6        233.44        266.37        25.52 o                         
 -10   7   6         36.99         42.94        19.45 o                         
  -9   7   6          0.40         20.42        23.30 o                         
  -8   7   6         60.96        116.56        22.62 o                         
  -7   7   6          0.32          6.59         8.49 o                         
  -6   7   6         16.39         12.16        10.82 o                         
  -5   7   6         38.23         57.10        19.67 o                         
  -4   7   6       6139.39       6316.35        71.93 o                         
  -3   7   6        799.30        774.02        17.63 o                         
  -2   7   6       2319.99       2474.39        37.76 o                         
  -1   7   6       5435.70       5596.59        65.01 o                         
   0   7   6       4358.42       4345.97        55.58 o                         
   1   7   6       1517.30       1480.80        25.68 o                         
   2   7   6         35.33         26.70        16.14 o                         
   3   7   6       2190.47       2218.12        34.88 o                         
   4   7   6        832.62        777.62        19.46 o                         
   5   7   6        223.54        241.64        24.35 o                         
   6   7   6         10.28         33.35        16.43 o                         
   7   7   6        152.27        176.93        22.55 o                         
   8   7   6         16.73         17.33        22.42 o                         
   9   7   6         83.45        113.78        20.77 o                         
  10   7   6        112.75         84.89        20.17 o                         
  11   7   6         73.71         73.18        15.22 o                         
  12   7   6         58.49         63.22        18.97 o                         
  13   7   6         12.86         -0.79        17.42 o                         
  14   7   6         79.85         56.93        12.82 o                         
  15   7   6          2.79          9.96        20.13 o                         
 -15   8   6          0.85         39.73        40.43 o                         
 -14   8   6          3.18        -18.49        24.93 o                         
 -13   8   6         61.14         66.82        31.09 o                         
 -12   8   6          3.34         43.76        23.33 o                         
 -11   8   6        147.35        180.45        28.02 o                         
 -10   8   6         28.25         44.64        20.69 o                         
  -9   8   6         13.73         16.26        10.06 o                         
  -8   8   6          5.94          2.89        11.38 o                         
  -7   8   6         16.53         38.32        13.28 o                         
  -6   8   6          0.25         -2.77        12.99 o                         
  -5   8   6          2.09         15.26        15.43 o                         
  -4   8   6         13.46         14.69        11.95 o                         
  -3   8   6       1619.55       1696.65        28.82 o                         
  -2   8   6         37.73         22.81        13.37 o                         
  -1   8   6        882.34        881.32        24.34 o                         
   0   8   6         21.17         32.82        14.04 o                         
   1   8   6       1544.45       1409.90        26.77 o                         
   2   8   6         69.11         70.13        16.13 o                         
   3   8   6        303.46        335.09        22.07 o                         
   4   8   6       1134.83       1276.81        29.60 o                         
   5   8   6         46.75         36.65        18.24 o                         
   6   8   6         20.36         21.52        20.45 o                         
   7   8   6         63.78         84.14        21.04 o                         
   8   8   6          4.06        -11.37        26.53 o                         
   9   8   6         16.94        -10.24        20.86 o                         
  10   8   6          5.30         -5.69        19.10 o                         
  11   8   6         78.02         73.33        13.77 o                         
  12   8   6        108.21        101.11        26.05 o                         
  13   8   6         80.82         77.33        20.21 o                         
  14   8   6          0.08          5.29        12.82 o                         
 -15   9   6          0.25         42.31        28.96 o                         
 -14   9   6          2.96        -20.65        20.65 o                         
 -13   9   6         22.07         18.13        26.88 o                         
 -12   9   6         14.73          9.38        29.43 o                         
 -11   9   6          0.62         17.64        24.53 o                         
 -10   9   6         62.68         41.94        22.56 o                         
  -9   9   6        103.39        106.08        15.86 o                         
  -8   9   6         59.83         82.31        18.13 o                         
  -7   9   6        192.12        148.43        15.41 o                         
  -6   9   6        697.02        676.49        23.45 o                         
  -5   9   6         11.92         21.42        12.69 o                         
  -4   9   6        249.53        267.56        16.83 o                         
  -3   9   6         10.09         43.13        14.26 o                         
  -2   9   6        359.19        392.48        18.18 o                         
  -1   9   6        117.43        132.99        17.07 o                         
   0   9   6        106.21        112.55        17.30 o                         
   1   9   6       1185.36       1147.94        30.85 o                         
   2   9   6        516.40        510.96        20.89 o                         
   3   9   6        762.69        730.90        23.82 o                         
   4   9   6        109.04         90.33        20.38 o                         
   5   9   6        237.09        231.81        21.60 o                         
   6   9   6          0.72        -13.04        21.22 o                         
   7   9   6         78.44         75.18        22.49 o                         
   8   9   6        752.69        730.29        29.27 o                         
   9   9   6        130.79        117.50        22.91 o                         
  10   9   6          0.00         -1.07        34.29 o                         
  11   9   6          6.18         36.62        24.14 o                         
  12   9   6          6.27         18.01        12.85 o                         
  13   9   6          2.39         -1.40        22.15 o                         
  14   9   6          2.67        -13.50        16.50 o                         
 -15  10   6          0.70         21.41        23.28 o                         
 -14  10   6          0.83         31.73        22.66 o                         
 -13  10   6          1.06          9.02        39.16 o                         
 -12  10   6          0.17          9.89        24.85 o                         
 -11  10   6          8.60          9.23        23.58 o                         
 -10  10   6          1.01          8.94        16.13 o                         
  -9  10   6         27.99         30.75        13.30 o                         
  -8  10   6          2.06          5.49        17.41 o                         
  -7  10   6       1520.19       1532.70        32.97 o                         
  -6  10   6         91.64         90.34        14.79 o                         
  -5  10   6          5.46         40.06        15.49 o                         
  -4  10   6         56.17         69.56        15.54 o                         
  -3  10   6        430.73        446.68        20.60 o                         
  -2  10   6        172.52        150.07        22.22 o                         
  -1  10   6          9.23         36.55        17.33 o                         
   0  10   6        183.08        174.64        18.69 o                         
   1  10   6        122.49        122.39        22.69 o                         
   2  10   6         21.64         12.82        17.89 o                         
   3  10   6         21.21          4.33        18.64 o                         
   4  10   6          1.76         -4.92        19.17 o                         
   5  10   6         20.64         10.58        26.00 o                         
   6  10   6         13.99          2.10        23.27 o                         
   7  10   6        447.37        452.55        32.90 o                         
   8  10   6          4.28         15.43        24.96 o                         
   9  10   6         44.99         52.79        24.29 o                         
  10  10   6        125.56        124.49        25.59 o                         
  11  10   6          0.01        -12.08        13.49 o                         
  12  10   6         12.23         15.60        13.61 o                         
  13  10   6          3.10          0.45        12.57 o                         
 -14  11   6          0.07         -6.84        22.67 o                         
 -13  11   6          1.47         26.55        26.22 o                         
 -12  11   6          0.29         36.54        28.24 o                         
 -11  11   6        100.17         47.21        17.05 o                         
 -10  11   6        112.64         99.58        16.13 o                         
  -9  11   6        123.44        138.36        18.18 o                         
  -8  11   6        886.11        773.59        32.14 o                         
  -7  11   6         31.22         11.78        16.56 o                         
  -6  11   6         34.27         25.04        21.11 o                         
  -5  11   6          9.62         13.31        16.39 o                         
  -4  11   6         53.53         17.26        19.40 o                         
  -3  11   6         77.38         97.04        20.05 o                         
  -2  11   6        132.63        119.37        20.23 o                         
  -1  11   6        167.40        160.12        24.19 o                         
   0  11   6          7.09          5.12        18.89 o                         
   1  11   6        106.77         98.91        24.25 o                         
   2  11   6          3.37        -11.73        20.25 o                         
   3  11   6         23.83         21.59        20.96 o                         
   4  11   6        581.70        583.34        31.67 o                         
   5  11   6       2003.84       2036.22        50.13 o                         
   6  11   6       1367.21       1400.14        42.28 o                         
   7  11   6       2175.92       2053.66        52.37 o                         
   8  11   6         96.41        106.04        37.59 o                         
   9  11   6        146.83        105.30        26.79 o                         
  10  11   6          0.23         63.61        32.86 o                         
  11  11   6          0.13         15.84        25.98 o                         
  12  11   6          6.46         12.40        16.28 o                         
  13  11   6          0.42          1.09        12.50 o                         
 -13  12   6         19.16         30.39        30.47 o                         
 -12  12   6         47.84         65.92        28.08 o                         
 -11  12   6         73.86         62.07        22.43 o                         
 -10  12   6         27.77         53.26        12.40 o                         
  -9  12   6        136.69        130.74        17.10 o                         
  -8  12   6        127.32         93.30        32.34 o                         
  -7  12   6         41.02         31.76        15.74 o                         
  -6  12   6        131.48        136.84        30.82 o                         
  -5  12   6        408.18        325.33        20.66 o                         
  -4  12   6          6.28        -15.58        17.82 o                         
  -3  12   6          0.37         -1.91        18.34 o                         
  -2  12   6         66.64         65.88        19.49 o                         
  -1  12   6         13.74         -4.94        19.67 o                         
   0  12   6         12.30        -17.25        27.53 o                         
   1  12   6        538.62        559.80        27.73 o                         
   2  12   6        453.59        447.48        32.18 o                         
   3  12   6         30.87         18.92        23.64 o                         
   4  12   6         52.35         75.33        24.66 o                         
   5  12   6        413.43        360.48        32.72 o                         
   6  12   6        236.01        202.42        27.82 o                         
   7  12   6        303.76        284.42        31.83 o                         
   8  12   6         32.24         38.18        31.07 o                         
   9  12   6          1.18        -11.70        26.71 o                         
  10  12   6         19.48         15.99        26.55 o                         
  11  12   6          5.65         33.99        28.24 o                         
  12  12   6          0.82         17.91        13.65 o                         
 -12  13   6         38.59         32.48        30.58 o                         
 -11  13   6         80.59         62.80        23.82 o                         
 -10  13   6        252.63        280.41        18.62 o                         
  -9  13   6         36.83         48.54        15.14 o                         
  -8  13   6         13.47          0.69        21.20 o                         
  -7  13   6        110.64        123.58        18.03 o                         
  -6  13   6        286.88        241.13        21.11 o                         
  -5  13   6        191.73        145.22        27.81 o                         
  -4  13   6         19.60         -7.67        28.08 o                         
  -3  13   6          6.24         16.50        25.00 o                         
  -2  13   6         20.12         30.73        20.23 o                         
  -1  13   6         21.73         26.78        20.91 o                         
   0  13   6          2.78         15.10        31.73 o                         
   1  13   6         77.66         66.46        23.88 o                         
   2  13   6          0.01          0.94        40.49 o                         
   3  13   6         62.95         34.46        25.61 o                         
   4  13   6         17.89         28.45        27.45 o                         
   5  13   6        958.74       1007.77        40.13 o                         
   6  13   6        136.13        143.48        29.17 o                         
   7  13   6         30.29         46.55        26.86 o                         
   8  13   6          9.45         36.97        28.21 o                         
   9  13   6         65.67         63.11        26.98 o                         
  10  13   6          2.20          9.59        28.58 o                         
  11  13   6          1.57          5.14        29.55 o                         
 -12  14   6         42.61         22.54        35.91 o                         
 -11  14   6         50.66         81.10        33.33 o                         
 -10  14   6          0.21         24.27        18.85 o                         
  -9  14   6         15.91        -14.54        14.54 o                         
  -8  14   6         14.13         29.66        25.61 o                         
  -7  14   6         16.44         39.39        19.62 o                         
  -6  14   6        151.15        134.25        22.58 o                         
  -5  14   6         44.78         39.59        21.34 o                         
  -4  14   6          3.77         20.05        26.81 o                         
  -3  14   6          0.05          5.74        22.58 o                         
  -2  14   6          8.10         30.55        23.71 o                         
  -1  14   6         25.03         21.33        26.26 o                         
   0  14   6          0.02         65.96        25.82 o                         
   1  14   6         12.77          5.15        25.86 o                         
   2  14   6        512.78        549.17        38.24 o                         
   3  14   6          3.19          2.55        28.12 o                         
   4  14   6          3.14        -24.24        29.17 o                         
   5  14   6        175.35        164.42        29.45 o                         
   6  14   6         66.57         95.03        28.24 o                         
   7  14   6         53.39         93.21        40.40 o                         
   8  14   6          5.73         -4.04        30.55 o                         
   9  14   6         20.91         97.59        37.50 o                         
  10  14   6          1.31         51.79        30.00 o                         
  11  14   6          2.51        -75.61        77.13 o                         
 -10  15   6         22.61         25.08        13.79 o                         
  -9  15   6          2.03         -8.58        15.91 o                         
  -8  15   6          8.21         31.03        42.25 o                         
  -7  15   6         32.74         -2.42        34.30 o                         
  -6  15   6         45.23         37.22        23.69 o                         
  -5  15   6         31.03         55.30        23.87 o                         
  -4  15   6         14.40          7.59        35.80 o                         
  -3  15   6         34.89         40.63        24.19 o                         
  -2  15   6          9.58         15.75        23.83 o                         
  -1  15   6          0.15        -14.76        25.51 o                         
   0  15   6         25.68         40.52        25.83 o                         
   1  15   6          0.02         27.00        27.22 o                         
   2  15   6        251.25        226.57        37.50 o                         
   3  15   6        157.11        180.30        31.69 o                         
   4  15   6          0.48         59.49        29.89 o                         
   5  15   6         27.48          1.44        29.98 o                         
   6  15   6          5.35         44.18        28.92 o                         
   7  15   6          6.11          6.81        30.87 o                         
   8  15   6          0.02         12.16        29.69 o                         
   9  15   6          3.38         30.71        30.68 o                         
  -9  16   6          0.24         17.62        16.43 o                         
  -8  16   6          8.30          6.34        26.71 o                         
  -7  16   6          5.28        -10.81        23.24 o                         
  -6  16   6         22.86         11.45        25.75 o                         
  -5  16   6         27.18         40.63        25.82 o                         
  -4  16   6         31.76         62.85        26.38 o                         
  -3  16   6          0.59         21.04        25.70 o                         
  -2  16   6         20.09         31.22        28.90 o                         
  -1  16   6         39.89         76.77        30.09 o                         
   0  16   6        106.65        111.47        32.02 o                         
   1  16   6          2.81          6.97        28.95 o                         
   2  16   6        288.79        324.52        33.77 o                         
   3  16   6          0.37         18.03        28.36 o                         
   4  16   6         27.86         38.72        32.50 o                         
   5  16   6         17.23         17.57        30.09 o                         
   6  16   6          0.45         85.26        31.59 o                         
   7  16   6          6.43         -5.67        33.03 o                         
   8  16   6          0.01         -2.23        31.94 o                         
  -8  17   6          1.47         41.78        20.61 o                         
  -7  17   6          1.41         32.47        47.17 o                         
  -6  17   6         18.90         19.57        26.71 o                         
  -5  17   6          0.57          4.67        31.03 o                         
  -4  17   6          4.19         10.08        29.32 o                         
  -3  17   6         38.64         25.30        31.00 o                         
  -2  17   6          0.28         -8.95        52.40 o                         
  -1  17   6         75.62         59.43        30.41 o                         
   0  17   6         41.00         52.69        32.61 o                         
   1  17   6         54.96         76.10        36.14 o                         
   2  17   6         78.21         80.93        30.52 o                         
   3  17   6         20.73         -8.55        31.49 o                         
   4  17   6         11.92         40.67        33.11 o                         
   5  17   6          1.85          7.98        33.37 o                         
   6  17   6         13.15         16.69        33.10 o                         
   7  17   6          0.36        -37.79        37.79 o                         
  -6  18   6          6.79         53.12        51.27 o                         
  -5  18   6         25.23         53.41        33.15 o                         
  -4  18   6          5.49         46.52        30.81 o                         
  -3  18   6         14.83         11.08        30.59 o                         
  -2  18   6         21.37         28.01        31.85 o                         
  -1  18   6          8.06         -5.60        31.71 o                         
   0  18   6         66.41         67.08        38.17 o                         
   1  18   6          0.45         -8.67        33.01 o                         
   2  18   6         19.52         -3.84        32.58 o                         
   3  18   6         32.12         42.31        35.34 o                         
   4  18   6          3.38        -16.85        34.83 o                         
  -1  19   6          1.81         -0.30        44.01 o                         
   0  19   6          7.07         50.31        45.20 o                         
 -17   1   7          0.02        -22.78        41.02 o                         
 -16   1   7         18.09          9.85         9.05 o                         
 -15   1   7         33.48         34.39        19.56 o                         
 -14   1   7        110.65         92.98        11.95 o                         
 -13   1   7          1.77          9.81        12.72 o                         
 -12   1   7        109.52        102.74        18.18 o                         
 -11   1   7        235.04        219.11        33.67 o                         
 -10   1   7        265.13        245.43        10.13 o                         
  -9   1   7        373.02        396.24         9.35 o                         
  -8   1   7        407.76        365.57         7.41 o                         
  -7   1   7        109.05        168.40        21.23 o                         
  -6   1   7       1923.06       1867.74        34.74 o                         
  -5   1   7       3152.45       3046.87        66.91 o                         
  -4   1   7        870.29        694.55        14.30 o                         
  -3   1   7       1762.09       1932.21        20.60 o                         
  -2   1   7      10628.70      11275.39       188.35 o                         
  -1   1   7       1240.58       1224.61        13.40 o                         
   0   1   7        810.63        764.13        10.37 o                         
   1   1   7       1006.88        933.35        13.17 o                         
   2   1   7       1165.32       1039.66        13.96 o                         
   3   1   7       6417.67       6069.72        51.37 o                         
   4   1   7       1982.74       2022.66        20.16 o                         
   5   1   7        730.07        785.89        12.31 o                         
   6   1   7        647.02        690.54        12.61 o                         
   7   1   7        979.67        967.62        16.74 o                         
   8   1   7         67.80         78.22        10.87 o                         
   9   1   7        388.05        360.03        13.26 o                         
  10   1   7        137.33        126.33        13.65 o                         
  11   1   7         90.46         79.32        12.77 o                         
  12   1   7         19.20         41.77        24.32 o                         
  13   1   7        101.47         64.49        19.92 o                         
  14   1   7         13.38         17.72        20.72 o                         
  15   1   7         10.85         35.45        24.36 o                         
  16   1   7          4.67         14.84        24.61 o                         
 -17   2   7          0.10         37.77        38.30 o                         
 -16   2   7          0.13         37.21        35.82 o                         
 -15   2   7         32.76         20.55        14.73 o                         
 -14   2   7        153.11        170.29        17.35 o                         
 -13   2   7        194.11        203.69        14.57 o                         
 -12   2   7         10.87          9.88        12.37 o                         
 -11   2   7        127.41        152.61        13.91 o                         
 -10   2   7        585.65        582.40        27.05 o                         
  -9   2   7        278.86        253.32        14.95 o                         
  -8   2   7          1.41         11.75        19.49 o                         
  -7   2   7       3338.51       3208.37       138.07 o                         
  -6   2   7       6409.32       6504.01        60.81 o                         
  -5   2   7       5112.41       5049.01        45.10 o                         
  -4   2   7        166.97        154.70         5.19 o                         
  -3   2   7      34595.49      34930.32       478.63 o                         
  -2   2   7       2085.07       1930.34        14.35 o                         
  -1   2   7       1919.53       2118.84        17.22 o                         
   0   2   7      57990.18      55899.66       914.10 o                         
   1   2   7         47.94         47.57         6.80 o                         
   2   2   7       2277.49       2460.26        21.95 o                         
   3   2   7          2.85         13.43         8.53 o                         
   4   2   7        222.23        228.35        11.75 o                         
   5   2   7        449.05        458.24        14.99 o                         
   6   2   7       1455.12       1424.85        23.28 o                         
   7   2   7       2021.16       1949.90        23.80 o                         
   8   2   7       1594.31       1561.59        32.14 o                         
   9   2   7         71.78         66.09        11.25 o                         
  10   2   7        328.66        348.23        15.82 o                         
  11   2   7         95.48         70.78        15.77 o                         
  12   2   7         99.71        114.36        13.62 o                         
  13   2   7        211.63        214.44        15.56 o                         
  14   2   7          5.55         12.05        20.79 o                         
  15   2   7         54.94         33.83        20.32 o                         
  16   2   7          0.40         44.13        23.68 o                         
 -17   3   7          8.43         38.18        37.42 o                         
 -16   3   7         18.33         11.45        11.67 o                         
 -15   3   7          8.12          0.69        33.88 o                         
 -14   3   7        204.82        188.87        16.36 o                         
 -13   3   7          4.81         -2.06        19.81 o                         
 -12   3   7        122.08        167.22        16.39 o                         
 -11   3   7        216.76        224.77        17.95 o                         
 -10   3   7        658.77        625.87        25.67 o                         
  -9   3   7        559.03        532.15        30.28 o                         
  -8   3   7        862.39        953.31        37.24 o                         
  -7   3   7         24.42         45.77        15.82 o                         
  -6   3   7       1289.12       1428.23        25.44 o                         
  -5   3   7       1897.61       1909.90        19.27 o                         
  -4   3   7         48.39         40.01         7.26 o                         
  -3   3   7        220.33        223.58         5.55 o                         
  -2   3   7      11435.59      11434.52       134.57 o                         
  -1   3   7        127.74        146.13         7.59 o                         
   0   3   7       2864.47       2428.55        26.73 o                         
   1   3   7       4984.00       4656.33        38.85 o                         
   2   3   7       1990.20       2035.99        21.90 o                         
   3   3   7      10638.22      11115.93       106.77 o                         
   4   3   7        179.12        198.29        11.12 o                         
   5   3   7        415.67        514.44        14.23 o                         
   6   3   7        699.64        705.21        12.89 o                         
   7   3   7         15.20         -8.12        10.23 o                         
   8   3   7        421.50        452.53        14.84 o                         
   9   3   7        227.45        203.33        17.01 o                         
  10   3   7        142.28        128.59        14.53 o                         
  11   3   7        395.90        361.71        18.73 o                         
  12   3   7        241.29        232.36        16.68 o                         
  13   3   7        120.57        130.91        17.61 o                         
  14   3   7         56.67         82.81        15.98 o                         
  15   3   7         20.20         33.50        17.71 o                         
  16   3   7          0.05         35.01        43.81 o                         
 -17   4   7         17.87         87.14        48.32 o                         
 -16   4   7         34.83         67.97        23.62 o                         
 -15   4   7          0.84        -19.58        21.41 o                         
 -14   4   7         96.59        105.56        17.97 o                         
 -13   4   7        208.92        192.62        25.57 o                         
 -12   4   7        236.63        193.78        25.71 o                         
 -11   4   7          4.55         12.96        17.34 o                         
 -10   4   7        293.72        296.00        18.61 o                         
  -9   4   7         29.25         21.92        26.84 o                         
  -8   4   7         81.05         30.78        21.07 o                         
  -7   4   7         76.00         65.69        15.61 o                         
  -6   4   7        224.81        198.91        15.07 o                         
  -5   4   7       3744.67       4030.56        36.56 o                         
  -4   4   7        463.73        437.05         8.77 o                         
  -3   4   7          3.96         21.29         5.17 o                         
  -2   4   7       1134.56       1218.96        14.96 o                         
  -1   4   7        123.46        120.07         7.88 o                         
   0   4   7        198.34        164.03         8.34 o                         
   1   4   7       3745.22       3576.82        32.64 o                         
   2   4   7       1771.42       1813.21        21.09 o                         
   3   4   7        561.32        539.45        12.94 o                         
   4   4   7         13.71         10.81        10.80 o                         
   5   4   7      11666.30      12238.08       216.84 o                         
   6   4   7       1210.38       1265.09        21.92 o                         
   7   4   7          1.83         15.87         9.81 o                         
   8   4   7         16.90         15.85        10.19 o                         
   9   4   7          7.47          9.08        12.59 o                         
  10   4   7        260.22        306.66        14.41 o                         
  11   4   7         26.89         15.00        12.56 o                         
  12   4   7        500.17        438.92        17.96 o                         
  13   4   7         31.38         33.02        16.14 o                         
  14   4   7         39.97         33.48        31.91 o                         
  15   4   7         13.00          1.94        19.21 o                         
 -16   5   7          1.73         10.62        18.33 o                         
 -15   5   7          6.01          9.75        19.70 o                         
 -14   5   7         98.28         98.38        56.35 o                         
 -13   5   7         25.52         21.01        19.46 o                         
 -12   5   7          3.17         23.41        19.63 o                         
 -11   5   7         49.34         68.37        18.13 o                         
 -10   5   7        691.05        681.05        38.99 o                         
  -9   5   7         62.20        102.14        26.19 o                         
  -8   5   7         76.28        139.67        22.52 o                         
  -7   5   7        199.44        218.87        23.45 o                         
  -6   5   7        773.28        813.96        11.98 o                         
  -5   5   7       5473.92       5658.62        55.40 o                         
  -4   5   7       2700.14       2640.09        27.63 o                         
  -3   5   7          3.02         14.91         6.33 o                         
  -2   5   7       2927.77       2808.57        26.37 o                         
  -1   5   7         21.72         31.06         8.51 o                         
   0   5   7         91.17         78.69         8.93 o                         
   1   5   7        635.11        598.76        19.43 o                         
   2   5   7       1261.62       1371.56        19.09 o                         
   3   5   7      10580.74      10620.52       109.69 o                         
   4   5   7       1912.84       1876.31        25.61 o                         
   5   5   7       1947.34       1733.48        35.12 o                         
   6   5   7        695.78        668.20        17.43 o                         
   7   5   7        282.83        315.35        16.01 o                         
   8   5   7         33.26         46.23        10.53 o                         
   9   5   7        224.35        228.45        14.80 o                         
  10   5   7          2.69         13.27        13.74 o                         
  11   5   7        211.01        212.36        14.61 o                         
  12   5   7          1.11         10.88        13.11 o                         
  13   5   7          9.73         25.74        14.55 o                         
  14   5   7         49.37         26.20        13.14 o                         
  15   5   7          0.01         -9.82        25.37 o                         
 -16   6   7          0.16        -23.87        27.00 o                         
 -15   6   7          2.70         31.73        32.54 o                         
 -14   6   7          3.68         -3.34        29.66 o                         
 -13   6   7         29.00         43.73        39.28 o                         
 -12   6   7         34.79         57.17        24.68 o                         
 -11   6   7         12.59         19.20        22.82 o                         
 -10   6   7          1.98         55.62        34.19 o                         
  -9   6   7        335.46        359.77        25.49 o                         
  -8   6   7         63.95         53.27        21.93 o                         
  -7   6   7         17.59         10.17        14.95 o                         
  -6   6   7         97.62        102.78         6.60 o                         
  -5   6   7        966.35        885.21        17.54 o                         
  -4   6   7         51.20         68.12        10.16 o                         
  -3   6   7         11.19         19.25         9.44 o                         
  -2   6   7       1682.63       1554.90        19.12 o                         
  -1   6   7       1709.40       1785.33        23.21 o                         
   0   6   7        388.79        353.00        11.93 o                         
   1   6   7        808.67        830.13        16.16 o                         
   2   6   7       7204.98       7285.59        75.43 o                         
   3   6   7        657.39        607.15        15.79 o                         
   4   6   7        911.33        993.28        20.54 o                         
   5   6   7       1393.24       1337.20        24.05 o                         
   6   6   7        344.08        348.56        15.79 o                         
   7   6   7         43.50         45.15        14.65 o                         
   8   6   7          0.47        -15.34        15.34 o                         
   9   6   7        135.51        153.14        14.64 o                         
  10   6   7        286.75        257.85        14.19 o                         
  11   6   7        456.82        483.99        21.12 o                         
  12   6   7         88.73         89.97        15.16 o                         
  13   6   7          9.64         12.91        22.67 o                         
  14   6   7        107.86         87.83        22.24 o                         
  15   6   7          2.76         -2.75        15.74 o                         
 -16   7   7          6.90         21.47        23.49 o                         
 -15   7   7          0.84         30.38        36.26 o                         
 -14   7   7        162.56        169.81        31.80 o                         
 -13   7   7        227.57        268.01        27.54 o                         
 -12   7   7          0.30         -3.01        23.49 o                         
 -11   7   7         78.05        103.17        22.62 o                         
 -10   7   7          5.46         -2.24        26.71 o                         
  -9   7   7        157.41        160.51        24.67 o                         
  -8   7   7         26.35         49.85        22.58 o                         
  -7   7   7          0.01          8.79         8.43 o                         
  -6   7   7         36.08         60.86        14.17 o                         
  -5   7   7       1498.12       1511.63        22.76 o                         
  -4   7   7       2978.24       3066.92        37.90 o                         
  -3   7   7       2208.62       2450.58        40.79 o                         
  -2   7   7       1423.64       1349.77        22.90 o                         
  -1   7   7         83.71        100.80        12.56 o                         
   0   7   7        936.98       1070.32        22.39 o                         
   1   7   7       3501.35       3710.03        41.37 o                         
   2   7   7         54.48         71.26        14.36 o                         
   3   7   7       1082.37       1013.88        20.06 o                         
   4   7   7         28.02         25.57        13.11 o                         
   5   7   7         68.76         94.64        14.67 o                         
   6   7   7          0.00         16.93        14.35 o                         
   7   7   7        146.57        148.43        22.24 o                         
   8   7   7        126.99        113.32        20.16 o                         
   9   7   7         59.31         48.93        19.51 o                         
  10   7   7          3.46         -2.49        12.95 o                         
  11   7   7          1.84          7.86        13.33 o                         
  12   7   7         59.34         60.04        14.30 o                         
  13   7   7         40.15         42.63        35.34 o                         
  14   7   7          1.69         17.28        35.71 o                         
  15   7   7          5.57         -3.20        14.59 o                         
 -15   8   7         10.82         23.58        27.21 o                         
 -14   8   7          4.15         36.11        25.24 o                         
 -13   8   7         11.59         54.43        24.71 o                         
 -12   8   7         19.03         19.83        23.77 o                         
 -11   8   7         60.66         49.06        22.65 o                         
 -10   8   7          1.84         45.63        26.45 o                         
  -9   8   7         38.58         31.05         7.44 o                         
  -8   8   7         84.28         83.36        11.82 o                         
  -7   8   7         40.49         47.83        11.60 o                         
  -6   8   7        212.03        233.65        15.66 o                         
  -5   8   7        152.08        174.97        12.29 o                         
  -4   8   7       1600.02       1682.99        30.60 o                         
  -3   8   7        553.54        477.60        21.32 o                         
  -2   8   7          1.93          5.83        12.86 o                         
  -1   8   7        318.76        392.04        19.54 o                         
   0   8   7        169.99        173.98        14.88 o                         
   1   8   7        158.16        166.19        16.68 o                         
   2   8   7         27.46         24.60        14.88 o                         
   3   8   7        291.17        311.36        18.54 o                         
   4   8   7         83.92         68.60        16.67 o                         
   5   8   7          9.24        -12.69        17.32 o                         
   6   8   7         16.22          7.22        18.25 o                         
   7   8   7        118.60         89.95        20.14 o                         
   8   8   7        115.38        159.45        26.79 o                         
   9   8   7        298.77        331.66        31.45 o                         
  10   8   7         16.40         18.76        23.96 o                         
  11   8   7          0.03          3.96        13.71 o                         
  12   8   7          6.26         20.04        16.92 o                         
  13   8   7          0.02         25.36        20.30 o                         
  14   8   7          4.06         20.42        13.84 o                         
 -15   9   7          6.72          9.86        29.82 o                         
 -14   9   7          0.55          0.78        20.40 o                         
 -13   9   7          5.40          8.07        19.75 o                         
 -12   9   7        158.89        143.76        24.70 o                         
 -11   9   7          0.02        -17.03        24.86 o                         
 -10   9   7         42.25        100.22        28.92 o                         
  -9   9   7        210.67        197.07        15.51 o                         
  -8   9   7          2.99        -31.01        34.97 o                         
  -7   9   7         67.84         55.05        16.13 o                         
  -6   9   7         23.66         29.09        11.20 o                         
  -5   9   7        559.17        560.32        17.82 o                         
  -4   9   7         14.13         10.62        12.80 o                         
  -3   9   7        108.94        106.16        17.06 o                         
  -2   9   7        166.68        178.06        19.38 o                         
  -1   9   7          0.81         16.95        15.30 o                         
   0   9   7        953.52       1001.29        25.13 o                         
   1   9   7        639.97        789.94        23.83 o                         
   2   9   7          1.04         -3.46        17.43 o                         
   3   9   7        276.89        306.00        19.57 o                         
   4   9   7         22.70         22.57        18.56 o                         
   5   9   7        125.26        117.54        23.68 o                         
   6   9   7        614.24        546.39        26.61 o                         
   7   9   7         16.37         39.75        22.89 o                         
   8   9   7        129.32        167.41        32.49 o                         
   9   9   7         66.80         82.40        23.40 o                         
  10   9   7         21.21         54.43        29.15 o                         
  11   9   7          3.53        -13.60        17.46 o                         
  12   9   7          0.52          6.38        15.63 o                         
  13   9   7          4.20         -9.49        29.47 o                         
  14   9   7          0.11         27.23        19.16 o                         
 -14  10   7          0.01        -21.26        30.73 o                         
 -13  10   7          1.58        -20.94        20.94 o                         
 -12  10   7          0.49        -19.92        24.12 o                         
 -11  10   7         40.29         39.58        32.14 o                         
 -10  10   7         37.80         32.89        12.63 o                         
  -9  10   7          7.27         -1.64        11.98 o                         
  -8  10   7        170.42        168.84        17.41 o                         
  -7  10   7        403.56        356.72        17.30 o                         
  -6  10   7        238.30        275.60        21.94 o                         
  -5  10   7          3.59        -10.36        20.47 o                         
  -4  10   7        992.87        995.13        27.67 o                         
  -3  10   7       1005.67        953.10        25.85 o                         
  -2  10   7        179.00        181.65        24.41 o                         
  -1  10   7        988.25        911.61        25.48 o                         
   0  10   7          0.01          0.60        16.60 o                         
   1  10   7        336.43        351.00        22.50 o                         
   2  10   7          0.13         12.24        18.11 o                         
   3  10   7         37.62         21.63        23.67 o                         
   4  10   7        551.29        633.56        28.33 o                         
   5  10   7         47.42         69.78        22.33 o                         
   6  10   7       1268.01       1177.14        35.91 o                         
   7  10   7          4.39        -10.37        23.56 o                         
   8  10   7        676.39        661.15        66.69 o                         
   9  10   7         10.29         19.22        23.88 o                         
  10  10   7         45.40         43.54        25.34 o                         
  11  10   7         21.03         17.71        14.21 o                         
  12  10   7         22.24          4.39        14.51 o                         
  13  10   7         20.35         15.70        23.98 o                         
 -14  11   7          3.08         -4.67        22.92 o                         
 -13  11   7          0.14         12.87        27.28 o                         
 -12  11   7         14.63         40.90        28.66 o                         
 -11  11   7        108.00        108.88        26.08 o                         
 -10  11   7         24.88         23.57        14.55 o                         
  -9  11   7         19.20         16.22        22.54 o                         
  -8  11   7        973.12       1009.11        40.30 o                         
  -7  11   7         88.03        102.99        14.66 o                         
  -6  11   7        321.95        301.68        19.37 o                         
  -5  11   7        239.39        196.87        18.05 o                         
  -4  11   7        672.68        631.23        26.66 o                         
  -3  11   7        309.60        256.53        24.56 o                         
  -2  11   7        887.84        907.77        30.29 o                         
  -1  11   7         50.17         45.61        18.19 o                         
   0  11   7          0.01          5.90        18.27 o                         
   1  11   7         95.86         94.14        19.90 o                         
   2  11   7         94.45        106.12        20.96 o                         
   3  11   7       1132.66       1096.61        37.51 o                         
   4  11   7       1021.58        972.25        32.73 o                         
   5  11   7        100.00        101.75        26.04 o                         
   6  11   7        179.29        137.50        30.28 o                         
   7  11   7       1303.89       1242.70        42.24 o                         
   8  11   7         49.70         48.04        27.44 o                         
   9  11   7        260.43        319.11        35.46 o                         
  10  11   7         26.70         27.90        24.96 o                         
  11  11   7          2.97          5.65        37.20 o                         
  12  11   7          4.23         -2.98        14.08 o                         
  13  11   7          0.36         -8.35        13.66 o                         
 -13  12   7         16.63         11.86        28.47 o                         
 -12  12   7         31.84         41.46        28.63 o                         
 -11  12   7        109.85        130.14        27.85 o                         
 -10  12   7         28.88         27.66        16.24 o                         
  -9  12   7          0.35         -7.62        14.07 o                         
  -8  12   7        120.29         93.54        24.20 o                         
  -7  12   7         15.79          3.96        18.88 o                         
  -6  12   7          2.54        -15.24        15.71 o                         
  -5  12   7        200.64        206.09        23.60 o                         
  -4  12   7         39.55         61.46        24.00 o                         
  -3  12   7          6.66        -24.80        24.80 o                         
  -2  12   7         11.98         37.55        24.48 o                         
  -1  12   7          5.11         25.36        24.17 o                         
   0  12   7          6.31         34.65        28.11 o                         
   1  12   7         44.46         42.05        21.76 o                         
   2  12   7         16.79        -20.78        27.43 o                         
   3  12   7        171.29        174.02        24.98 o                         
   4  12   7         14.91        -24.13        24.13 o                         
   5  12   7       1285.86       1396.19        41.24 o                         
   6  12   7         10.81          8.57        25.93 o                         
   7  12   7        783.28        695.76        45.36 o                         
   8  12   7        212.91        201.04        29.74 o                         
   9  12   7          7.46          6.67        26.52 o                         
  10  12   7          0.41         25.97        25.74 o                         
  11  12   7          0.10         24.69        27.45 o                         
  12  12   7          1.40         17.47        17.65 o                         
 -12  13   7         87.50        149.06        31.94 o                         
 -11  13   7          4.54         12.46        10.55 o                         
 -10  13   7          4.01         15.39        12.88 o                         
  -9  13   7         81.16         86.43        17.38 o                         
  -8  13   7          4.76         22.35        20.97 o                         
  -7  13   7         61.15         44.18        15.31 o                         
  -6  13   7         16.48         19.38        19.89 o                         
  -5  13   7         11.75          6.75        22.50 o                         
  -4  13   7        162.79        160.60        24.90 o                         
  -3  13   7          0.01         -0.77        19.59 o                         
  -2  13   7          8.22         -8.87        24.54 o                         
  -1  13   7         16.11         37.50        25.91 o                         
   0  13   7         58.26         59.37        29.35 o                         
   1  13   7        151.91        125.20        23.55 o                         
   2  13   7          5.86         29.69        23.43 o                         
   3  13   7       1116.25       1029.88        37.44 o                         
   4  13   7          0.03         -0.57        29.68 o                         
   5  13   7          0.27          8.48        24.51 o                         
   6  13   7         75.76         78.09        26.74 o                         
   7  13   7         56.29         16.53        33.95 o                         
   8  13   7         13.08         69.07        38.57 o                         
   9  13   7         17.37         30.26        28.54 o                         
  10  13   7          1.68         52.10        28.76 o                         
  11  13   7          0.05         40.24        30.62 o                         
 -11  14   7          1.05        -28.54        36.32 o                         
 -10  14   7          4.29        -11.07        13.09 o                         
  -9  14   7          5.67         30.03        21.35 o                         
  -8  14   7          7.77         -6.14        17.85 o                         
  -7  14   7         12.56         14.29        20.32 o                         
  -6  14   7         14.93         38.19        18.55 o                         
  -5  14   7         11.53         35.11        24.50 o                         
  -4  14   7         38.10         24.29        25.74 o                         
  -3  14   7         65.40         46.78        26.65 o                         
  -2  14   7         18.28         16.57        26.35 o                         
  -1  14   7         17.86         20.15        29.07 o                         
   0  14   7          0.16        -15.00        24.49 o                         
   1  14   7        195.24        173.13        26.48 o                         
   2  14   7         40.47         81.34        47.05 o                         
   3  14   7          2.98        -22.33        26.26 o                         
   4  14   7          7.42         22.01        35.84 o                         
   5  14   7         17.26         61.20        36.82 o                         
   6  14   7          0.04         -3.27        28.57 o                         
   7  14   7         48.73          7.58        33.23 o                         
   8  14   7         32.65         46.97        28.37 o                         
   9  14   7         11.89         46.51        29.71 o                         
  10  14   7          0.73         27.65        36.57 o                         
 -10  15   7          0.71         -6.82        24.70 o                         
  -9  15   7          8.82         -0.11        22.30 o                         
  -8  15   7         23.06         28.23        30.19 o                         
  -7  15   7          5.55         -7.34        27.94 o                         
  -6  15   7         91.51         62.98        24.02 o                         
  -5  15   7         49.29         36.03        27.89 o                         
  -4  15   7          3.27        -28.33        28.33 o                         
  -3  15   7          1.49        -31.64        31.64 o                         
  -2  15   7         54.17         31.89        28.80 o                         
  -1  15   7          1.17          2.89        23.70 o                         
   0  15   7        242.46        257.71        30.64 o                         
   1  15   7        296.84        247.69        30.43 o                         
   2  15   7         94.55         85.09        28.14 o                         
   3  15   7          2.30         11.48        27.68 o                         
   4  15   7          5.84         19.97        33.25 o                         
   5  15   7          0.29         19.33        28.68 o                         
   6  15   7         15.76        -10.96        30.05 o                         
   7  15   7          0.72         -8.98        30.45 o                         
   8  15   7         19.17         30.51        31.98 o                         
   9  15   7          4.15         36.18        33.23 o                         
  -9  16   7          1.97         23.32        15.24 o                         
  -8  16   7         26.11        117.98        27.93 o                         
  -7  16   7         12.92        -16.61        29.20 o                         
  -6  16   7         17.09         58.06        33.59 o                         
  -5  16   7          3.81        -24.26        24.26 o                         
  -4  16   7          4.80         47.11        25.21 o                         
  -3  16   7         56.74         57.84        31.89 o                         
  -2  16   7         80.00         76.89        34.30 o                         
  -1  16   7         66.15         59.47        29.54 o                         
   0  16   7        103.10        103.40        28.17 o                         
   1  16   7          5.51         19.98        30.10 o                         
   2  16   7         13.38          2.73        28.66 o                         
   3  16   7         17.00        -13.04        28.67 o                         
   4  16   7          1.85          4.26        35.32 o                         
   5  16   7         26.69         39.27        32.52 o                         
   6  16   7         30.44         53.16        31.37 o                         
   7  16   7          2.70         13.38        32.00 o                         
   8  16   7          3.04         20.08        33.43 o                         
  -7  17   7          0.03         20.64        34.58 o                         
  -6  17   7         16.27         28.66        25.97 o                         
  -5  17   7         67.84         30.08        37.97 o                         
  -4  17   7          0.00         15.64        26.85 o                         
  -3  17   7          6.96         31.08        33.96 o                         
  -2  17   7         10.01         -0.68        27.69 o                         
  -1  17   7         48.53         83.30        28.87 o                         
   0  17   7          8.00          8.16        28.76 o                         
   1  17   7          0.78         19.73        32.80 o                         
   2  17   7          7.58         22.46        29.55 o                         
   3  17   7          2.41         38.93        32.30 o                         
   4  17   7          3.01         17.13        35.73 o                         
   5  17   7         24.51         42.34        33.24 o                         
   6  17   7          4.01          8.99        33.08 o                         
  -5  18   7          4.95         37.20        30.17 o                         
  -4  18   7          1.23         -3.03        29.60 o                         
  -3  18   7          0.89          7.43        29.23 o                         
  -2  18   7          0.86          9.74        29.54 o                         
  -1  18   7          7.30         49.88        38.55 o                         
   0  18   7         21.64         33.09        33.31 o                         
   1  18   7          5.30         52.00        34.75 o                         
   2  18   7         45.54         71.72        38.03 o                         
   3  18   7         41.97         46.65        39.56 o                         
   4  18   7          3.60         52.31        33.88 o                         
 -16   0   8          3.24         13.92        43.09 o                         
 -15   0   8          0.01          0.25        38.61 o                         
 -14   0   8          7.71          4.19        10.15 o                         
 -13   0   8         48.39         96.35        34.95 o                         
 -12   0   8        315.96        326.80        18.84 o                         
 -11   0   8          0.71         10.03        11.78 o                         
 -10   0   8        873.87        906.56        35.76 o                         
  -9   0   8       1138.72       1001.45        42.65 o                         
  -8   0   8       3304.76       3199.14       165.67 o                         
  -7   0   8       3414.57       3356.66        63.79 o                         
  -6   0   8        302.09        301.70        30.08 o                         
  -5   0   8       2100.79       2178.54        44.16 o                         
  -4   0   8      24760.91      26691.59       506.58 o                         
  -3   0   8       3632.26       3271.30        30.98 o                         
  -1   0   8      29764.27      29284.01       521.42 o                         
   0   0   8      15656.48      16294.86       253.23 o                         
   1   0   8         23.20         20.37         8.55 o                         
   2   0   8         14.12         -2.35        10.07 o                         
   3   0   8         21.81         10.43        11.00 o                         
   4   0   8         64.83         63.51        12.84 o                         
   5   0   8       2784.30       3546.02        60.68 o                         
   6   0   8       1780.95       2036.43        57.27 o                         
   7   0   8         64.34         44.41        16.68 o                         
   8   0   8         32.29         38.32        26.89 o                         
   9   0   8        177.32        213.86        27.76 o                         
  10   0   8        187.06        179.45        25.42 o                         
  11   0   8        434.71        486.36        47.49 o                         
  12   0   8        121.80        118.28        39.37 o                         
  13   0   8          3.72         40.61        27.50 o                         
  14   0   8         81.92         41.34        33.34 o                         
  15   0   8          2.47        -10.97        32.97 o                         
  16   0   8         11.86        -49.57        49.57 o                         
 -17   1   8          2.71          4.18        51.27 o                         
 -16   1   8          1.24          6.50        30.87 o                         
 -15   1   8         11.80         -2.30        18.15 o                         
 -14   1   8         22.09         24.83        15.99 o                         
 -13   1   8         29.84         19.75        10.65 o                         
 -12   1   8        255.24        264.73        26.75 o                         
 -11   1   8          1.82         13.13        12.11 o                         
 -10   1   8        234.63        234.46         5.88 o                         
  -9   1   8          2.55          1.21        14.32 o                         
  -8   1   8        230.94        249.94        17.19 o                         
  -7   1   8        726.08        659.40        20.68 o                         
  -6   1   8          0.88         -9.68        10.56 o                         
  -5   1   8        280.73        271.43        12.68 o                         
  -4   1   8         41.71         36.63         8.79 o                         
  -3   1   8       2304.76       2312.15        22.17 o                         
  -2   1   8       1071.51        982.07         9.34 o                         
  -1   1   8        600.31        506.29         7.51 o                         
   0   1   8        346.89        384.97         9.12 o                         
   1   1   8       4939.07       5032.53        44.58 o                         
   2   1   8         20.89         27.40         8.68 o                         
   3   1   8       1159.77       1065.19        16.24 o                         
   4   1   8        162.00        140.31         8.49 o                         
   5   1   8         74.98         62.00         8.92 o                         
   6   1   8        323.97        374.56        13.02 o                         
   7   1   8         66.79         54.89         9.70 o                         
   8   1   8         89.62        100.29        10.71 o                         
   9   1   8        674.97        707.87        26.76 o                         
  10   1   8         89.16        118.59        13.35 o                         
  11   1   8          8.02         18.76        16.79 o                         
  12   1   8        137.99        128.85        18.96 o                         
  13   1   8        191.71        209.89        21.24 o                         
  14   1   8         79.54         62.69        36.42 o                         
  15   1   8          0.42          7.54        20.76 o                         
  16   1   8         24.94         40.04        22.26 o                         
 -17   2   8          1.69        -30.63        34.39 o                         
 -16   2   8          0.12         -7.43        12.94 o                         
 -15   2   8         43.06         50.60        10.55 o                         
 -14   2   8         61.70         93.02        16.05 o                         
 -13   2   8         59.55         68.62        13.06 o                         
 -12   2   8         55.61         72.39        17.40 o                         
 -11   2   8       1191.48       1335.57        27.53 o                         
 -10   2   8          0.12          1.95        11.95 o                         
  -9   2   8         77.45        133.19        32.75 o                         
  -8   2   8        400.80        412.33        23.83 o                         
  -7   2   8        952.08        856.04         9.77 o                         
  -6   2   8        541.92        507.45        10.33 o                         
  -5   2   8        249.49        326.45         8.59 o                         
  -4   2   8          0.14         -2.52         4.73 o                         
  -3   2   8       1763.84       1552.32        13.91 o                         
  -2   2   8        424.37        503.92         8.07 o                         
  -1   2   8        751.54        613.76         8.66 o                         
   0   2   8       1292.66       1223.94        13.24 o                         
   1   2   8       1470.43       1216.51        13.01 o                         
   2   2   8       2542.97       2552.77        23.38 o                         
   3   2   8       1032.34        995.26        14.89 o                         
   4   2   8        558.30        506.76        13.87 o                         
   5   2   8        153.92        178.08         9.23 o                         
   6   2   8         43.38         64.45        10.81 o                         
   7   2   8        800.33        825.04        19.81 o                         
   8   2   8        371.29        349.04        13.04 o                         
   9   2   8         89.12         74.19        13.38 o                         
  10   2   8        678.68        698.41        18.75 o                         
  11   2   8          0.24         13.90        12.92 o                         
  12   2   8         13.65         24.62        13.44 o                         
  13   2   8          1.53         47.13        21.29 o                         
  14   2   8         16.99         -9.41        19.40 o                         
  15   2   8         12.76         37.65        23.99 o                         
 -17   3   8         25.19          8.76        39.93 o                         
 -16   3   8          7.85         16.65        18.07 o                         
 -15   3   8        123.38        108.75        20.22 o                         
 -14   3   8        145.88        163.40        16.14 o                         
 -13   3   8        253.49        305.57        18.59 o                         
 -12   3   8         20.73         58.44        19.88 o                         
 -11   3   8        277.72        272.02        18.76 o                         
 -10   3   8        155.62        137.15        32.11 o                         
  -9   3   8          5.27         16.13        23.26 o                         
  -8   3   8        492.38        387.52        20.99 o                         
  -7   3   8          0.32         -3.37        14.89 o                         
  -6   3   8       3445.22       3343.46        30.96 o                         
  -5   3   8       2346.89       2554.19        25.24 o                         
  -4   3   8       1831.15       1812.59        18.14 o                         
  -3   3   8        120.65        102.55         7.09 o                         
  -2   3   8       4129.00       3632.59        29.84 o                         
  -1   3   8      15834.56      15261.57       141.82 o                         
   0   3   8       1191.41       1074.06        12.54 o                         
   1   3   8       7189.89       7171.17        60.16 o                         
   2   3   8        812.04        899.70        13.20 o                         
   3   3   8       4834.85       5207.93        47.72 o                         
   4   3   8        131.48        162.10        10.17 o                         
   5   3   8       2356.44       2455.12        30.99 o                         
   6   3   8        104.49        154.20        14.12 o                         
   7   3   8          0.31          3.29        12.50 o                         
   8   3   8         24.82          7.07        12.17 o                         
   9   3   8         10.47         37.87        13.09 o                         
  10   3   8        158.69        187.89        20.01 o                         
  11   3   8        253.84        264.06        14.99 o                         
  12   3   8          1.86         -9.03        19.04 o                         
  13   3   8         12.51         26.63        17.93 o                         
  14   3   8          6.30         11.04        14.62 o                         
  15   3   8          4.56         10.61        20.97 o                         
 -17   4   8         45.57        104.81        42.90 o                         
 -16   4   8          2.55          0.36        21.01 o                         
 -15   4   8         25.03         27.46        20.64 o                         
 -14   4   8         57.84         36.44        18.06 o                         
 -13   4   8          5.47         14.54        21.08 o                         
 -12   4   8        104.75        117.53        19.32 o                         
 -11   4   8          6.03          5.57        22.53 o                         
 -10   4   8         42.34         19.07        32.70 o                         
  -9   4   8         63.25         73.14        23.48 o                         
  -8   4   8        704.52        815.85        37.12 o                         
  -7   4   8        397.72        389.01        18.01 o                         
  -6   4   8        867.16        889.39        25.20 o                         
  -5   4   8        407.97        366.77        10.65 o                         
  -4   4   8        495.33        470.44         8.37 o                         
  -3   4   8        680.27        592.71         9.43 o                         
  -2   4   8          9.17          8.83         6.86 o                         
  -1   4   8        471.87        375.47         8.95 o                         
   0   4   8        344.64        273.22         9.07 o                         
   1   4   8       4437.00       4720.03        44.49 o                         
   2   4   8       2974.86       2460.08        25.30 o                         
   3   4   8        800.45        713.76        14.63 o                         
   4   4   8       3405.62       3616.80        37.63 o                         
   5   4   8        610.01        615.53        15.57 o                         
   6   4   8          0.03          9.23        16.78 o                         
   7   4   8        675.30        780.77        15.42 o                         
   8   4   8         28.12         22.55        10.90 o                         
   9   4   8          0.39         -4.54        13.02 o                         
  10   4   8        241.37        238.94        16.72 o                         
  11   4   8          0.52         -8.27        15.62 o                         
  12   4   8        231.14        226.66        18.00 o                         
  13   4   8          7.21          9.69        15.73 o                         
  14   4   8          0.39         -1.67        13.12 o                         
  15   4   8         10.81        -13.93        24.31 o                         
 -16   5   8          7.91          7.19        26.39 o                         
 -15   5   8          8.21         22.51        24.02 o                         
 -14   5   8         80.57         71.88        28.07 o                         
 -13   5   8         31.49         34.75        21.01 o                         
 -12   5   8          0.40          7.74        32.46 o                         
 -11   5   8          0.38         -4.91        26.42 o                         
 -10   5   8         86.62         56.83        25.28 o                         
  -9   5   8        270.67        316.69        28.02 o                         
  -8   5   8         47.18         55.29        18.31 o                         
  -7   5   8         33.04          0.45        21.29 o                         
  -6   5   8         27.86         12.90         9.32 o                         
  -5   5   8       1390.47       1302.66        17.51 o                         
  -4   5   8       1494.56       1443.84        16.09 o                         
  -3   5   8       1979.49       1761.19        25.97 o                         
  -2   5   8       1644.22       1706.20        22.27 o                         
  -1   5   8        148.77        190.29         9.79 o                         
   0   5   8       1101.60       1097.42        15.56 o                         
   1   5   8        870.36        834.67        14.73 o                         
   2   5   8       2604.30       3402.74        35.50 o                         
   3   5   8        743.10        646.81        14.99 o                         
   4   5   8       1240.52       1248.16        20.55 o                         
   5   5   8       3059.94       2827.01        34.80 o                         
   6   5   8        116.54        119.51        17.91 o                         
   7   5   8         74.63         90.55        16.92 o                         
   8   5   8        291.11        261.70        13.45 o                         
   9   5   8        112.24        132.26        16.86 o                         
  10   5   8         28.50         33.06        14.51 o                         
  11   5   8        112.59        132.35        17.47 o                         
  12   5   8          2.83          3.65        13.45 o                         
  13   5   8          1.48         12.17        23.46 o                         
  14   5   8          0.14         20.21        17.66 o                         
  15   5   8          4.89          1.23        15.42 o                         
 -16   6   8          3.04         20.90        35.77 o                         
 -15   6   8          3.56         20.14        45.86 o                         
 -14   6   8        159.98        202.31        34.69 o                         
 -13   6   8          1.25          5.90        21.60 o                         
 -12   6   8         65.24         59.59        20.78 o                         
 -11   6   8         25.94          0.69        27.23 o                         
 -10   6   8          4.43         34.91        29.46 o                         
  -9   6   8         69.15         65.39        23.96 o                         
  -8   6   8         98.94         72.01        21.43 o                         
  -7   6   8         32.57         49.12        11.42 o                         
  -6   6   8        774.25        773.77        12.79 o                         
  -5   6   8          0.12         -3.42        12.88 o                         
  -4   6   8        154.14        178.04        12.13 o                         
  -3   6   8       1151.33       1233.95        16.94 o                         
  -2   6   8        991.44       1061.93        16.46 o                         
  -1   6   8          0.57         -1.37         9.38 o                         
   0   6   8        256.54        268.15        11.51 o                         
   1   6   8         19.74          8.01        12.84 o                         
   2   6   8       4584.24       4677.22        50.04 o                         
   3   6   8        126.72        171.47        12.84 o                         
   4   6   8       2179.48       1988.60        28.58 o                         
   5   6   8        393.49        384.53        17.96 o                         
   6   6   8         53.47         60.77        14.27 o                         
   7   6   8          2.26          7.47        15.23 o                         
   8   6   8         72.63         86.30        23.70 o                         
   9   6   8        591.17        531.21        19.22 o                         
  10   6   8         97.89         82.45        13.51 o                         
  11   6   8         72.13         60.05        20.79 o                         
  12   6   8         12.83         20.90        24.09 o                         
  13   6   8          0.45          9.20        16.95 o                         
  14   6   8          4.10         -3.86        14.04 o                         
  15   6   8          3.79         23.09        23.47 o                         
 -16   7   8          0.88         44.57        32.69 o                         
 -15   7   8          3.94         44.97        34.60 o                         
 -14   7   8         51.23         66.13        43.67 o                         
 -13   7   8          0.02         28.39        28.67 o                         
 -12   7   8          6.44         10.66        22.40 o                         
 -11   7   8         32.56         28.17        21.54 o                         
 -10   7   8         32.69          2.73        25.99 o                         
  -9   7   8        117.72        159.05        25.49 o                         
  -8   7   8        197.18        172.89        14.44 o                         
  -7   7   8         20.36         19.32         9.28 o                         
  -6   7   8        521.15        442.32        15.43 o                         
  -5   7   8        247.93        274.62        12.02 o                         
  -4   7   8         25.02         21.65        12.92 o                         
  -3   7   8       2494.35       2804.62        35.42 o                         
  -2   7   8       1976.34       2303.85        31.79 o                         
  -1   7   8        877.87        882.63        16.65 o                         
   0   7   8         18.16         31.01        10.87 o                         
   1   7   8        497.83        443.22        15.40 o                         
   2   7   8        444.85        429.87        16.13 o                         
   3   7   8       1484.67       1355.73        24.75 o                         
   4   7   8        428.08        384.25        16.27 o                         
   5   7   8        284.45        258.07        17.72 o                         
   6   7   8         92.45         84.88        19.57 o                         
   7   7   8         15.48         11.71        16.17 o                         
   8   7   8          3.47         30.68        16.90 o                         
   9   7   8          6.78         10.32        12.32 o                         
  10   7   8        156.64        155.89        14.76 o                         
  11   7   8         92.67        105.04        15.45 o                         
  12   7   8         37.86         25.25        24.53 o                         
  13   7   8         26.56         36.20        17.02 o                         
  14   7   8          0.69          3.58        26.71 o                         
 -15   8   8          0.11         41.50        26.90 o                         
 -14   8   8         27.46         30.13        26.81 o                         
 -13   8   8         12.58        -29.97        29.97 o                         
 -12   8   8          4.70          5.05        24.55 o                         
 -11   8   8         38.69         50.40        21.73 o                         
 -10   8   8         61.32         56.09        26.25 o                         
  -9   8   8         20.57         27.82        23.99 o                         
  -8   8   8          0.01          7.01        12.58 o                         
  -7   8   8        125.88        140.60         9.36 o                         
  -6   8   8         49.43         44.92         9.81 o                         
  -5   8   8        988.43       1112.14        20.83 o                         
  -4   8   8         35.62         32.18        11.39 o                         
  -3   8   8        171.53        201.06        17.39 o                         
  -2   8   8         44.14         50.54        13.30 o                         
  -1   8   8        471.49        438.19        19.69 o                         
   0   8   8        203.41        242.90        16.31 o                         
   1   8   8        115.27        165.32        18.51 o                         
   2   8   8       1048.67       1050.76        21.30 o                         
   3   8   8        515.59        567.08        19.70 o                         
   4   8   8          5.62         -5.04        14.42 o                         
   5   8   8        568.84        552.16        23.25 o                         
   6   8   8         10.14         40.61        16.84 o                         
   7   8   8        520.65        589.87        26.24 o                         
   8   8   8       1010.69       1020.05        41.84 o                         
   9   8   8        176.27        157.85        22.69 o                         
  10   8   8         36.89         49.93        24.27 o                         
  11   8   8         25.07         38.91        16.92 o                         
  12   8   8          0.31        -12.05        14.13 o                         
  13   8   8         19.87         48.40        31.21 o                         
  14   8   8          0.13         21.57        28.67 o                         
 -15   9   8          6.00         23.77        30.23 o                         
 -14   9   8          1.65         13.44        20.25 o                         
 -13   9   8         24.23         27.75        26.27 o                         
 -12   9   8          7.71         10.56        30.22 o                         
 -11   9   8         34.94         32.53        23.96 o                         
 -10   9   8        103.37        102.34        30.66 o                         
  -9   9   8          1.88         41.38        26.97 o                         
  -8   9   8         52.52         53.91        15.95 o                         
  -7   9   8        139.27        164.33        15.17 o                         
  -6   9   8         36.64         57.38        16.92 o                         
  -5   9   8          5.00         19.66        20.96 o                         
  -4   9   8        501.45        501.52        30.83 o                         
  -3   9   8       1354.36       1375.92        27.21 o                         
  -2   9   8         38.16         71.24        14.89 o                         
  -1   9   8        748.16        822.90        29.97 o                         
   0   9   8          1.42         29.39        17.16 o                         
   1   9   8       2090.53       2164.71        47.68 o                         
   2   9   8        106.74         97.58        17.28 o                         
   3   9   8         43.66         39.84        19.70 o                         
   4   9   8          6.09         13.94        17.79 o                         
   5   9   8         23.15         30.36        19.71 o                         
   6   9   8        304.51        304.40        29.60 o                         
   7   9   8        818.20        797.37        33.00 o                         
   8   9   8         44.98         25.00        23.06 o                         
   9   9   8          7.05         24.55        29.22 o                         
  10   9   8         75.07         99.36        24.29 o                         
  11   9   8         14.00         30.10        18.47 o                         
  12   9   8         15.66          6.45        14.72 o                         
  13   9   8          1.41         15.22        22.79 o                         
  14   9   8          3.65          8.91        14.93 o                         
 -14  10   8          2.54         19.92        22.37 o                         
 -13  10   8         13.73          2.27        21.97 o                         
 -12  10   8          2.61         21.91        28.29 o                         
 -11  10   8         66.78         78.45        25.08 o                         
 -10  10   8         21.98         50.51        29.20 o                         
  -9  10   8         42.70         35.05        13.80 o                         
  -8  10   8        321.62        382.87        16.76 o                         
  -7  10   8         61.37         49.75        14.66 o                         
  -6  10   8        319.87        295.11        18.14 o                         
  -5  10   8        913.06        906.80        25.13 o                         
  -4  10   8         38.85         41.76        16.04 o                         
  -3  10   8          1.61         -7.51        17.02 o                         
  -2  10   8         36.53         62.29        21.70 o                         
  -1  10   8        144.04        146.45        18.19 o                         
   0  10   8        294.95        253.10        22.89 o                         
   1  10   8        253.58        240.25        20.57 o                         
   2  10   8         75.02        128.11        35.97 o                         
   3  10   8         29.54         33.90        19.04 o                         
   4  10   8        179.30        196.89        25.06 o                         
   5  10   8        106.56        102.59        22.18 o                         
   6  10   8        326.86        344.70        30.02 o                         
   7  10   8          0.21         38.51        31.03 o                         
   8  10   8        478.72        459.15        29.28 o                         
   9  10   8        181.26        165.30        25.55 o                         
  10  10   8         78.87         86.34        32.99 o                         
  11  10   8          0.10         12.94        26.78 o                         
  12  10   8          0.21          8.49        28.49 o                         
  13  10   8          8.51         23.51        24.72 o                         
 -14  11   8          0.42          6.38        24.20 o                         
 -13  11   8          0.02         19.62        21.50 o                         
 -12  11   8        123.34        158.33        35.95 o                         
 -11  11   8         73.34         55.33        26.57 o                         
 -10  11   8          6.33         36.98        30.57 o                         
  -9  11   8        261.46        274.31        15.61 o                         
  -8  11   8        739.87        792.54        23.09 o                         
  -7  11   8          9.68         28.21        17.72 o                         
  -6  11   8         72.57         63.02        16.29 o                         
  -5  11   8          0.76         17.44        17.31 o                         
  -4  11   8        101.27        154.71        26.21 o                         
  -3  11   8        131.82         75.28        18.45 o                         
  -2  11   8          0.11        -18.50        18.50 o                         
  -1  11   8        151.84        126.55        20.79 o                         
   0  11   8        147.33        201.61        30.78 o                         
   1  11   8        169.15        175.66        22.49 o                         
   2  11   8          9.94         39.86        21.72 o                         
   3  11   8       1140.98       1033.34        35.46 o                         
   4  11   8        275.53        269.75        28.24 o                         
   5  11   8       1353.04       1371.21        39.97 o                         
   6  11   8        844.45        811.28        33.87 o                         
   7  11   8         91.18         82.00        27.38 o                         
   8  11   8         78.33         81.51        25.68 o                         
   9  11   8         69.12         74.55        25.85 o                         
  10  11   8          4.76         48.34        26.31 o                         
  11  11   8         22.19         20.39        26.89 o                         
  12  11   8          4.08         26.92        19.67 o                         
 -13  12   8         29.80         32.46        28.77 o                         
 -12  12   8         38.05         52.68        31.51 o                         
 -11  12   8         62.31         79.95        28.36 o                         
 -10  12   8          5.85         65.74        38.28 o                         
  -9  12   8         21.91          7.01        18.39 o                         
  -8  12   8         49.84         17.18        13.97 o                         
  -7  12   8         22.20         32.38        15.06 o                         
  -6  12   8          7.55         12.58        15.79 o                         
  -5  12   8         69.12        108.09        23.30 o                         
  -4  12   8          2.79        -10.80        18.29 o                         
  -3  12   8        240.42        291.39        21.71 o                         
  -2  12   8          1.65          5.86        18.91 o                         
  -1  12   8         24.08         27.29        34.39 o                         
   0  12   8          0.78         -9.02        21.80 o                         
   1  12   8          0.01        -25.40        28.13 o                         
   2  12   8          2.99         15.37        28.37 o                         
   3  12   8         40.89         70.75        22.95 o                         
   4  12   8         14.02         25.50        23.82 o                         
   5  12   8         11.40         13.70        30.55 o                         
   6  12   8         43.86         48.63        25.49 o                         
   7  12   8          9.21         45.28        25.80 o                         
   8  12   8         63.23         37.83        26.90 o                         
   9  12   8          0.04         46.73        26.13 o                         
  10  12   8         11.16         46.63        34.47 o                         
  11  12   8         12.79         21.85        35.86 o                         
  12  12   8          0.56         32.60        15.62 o                         
 -12  13   8         36.02         73.32        29.76 o                         
 -11  13   8         15.76         32.10        28.55 o                         
 -10  13   8         13.17         23.42        14.77 o                         
  -9  13   8         50.23         88.11        15.03 o                         
  -8  13   8        103.22        104.85        33.59 o                         
  -7  13   8          3.23         13.09        16.45 o                         
  -6  13   8        285.98        259.78        25.95 o                         
  -5  13   8         65.64         77.48        23.99 o                         
  -4  13   8          9.82         -0.36        18.56 o                         
  -3  13   8         49.69         25.99        19.07 o                         
  -2  13   8         13.36         19.54        19.36 o                         
  -1  13   8         15.66         48.45        20.27 o                         
   0  13   8          3.22         26.82        21.65 o                         
   1  13   8         49.41         32.45        25.73 o                         
   2  13   8         10.28          3.43        23.03 o                         
   3  13   8        195.97        282.31        28.25 o                         
   4  13   8          6.54         19.39        25.18 o                         
   5  13   8         24.39         27.28        25.87 o                         
   6  13   8         13.05         15.74        25.38 o                         
   7  13   8        358.33        287.05        29.77 o                         
   8  13   8         13.59         55.54        27.33 o                         
   9  13   8         10.44          6.06        27.51 o                         
  10  13   8         11.47        -22.91        30.53 o                         
  11  13   8          1.27          4.42        30.14 o                         
 -11  14   8          1.91        -30.24        31.34 o                         
 -10  14   8          6.54         33.16        19.00 o                         
  -9  14   8         32.10         22.63        16.60 o                         
  -8  14   8          3.61          6.36        21.88 o                         
  -7  14   8          2.25          8.41        20.76 o                         
  -6  14   8         30.86         48.69        24.22 o                         
  -5  14   8         96.07         69.97        34.80 o                         
  -4  14   8         23.74         33.14        23.27 o                         
  -3  14   8         10.01        -16.35        19.87 o                         
  -2  14   8          3.25         -6.79        20.10 o                         
  -1  14   8         66.49         47.25        25.35 o                         
   0  14   8         34.41         24.74        23.62 o                         
   1  14   8        146.53        191.06        30.82 o                         
   2  14   8         32.21          4.43        30.25 o                         
   3  14   8         58.12         76.99        26.52 o                         
   4  14   8        246.26        194.14        28.86 o                         
   5  14   8         34.14         14.97        28.00 o                         
   6  14   8          1.17          7.39        34.09 o                         
   7  14   8          0.49         15.29        28.21 o                         
   8  14   8         91.83         50.29        29.98 o                         
   9  14   8          0.87         47.91        36.00 o                         
  10  14   8          0.00         15.72        30.66 o                         
 -10  15   8          4.81         28.14        18.46 o                         
  -9  15   8         22.27          3.31        25.85 o                         
  -8  15   8          3.39         15.49        16.49 o                         
  -7  15   8          4.61         43.98        19.46 o                         
  -6  15   8        128.45        115.50        28.53 o                         
  -5  15   8         22.96         52.68        32.41 o                         
  -4  15   8          3.53        -14.37        21.47 o                         
  -3  15   8         34.49         39.36        23.05 o                         
  -2  15   8        109.03        124.71        25.25 o                         
  -1  15   8          1.95        -12.41        27.32 o                         
   0  15   8         13.99         19.37        25.27 o                         
   1  15   8        446.25        477.62        34.14 o                         
   2  15   8         78.36         50.42        33.63 o                         
   3  15   8         84.89        112.27        29.89 o                         
   4  15   8          3.44         36.32        29.11 o                         
   5  15   8         41.67         54.47        28.75 o                         
   6  15   8         31.51        107.72        36.03 o                         
   7  15   8          1.57         22.63        36.25 o                         
   8  15   8         29.76         59.21        30.74 o                         
   9  15   8         18.60         33.49        34.70 o                         
  -9  16   8          3.54          9.70        20.07 o                         
  -8  16   8          0.56          3.91        17.98 o                         
  -7  16   8          0.66         15.19        21.51 o                         
  -6  16   8          4.49          6.90        30.23 o                         
  -5  16   8          9.21         56.29        37.32 o                         
  -4  16   8         19.79         12.50        23.48 o                         
  -3  16   8          1.48         11.74        25.22 o                         
  -2  16   8         27.90         22.79        26.78 o                         
  -1  16   8         88.67        132.57        29.20 o                         
   0  16   8        149.63        165.28        28.44 o                         
   1  16   8        114.58        126.46        29.34 o                         
   2  16   8          1.66         28.48        34.98 o                         
   3  16   8         19.08         39.09        28.39 o                         
   4  16   8          1.02          8.47        29.28 o                         
   5  16   8          0.27          2.90        30.60 o                         
   6  16   8         26.36         41.31        38.76 o                         
   7  16   8          2.13         34.65        32.50 o                         
   8  16   8          1.21         26.69        51.38 o                         
  -7  17   8          1.54         17.48        22.74 o                         
  -6  17   8         39.03         31.46        32.99 o                         
  -5  17   8          5.65         -2.24        26.13 o                         
  -4  17   8          1.05         14.12        27.37 o                         
  -3  17   8          8.28         43.98        27.26 o                         
  -2  17   8         21.46         43.47        29.67 o                         
  -1  17   8          0.01         -2.43        29.85 o                         
   0  17   8         28.72         16.71        30.51 o                         
   1  17   8        198.58        183.55        38.00 o                         
   2  17   8          7.15         49.59        32.74 o                         
   3  17   8          7.45         -5.87        30.55 o                         
   4  17   8          1.45         42.39        31.41 o                         
   5  17   8          0.05         10.46        34.04 o                         
   6  17   8          0.68          1.59        43.38 o                         
  -5  18   8         18.88         40.05        37.11 o                         
  -4  18   8          2.23         41.55        29.22 o                         
  -3  18   8         15.22         23.17        31.28 o                         
  -2  18   8          3.26        -30.38        30.38 o                         
  -1  18   8         15.58          3.61        33.15 o                         
   0  18   8         11.85         25.69        36.69 o                         
   1  18   8          8.18         -5.06        37.19 o                         
   2  18   8         41.28         27.74        34.33 o                         
   3  18   8         13.58         41.63        33.55 o                         
 -17   1   9          0.99          8.93        63.61 o                         
 -16   1   9          3.26         -4.24        32.94 o                         
 -15   1   9          0.00         -6.71        11.75 o                         
 -14   1   9          2.46          5.42         7.05 o                         
 -13   1   9         35.99         35.06         9.15 o                         
 -12   1   9         34.58         40.48        10.56 o                         
 -11   1   9        157.86        169.91        16.32 o                         
 -10   1   9        254.59        270.03         6.87 o                         
  -9   1   9        276.73        275.76        12.12 o                         
  -8   1   9         23.51         29.62        13.61 o                         
  -7   1   9        604.48        600.13        17.38 o                         
  -6   1   9        114.99        148.65        11.94 o                         
  -5   1   9       4036.01       4122.76        63.46 o                         
  -4   1   9      12646.94      12606.68       125.75 o                         
  -3   1   9          8.43          4.54         2.14 o                         
  -2   1   9       1146.02       1038.24        11.62 o                         
  -1   1   9       1399.51       1093.97        13.61 o                         
   0   1   9       2115.57       2092.84        31.35 o                         
   1   1   9        364.30        478.94        13.73 o                         
   2   1   9       1326.03       1355.80        17.78 o                         
   3   1   9         83.70         61.32         7.89 o                         
   4   1   9       1779.03       1734.71        19.31 o                         
   5   1   9         27.77         32.70         8.36 o                         
   6   1   9        115.17        144.39         9.86 o                         
   7   1   9        120.90        145.23        10.62 o                         
   8   1   9        412.54        384.39        15.56 o                         
   9   1   9        812.06        811.20        17.94 o                         
  10   1   9        452.87        474.15        27.32 o                         
  11   1   9        601.26        617.89        23.91 o                         
  12   1   9         40.06         46.39        22.15 o                         
  13   1   9        122.44        102.84        20.81 o                         
  14   1   9         22.31         21.80        23.57 o                         
  15   1   9         10.40         34.71        21.11 o                         
 -17   2   9         49.54         80.89        34.74 o                         
 -16   2   9         45.65         93.46        33.97 o                         
 -15   2   9         58.81         58.54        10.12 o                         
 -14   2   9         11.66         -0.34        12.10 o                         
 -13   2   9         54.48         73.13        13.31 o                         
 -12   2   9         93.27        106.15        18.84 o                         
 -11   2   9         44.62         39.28        18.85 o                         
 -10   2   9        179.31        153.07        21.34 o                         
  -9   2   9        445.28        516.69        24.89 o                         
  -8   2   9         40.25         37.43         3.56 o                         
  -7   2   9        218.25        208.99         5.91 o                         
  -6   2   9       5754.69       6080.24        59.52 o                         
  -5   2   9          1.41          3.43         5.32 o                         
  -4   2   9        762.57        753.12         9.46 o                         
  -3   2   9       6757.65       6498.34        64.61 o                         
  -2   2   9        210.54        250.83         6.19 o                         
  -1   2   9       1593.87       1677.44        20.12 o                         
   0   2   9       2294.20       2231.76        20.94 o                         
   1   2   9       2678.88       2572.73        23.29 o                         
   2   2   9      12380.90      12632.52       120.87 o                         
   3   2   9         49.53         43.28         9.08 o                         
   4   2   9         50.77         88.71         8.16 o                         
   5   2   9        504.34        461.53        11.52 o                         
   6   2   9       1696.88       1764.01        30.61 o                         
   7   2   9        256.00        249.04        12.96 o                         
   8   2   9       1520.03       1488.03        28.12 o                         
   9   2   9         84.36         85.10        12.53 o                         
  10   2   9        461.79        494.71        17.56 o                         
  11   2   9          2.97         47.68        28.55 o                         
  12   2   9        223.14        222.70        15.98 o                         
  13   2   9         33.92         38.48        19.42 o                         
  14   2   9        125.61        146.60        24.04 o                         
  15   2   9          0.01         11.56        22.51 o                         
 -17   3   9         63.39         68.99        39.32 o                         
 -16   3   9         14.55         24.51        31.88 o                         
 -15   3   9          9.40          1.58        31.94 o                         
 -14   3   9          0.57         -0.41        25.75 o                         
 -13   3   9          8.71         39.10        20.89 o                         
 -12   3   9        263.75        252.87        23.89 o                         
 -11   3   9         58.68         59.14        16.12 o                         
 -10   3   9        196.14        198.63        28.29 o                         
  -9   3   9          0.64         45.24        22.61 o                         
  -8   3   9         30.23         41.34        15.96 o                         
  -7   3   9         45.01         50.70         5.75 o                         
  -6   3   9        251.81        259.25         7.75 o                         
  -5   3   9       5277.79       5352.33        52.50 o                         
  -4   3   9         27.12         40.22         6.79 o                         
  -3   3   9        526.16        471.27         9.77 o                         
  -2   3   9      10139.37       9751.49        80.05 o                         
  -1   3   9       1084.25       1153.44        13.79 o                         
   0   3   9      11473.71      11156.96        99.06 o                         
   1   3   9         13.32         26.91         7.75 o                         
   2   3   9       3117.49       3200.82        32.09 o                         
   3   3   9       1799.73       2083.28        24.65 o                         
   4   3   9       1771.67       2021.19        26.41 o                         
   5   3   9       1141.14       1073.52        15.44 o                         
   6   3   9         24.82         41.17        11.44 o                         
   7   3   9       1651.69       1581.96        24.09 o                         
   8   3   9        264.64        255.62        14.36 o                         
   9   3   9        194.92        189.95        16.24 o                         
  10   3   9        177.32        135.06        14.06 o                         
  11   3   9         61.00         76.45        14.14 o                         
  12   3   9          5.54         34.42        23.60 o                         
  13   3   9        114.86        122.37        16.85 o                         
  14   3   9         10.46         16.99        20.31 o                         
  15   3   9          0.55         14.59        20.85 o                         
 -17   4   9          2.69        -13.11        70.68 o                         
 -16   4   9          0.46         11.83        20.20 o                         
 -15   4   9         36.36         35.39        16.74 o                         
 -14   4   9         81.72        114.97        22.37 o                         
 -13   4   9          1.70         25.05        17.33 o                         
 -12   4   9         99.69         76.19        20.32 o                         
 -11   4   9        228.63        244.14        21.03 o                         
 -10   4   9        815.89        798.27        39.76 o                         
  -9   4   9         39.75         55.01        30.60 o                         
  -8   4   9          0.06         35.46        25.94 o                         
  -7   4   9         76.19        101.61        14.51 o                         
  -6   4   9       5800.12       6062.35        60.19 o                         
  -5   4   9       1282.83       1343.60        16.89 o                         
  -4   4   9        335.50        283.02        11.43 o                         
  -3   4   9        389.21        373.72         8.32 o                         
  -2   4   9        406.50        412.53         9.51 o                         
  -1   4   9        451.03        448.01         9.50 o                         
   0   4   9        399.45        345.81         9.81 o                         
   1   4   9       3962.74       3934.31        36.91 o                         
   2   4   9        112.73        120.92         9.59 o                         
   3   4   9        475.49        458.80        28.05 o                         
   4   4   9        281.10        291.49        13.49 o                         
   5   4   9        405.55        408.32        13.73 o                         
   6   4   9          7.55          1.36        13.39 o                         
   7   4   9        817.35        820.44        18.45 o                         
   8   4   9         42.00         55.72        11.67 o                         
   9   4   9        118.43        125.50        13.04 o                         
  10   4   9         67.87         85.55        12.83 o                         
  11   4   9          4.74         17.58        19.48 o                         
  12   4   9         63.40         74.20        14.49 o                         
  13   4   9          3.31          3.93        14.43 o                         
  14   4   9         74.28         58.15        12.85 o                         
  15   4   9         27.42         -2.20        15.78 o                         
 -16   5   9          0.25         22.17        17.82 o                         
 -15   5   9          0.77         13.51        18.84 o                         
 -14   5   9          4.49          7.20        25.92 o                         
 -13   5   9         15.56          8.06        20.51 o                         
 -12   5   9         92.37        130.81        21.77 o                         
 -11   5   9         95.34         66.73        26.71 o                         
 -10   5   9        606.58        618.50        32.43 o                         
  -9   5   9         98.66        106.77        28.18 o                         
  -8   5   9        232.77        271.84        19.65 o                         
  -7   5   9         78.68         91.60        17.58 o                         
  -6   5   9        366.68        379.69        18.74 o                         
  -5   5   9       7500.83       7749.83        69.14 o                         
  -4   5   9       1047.95       1046.95        14.42 o                         
  -3   5   9        146.71        155.02         8.64 o                         
  -2   5   9        952.23        940.24        13.63 o                         
  -1   5   9        306.18        312.33        10.44 o                         
   0   5   9        819.33        766.77        15.79 o                         
   1   5   9       4718.23       5316.56        52.29 o                         
   2   5   9        464.61        413.50        13.17 o                         
   3   5   9        817.86        846.19        20.54 o                         
   4   5   9       2216.04       2259.05        28.47 o                         
   5   5   9       6335.76       6179.15        67.42 o                         
   6   5   9        213.21        204.47        15.69 o                         
   7   5   9         40.86         59.84        20.69 o                         
   8   5   9         21.87         21.77        12.95 o                         
   9   5   9          4.71         -2.58        13.82 o                         
  10   5   9        156.40        159.12        22.24 o                         
  11   5   9          3.45         -6.55        15.43 o                         
  12   5   9          9.86         -1.00        15.87 o                         
  13   5   9          0.06          3.84        21.18 o                         
  14   5   9          3.45          1.42        18.40 o                         
  15   5   9          2.52         22.88        19.41 o                         
 -16   6   9          0.43         12.93        25.50 o                         
 -15   6   9          8.93         38.21        29.83 o                         
 -14   6   9        103.65         93.84        32.38 o                         
 -13   6   9         34.70         52.34        28.79 o                         
 -12   6   9         36.32         35.93        20.72 o                         
 -11   6   9          5.41         16.80        29.58 o                         
 -10   6   9        149.10        170.47        31.72 o                         
  -9   6   9        122.63        198.25        26.96 o                         
  -8   6   9        135.15        165.16        24.06 o                         
  -7   6   9        320.77        282.59        21.50 o                         
  -6   6   9         27.29         12.61        10.29 o                         
  -5   6   9         67.96         74.91         8.05 o                         
  -4   6   9        552.25        527.91        10.76 o                         
  -3   6   9       2785.02       3238.25        32.52 o                         
  -2   6   9       1178.29       1146.08        17.21 o                         
  -1   6   9       3783.33       3428.99        45.25 o                         
   0   6   9       3310.47       3294.44        35.65 o                         
   1   6   9        651.74        625.18        17.48 o                         
   2   6   9       3667.13       3788.53        40.92 o                         
   3   6   9         18.20        -11.86        11.86 o                         
   4   6   9         67.13         62.89        12.82 o                         
   5   6   9        856.05        903.00        20.16 o                         
   6   6   9        373.85        360.17        16.78 o                         
   7   6   9         25.37         40.55        15.58 o                         
   8   6   9        136.43        155.39        18.67 o                         
   9   6   9         47.09         35.51        12.68 o                         
  10   6   9        177.07        168.63        15.31 o                         
  11   6   9         29.20         30.25        16.65 o                         
  12   6   9          0.95         35.71        19.00 o                         
  13   6   9         84.67         71.62        18.09 o                         
  14   6   9          2.39          7.17        18.28 o                         
 -16   7   9          4.81         41.91        25.21 o                         
 -15   7   9          3.18        -14.43        31.37 o                         
 -14   7   9          1.16         11.17        25.80 o                         
 -13   7   9        118.45        129.26        24.26 o                         
 -12   7   9          0.02         -4.68        23.28 o                         
 -11   7   9         47.29         -0.24        32.47 o                         
 -10   7   9          4.43          6.82        24.08 o                         
  -9   7   9         61.94         88.76        23.28 o                         
  -8   7   9          3.68          6.64        19.97 o                         
  -7   7   9        330.31        336.93        13.12 o                         
  -6   7   9        749.57        723.94        14.20 o                         
  -5   7   9        193.00        166.16        20.85 o                         
  -4   7   9        863.97       1051.17        37.19 o                         
  -3   7   9        332.74        347.97        13.53 o                         
  -2   7   9          2.43         -7.69         9.86 o                         
  -1   7   9        252.68        255.45        13.31 o                         
   0   7   9          8.86         17.78        10.97 o                         
   1   7   9         46.29         23.99        12.77 o                         
   2   7   9       1759.74       1748.51        25.73 o                         
   3   7   9        315.00        279.19        15.97 o                         
   4   7   9        686.63        782.39        19.50 o                         
   5   7   9        112.76        117.98        16.41 o                         
   6   7   9        181.43        156.27        16.86 o                         
   7   7   9         12.58          1.27        16.48 o                         
   8   7   9          0.27         32.23        20.22 o                         
   9   7   9        218.10        189.23        14.74 o                         
  10   7   9         38.20         19.09        13.73 o                         
  11   7   9        244.47        222.36        16.73 o                         
  12   7   9          8.06         24.13        15.24 o                         
  13   7   9         74.61         78.91        16.47 o                         
  14   7   9          0.12         20.08        15.27 o                         
 -15   8   9          0.13         32.23        28.91 o                         
 -14   8   9         21.75         -8.49        25.85 o                         
 -13   8   9         26.01         29.73        25.32 o                         
 -12   8   9          9.11         23.39        24.34 o                         
 -11   8   9         12.90          3.78        31.05 o                         
 -10   8   9        100.26         99.51        26.26 o                         
  -9   8   9         67.04         99.32        31.30 o                         
  -8   8   9         38.39         41.09         6.28 o                         
  -7   8   9          7.01         13.68        13.79 o                         
  -6   8   9        507.76        531.70        15.77 o                         
  -5   8   9        215.26        209.25        14.09 o                         
  -4   8   9         88.73         69.54        18.24 o                         
  -3   8   9        829.54        849.97        22.20 o                         
  -2   8   9        278.28        304.98        16.34 o                         
  -1   8   9          3.26          0.57        13.13 o                         
   0   8   9          3.50        -12.10        12.10 o                         
   1   8   9          6.20         -7.36        12.87 o                         
   2   8   9        324.83        318.94        15.77 o                         
   3   8   9        671.41        611.02        18.55 o                         
   4   8   9         42.29         45.53        14.72 o                         
   5   8   9         10.57          4.92        15.49 o                         
   6   8   9        499.33        491.45        21.16 o                         
   7   8   9         69.44         59.51        18.56 o                         
   8   8   9        236.10        283.21        21.77 o                         
   9   8   9          6.29         14.96        38.24 o                         
  10   8   9         92.79         85.82        28.51 o                         
  11   8   9        181.21        196.59        16.98 o                         
  12   8   9         42.92         43.62        22.53 o                         
  13   8   9          7.97         36.57        20.40 o                         
  14   8   9          4.77         -0.98        20.41 o                         
 -15   9   9          0.91         19.98        37.76 o                         
 -14   9   9          0.98         17.65        21.45 o                         
 -13   9   9         21.28         18.95        26.05 o                         
 -12   9   9          2.04        -19.32        26.59 o                         
 -11   9   9         52.76         75.92        32.85 o                         
 -10   9   9         99.74        101.01        28.04 o                         
  -9   9   9         17.36         18.86         7.70 o                         
  -8   9   9          8.73        -26.69        26.69 o                         
  -7   9   9          9.53         11.04        12.61 o                         
  -6   9   9         51.45         65.23        12.07 o                         
  -5   9   9         27.55         37.07        17.39 o                         
  -4   9   9        651.37        580.81        24.70 o                         
  -3   9   9        226.46        254.99        15.99 o                         
  -2   9   9        120.02        109.64        15.68 o                         
  -1   9   9       1150.55       1138.43        25.25 o                         
   0   9   9        375.82        425.98        19.00 o                         
   1   9   9        513.02        520.92        23.96 o                         
   2   9   9          1.17          1.72        16.47 o                         
   3   9   9        103.53         86.42        19.25 o                         
   4   9   9         11.48         10.38        26.56 o                         
   5   9   9        203.06        205.53        22.06 o                         
   6   9   9          0.01        -22.32        22.32 o                         
   7   9   9         66.38         44.47        22.26 o                         
   8   9   9        246.98        209.54        40.28 o                         
   9   9   9        311.73        315.43        29.26 o                         
  10   9   9        112.04        116.93        24.89 o                         
  11   9   9         18.91         33.23        18.83 o                         
  12   9   9          0.37        -19.35        19.35 o                         
  13   9   9          0.71         27.09        20.38 o                         
 -14  10   9          5.89         10.84        24.80 o                         
 -13  10   9          0.17         16.25        21.78 o                         
 -12  10   9         22.97          3.29        25.31 o                         
 -11  10   9         38.97         14.56        30.00 o                         
 -10  10   9         56.37         30.85        22.68 o                         
  -9  10   9          0.16         -5.17        13.31 o                         
  -8  10   9        130.18        113.60        12.00 o                         
  -7  10   9          1.01          4.86        11.79 o                         
  -6  10   9         14.63         23.26        15.91 o                         
  -5  10   9        145.60        177.45        16.04 o                         
  -4  10   9        212.00        177.05        21.24 o                         
  -3  10   9          1.47         33.51        20.54 o                         
  -2  10   9         93.80         81.85        16.61 o                         
  -1  10   9         60.53         88.26        17.91 o                         
   0  10   9        936.10        806.25        24.90 o                         
   1  10   9        101.67         73.27        21.34 o                         
   2  10   9          0.04        -18.71        18.71 o                         
   3  10   9        332.84        271.02        22.47 o                         
   4  10   9          1.45         25.18        20.88 o                         
   5  10   9        956.17        859.53        31.11 o                         
   6  10   9        395.68        465.19        30.94 o                         
   7  10   9        330.46        292.52        27.53 o                         
   8  10   9         16.85         14.12        27.03 o                         
   9  10   9          9.62         16.31        24.30 o                         
  10  10   9        127.43        118.29        25.87 o                         
  11  10   9         35.88         64.14        17.21 o                         
  12  10   9          0.48         -2.93        16.07 o                         
  13  10   9          1.34          2.50        15.83 o                         
 -14  11   9          0.00         43.60        30.98 o                         
 -13  11   9          0.03         15.32        26.17 o                         
 -12  11   9         74.39         31.12        29.79 o                         
 -11  11   9         19.75         23.23        31.98 o                         
 -10  11   9         39.38         49.64        19.29 o                         
  -9  11   9        266.20        290.62        17.96 o                         
  -8  11   9        700.88        699.77        30.30 o                         
  -7  11   9        157.28        120.44        20.69 o                         
  -6  11   9        310.80        309.99        17.72 o                         
  -5  11   9        866.20        944.86        31.52 o                         
  -4  11   9        910.12        915.39        26.49 o                         
  -3  11   9         45.17         62.49        17.55 o                         
  -2  11   9         22.87         43.23        17.93 o                         
  -1  11   9        142.38        139.80        19.56 o                         
   0  11   9       1239.36       1198.43        31.23 o                         
   1  11   9          1.03        -12.23        19.66 o                         
   2  11   9         42.03         34.70        24.30 o                         
   3  11   9        484.54        488.66        30.90 o                         
   4  11   9        233.02        189.02        24.94 o                         
   5  11   9        693.96        790.80        33.05 o                         
   6  11   9        664.22        618.81        33.13 o                         
   7  11   9         17.63        -15.62        27.04 o                         
   8  11   9         85.64         81.36        26.11 o                         
   9  11   9          0.02         31.91        24.63 o                         
  10  11   9          0.19          7.97        25.83 o                         
  11  11   9         30.34         49.82        27.46 o                         
  12  11   9          5.68          6.82        23.11 o                         
 -13  12   9          0.10        -22.57        26.97 o                         
 -12  12   9          4.15         40.18        27.90 o                         
 -11  12   9         21.15          9.18        20.55 o                         
 -10  12   9          0.73          8.15        10.20 o                         
  -9  12   9         22.64         13.36        16.42 o                         
  -8  12   9         77.25         64.79        18.84 o                         
  -7  12   9          5.20         -7.27        17.00 o                         
  -6  12   9         79.36        110.43        21.03 o                         
  -5  12   9         73.12        115.63        19.08 o                         
  -4  12   9         27.95         59.10        17.66 o                         
  -3  12   9        109.61         71.33        19.15 o                         
  -2  12   9        187.49        161.33        20.25 o                         
  -1  12   9         89.78         80.81        19.67 o                         
   0  12   9         66.09         70.85        20.53 o                         
   1  12   9          0.78         23.98        20.28 o                         
   2  12   9          6.95          5.46        21.16 o                         
   3  12   9         71.32         56.62        28.25 o                         
   4  12   9         98.37         75.60        25.44 o                         
   5  12   9         44.81         55.19        24.17 o                         
   6  12   9        265.99        287.17        28.33 o                         
   7  12   9         24.01         61.75        30.36 o                         
   8  12   9        155.45        166.93        27.78 o                         
   9  12   9          0.21         10.66        24.62 o                         
  10  12   9         19.34         24.28        32.50 o                         
  11  12   9          0.34         22.61        28.17 o                         
 -12  13   9          2.47          6.99        30.66 o                         
 -11  13   9          8.99         44.00        28.60 o                         
 -10  13   9         14.73        -36.43        36.43 o                         
  -9  13   9         68.57         42.63        23.94 o                         
  -8  13   9         25.68         41.07        15.86 o                         
  -7  13   9         21.69         24.84        15.26 o                         
  -6  13   9         96.32        128.13        21.25 o                         
  -5  13   9         25.32         20.93        28.54 o                         
  -4  13   9         19.90         30.45        18.40 o                         
  -3  13   9         11.07         19.79        23.30 o                         
  -2  13   9          0.03          8.94        19.36 o                         
  -1  13   9         78.12         85.89        24.39 o                         
   0  13   9         35.71         52.37        21.43 o                         
   1  13   9          1.08         19.73        21.81 o                         
   2  13   9        209.12        259.74        25.75 o                         
   3  13   9        121.65        166.58        26.29 o                         
   4  13   9         34.49         35.33        28.99 o                         
   5  13   9         28.68         25.94        33.70 o                         
   6  13   9          0.05        -11.27        26.11 o                         
   7  13   9        150.22        170.95        28.45 o                         
   8  13   9          6.95        -27.73        27.73 o                         
   9  13   9          0.52          6.03        34.85 o                         
  10  13   9          5.59        -13.07        39.76 o                         
  11  13   9          2.34        -30.78        30.78 o                         
 -11  14   9          1.20        -13.65        30.73 o                         
 -10  14   9         10.20         29.65        21.24 o                         
  -9  14   9          1.03         13.06        15.46 o                         
  -8  14   9         20.11         31.16        20.09 o                         
  -7  14   9        146.30        174.36        23.34 o                         
  -6  14   9         38.86         20.84        31.99 o                         
  -5  14   9          0.01         19.49        18.24 o                         
  -4  14   9         11.92         -5.04        18.86 o                         
  -3  14   9         53.27         41.50        20.84 o                         
  -2  14   9          0.02          8.20        20.29 o                         
  -1  14   9          2.31        -21.07        21.07 o                         
   0  14   9         70.73         66.31        23.18 o                         
   1  14   9        337.23        302.87        28.04 o                         
   2  14   9         25.15         30.49        25.08 o                         
   3  14   9         55.55         44.53        28.12 o                         
   4  14   9          7.04          8.53        32.06 o                         
   5  14   9         96.46         86.78        28.02 o                         
   6  14   9         52.99         43.91        27.39 o                         
   7  14   9         12.54         34.59        31.80 o                         
   8  14   9         25.81         25.45        28.03 o                         
   9  14   9          8.13          2.42        29.16 o                         
  10  14   9          2.38         25.71        43.90 o                         
 -10  15   9          0.99          0.73        18.03 o                         
  -9  15   9          7.80         34.14        21.04 o                         
  -8  15   9         12.70         40.33        35.79 o                         
  -7  15   9         22.85         29.78        22.62 o                         
  -6  15   9          4.05          9.41        22.61 o                         
  -5  15   9         22.10         62.80        35.89 o                         
  -4  15   9          0.28         -3.93        19.80 o                         
  -3  15   9         47.32          5.65        22.02 o                         
  -2  15   9        295.00        273.65        27.16 o                         
  -1  15   9         39.74         28.34        27.35 o                         
   0  15   9         18.52         -6.65        24.97 o                         
   1  15   9        177.65        171.69        29.01 o                         
   2  15   9        553.48        480.81        32.70 o                         
   3  15   9          0.02        -30.22        30.22 o                         
   4  15   9        104.08        124.99        30.01 o                         
   5  15   9          2.01          5.20        26.83 o                         
   6  15   9         53.48         55.05        28.88 o                         
   7  15   9         20.22          6.92        31.46 o                         
   8  15   9          0.02        -10.79        38.09 o                         
  -9  16   9          0.05         13.10        23.88 o                         
  -8  16   9          1.39          2.64        16.88 o                         
  -7  16   9         15.52          3.72        27.91 o                         
  -6  16   9          8.78         35.86        21.66 o                         
  -5  16   9          7.20         24.82        22.03 o                         
  -4  16   9         16.90         29.67        22.84 o                         
  -3  16   9          4.99         32.62        24.55 o                         
  -2  16   9          3.00         -8.54        24.63 o                         
  -1  16   9         25.52          3.25        27.24 o                         
   0  16   9          1.72         12.38        26.35 o                         
   1  16   9          0.01          6.47        27.22 o                         
   2  16   9         22.55         33.29        27.54 o                         
   3  16   9         24.68         40.74        31.27 o                         
   4  16   9         24.11         30.07        29.54 o                         
   5  16   9          2.70        -35.83        36.41 o                         
   6  16   9          0.32         47.87        32.51 o                         
   7  16   9          1.68         30.53        36.87 o                         
  -7  17   9          1.54        -30.27        36.58 o                         
  -6  17   9          0.58          7.58        26.36 o                         
  -5  17   9          0.00         13.23        24.22 o                         
  -4  17   9          2.80         29.24        28.42 o                         
  -3  17   9          0.18        -19.19        26.00 o                         
  -2  17   9          1.05         25.20        35.88 o                         
  -1  17   9         12.14         49.22        27.33 o                         
   0  17   9         42.47         39.74        28.01 o                         
   1  17   9         49.74        -11.60        29.72 o                         
   2  17   9          9.65         55.50        29.25 o                         
   3  17   9         11.98         22.50        32.55 o                         
   4  17   9         38.20         44.32        42.44 o                         
   5  17   9          3.22         23.07        30.80 o                         
  -4  18   9          0.95        -12.05        27.96 o                         
  -3  18   9          2.94        -24.33        28.67 o                         
  -2  18   9         27.39         -6.15        29.77 o                         
  -1  18   9          2.83         12.73        30.78 o                         
   0  18   9          5.93          1.73        30.77 o                         
   1  18   9          2.69         -9.93        30.85 o                         
   2  18   9         15.63          9.50        32.26 o                         
   3  18   9          8.63        -10.97        44.60 o                         
 -17   0  10          0.00         28.30        61.79 o                         
 -16   0  10          0.32         72.98        59.35 o                         
 -15   0  10          2.94         31.64        37.17 o                         
 -14   0  10         19.53          5.82        33.92 o                         
 -13   0  10        353.37        350.83        42.03 o                         
 -12   0  10         37.41         25.37        10.30 o                         
 -11   0  10        375.55        448.80        17.19 o                         
 -10   0  10        501.85        572.10        29.88 o                         
  -9   0  10        725.88        677.70        27.90 o                         
  -8   0  10        295.65        319.38        28.97 o                         
  -7   0  10        334.41        297.97        18.79 o                         
  -6   0  10          6.67         -7.60        10.43 o                         
  -5   0  10        322.78        448.65        13.32 o                         
  -4   0  10      17648.80      16092.77       226.72 o                         
  -1   0  10      15080.75      14056.55       191.48 o                         
   0   0  10        668.23        812.73        13.83 o                         
   1   0  10       1267.85       1035.82        19.97 o                         
   2   0  10        686.12        693.45        16.01 o                         
   3   0  10        294.94        235.66        13.06 o                         
   4   0  10        561.84        507.34        17.28 o                         
   5   0  10         57.65         63.38        14.56 o                         
   6   0  10       1742.45       2006.25        44.61 o                         
   7   0  10       1262.05       1429.64        33.49 o                         
   8   0  10       1172.53       1262.29        34.69 o                         
   9   0  10        842.09        768.98        38.45 o                         
  10   0  10        184.35        215.83        30.67 o                         
  11   0  10        140.25        187.18        27.75 o                         
  12   0  10        111.32        121.50        27.24 o                         
  13   0  10         76.30         96.76        34.30 o                         
  14   0  10          0.12         44.46        32.97 o                         
  15   0  10         13.05         19.90        32.21 o                         
 -17   1  10          2.42         -8.30        40.49 o                         
 -16   1  10          2.97         13.09        37.82 o                         
 -15   1  10          7.04         13.96        14.01 o                         
 -14   1  10          0.09         39.98        24.58 o                         
 -13   1  10         26.11         40.98        12.00 o                         
 -12   1  10        513.03        531.37        28.17 o                         
 -11   1  10        248.97        244.01        13.33 o                         
 -10   1  10        255.78        244.39        13.82 o                         
  -9   1  10         60.32         78.79        16.11 o                         
  -8   1  10        418.55        393.63        20.32 o                         
  -7   1  10        425.53        448.24        15.08 o                         
  -6   1  10          0.85          2.80         8.77 o                         
  -5   1  10        587.59        533.16        11.60 o                         
  -4   1  10       3148.02       3095.12        28.28 o                         
  -3   1  10        589.02        451.60         6.67 o                         
  -2   1  10       1259.44       1277.68        24.69 o                         
  -1   1  10       4903.59       4685.32        45.62 o                         
   0   1  10       4487.74       4441.81        83.19 o                         
   1   1  10        776.00        896.54        15.92 o                         
   2   1  10         97.12        104.67         8.57 o                         
   3   1  10       1350.67       1350.16        21.50 o                         
   4   1  10        341.47        413.42        10.74 o                         
   5   1  10       2098.61       2405.27        27.32 o                         
   6   1  10        418.18        460.84        12.86 o                         
   7   1  10       1777.33       1835.39        23.96 o                         
   8   1  10        978.14       1040.10        23.26 o                         
   9   1  10        398.75        562.95       161.02 o                         
  10   1  10        354.46        377.18        24.83 o                         
  11   1  10         88.97         64.46        20.87 o                         
  12   1  10         17.41         26.45        18.64 o                         
  13   1  10         12.28          3.58        19.95 o                         
  14   1  10         11.29         -6.30        22.72 o                         
  15   1  10          1.03          7.04        25.92 o                         
 -17   2  10          3.77         14.75        32.51 o                         
 -16   2  10          8.67          3.69        29.85 o                         
 -15   2  10          1.46         -3.83         8.84 o                         
 -14   2  10         27.92         41.96        11.12 o                         
 -13   2  10          8.00         29.95        12.46 o                         
 -12   2  10         74.66        124.42        54.79 o                         
 -11   2  10          0.60         -0.98        18.78 o                         
 -10   2  10         28.75         37.30        20.24 o                         
  -9   2  10         50.83         52.74         4.62 o                         
  -8   2  10        149.85        148.34         9.52 o                         
  -7   2  10        950.46       1068.32        15.49 o                         
  -6   2  10        474.87        479.67        17.07 o                         
  -5   2  10         47.45         54.35         6.30 o                         
  -4   2  10         30.85         40.86         7.29 o                         
  -3   2  10       2861.07       2966.33        21.97 o                         
  -2   2  10       1714.62       1721.31        14.50 o                         
  -1   2  10       5943.06       6355.77        51.43 o                         
   0   2  10         36.22         28.00         5.86 o                         
   1   2  10       1740.80       1669.34        16.92 o
[truncated: 484,705 more chars]
